# Supplementary material for: The plasma lipids with different fatty acid chains are associated with the risk of hemorrhagic stroke: a Mendelian randomization study
Source: Front Neurol. 2024 Jul 30;15:1432878. doi: 10.3389/fneur.2024.1432878 (PMC11319180; doi:10.3389/fneur.2024.1432878)
Supplement: Supplementary file 1 [file Table_1.XLSX]

## Sheet: Supplementary Table 1
Supplementary Table 1: Lipid class, structural category, Swiss Lipids Name, shorthand notation and GWAS ID are listed for each lipid species.
Lipid species	Lipid class	Structural category	Swiss Lipids Name	GWAS ID
CE 14:0;0	Cholesterol ester (CE)	Sterols (ST)	Sterol ester (27:1/14:0)	GCST90277238
CE 15:0;0	Cholesterol ester (CE)	Sterols (ST)	Sterol ester (27:1/15:0)	GCST90277239
CE 16:0;0	Cholesterol ester (CE)	Sterols (ST)	Sterol ester (27:1/16:0)	GCST90277240
CE 16:1;0	Cholesterol ester (CE)	Sterols (ST)	Sterol ester (27:1/16:1)	GCST90277241
CE 17:0;0	Cholesterol ester (CE)	Sterols (ST)	Sterol ester (27:1/17:0)	GCST90277242
CE 17:1;0	Cholesterol ester (CE)	Sterols (ST)	Sterol ester (27:1/17:1)	GCST90277243
CE 18:0;0	Cholesterol ester (CE)	Sterols (ST)	Sterol ester (27:1/18:0)	GCST90277244
CE 18:1;0	Cholesterol ester (CE)	Sterols (ST)	Sterol ester (27:1/18:1)	GCST90277245
CE 18:2;0	Cholesterol ester (CE)	Sterols (ST)	Sterol ester (27:1/18:2)	GCST90277246
CE 18:3;0	Cholesterol ester (CE)	Sterols (ST)	Sterol ester (27:1/18:3)	GCST90277247
CE 20:2;0	Cholesterol ester (CE)	Sterols (ST)	Sterol ester (27:1/20:2)	GCST90277248
CE 20:3;0	Cholesterol ester (CE)	Sterols (ST)	Sterol ester (27:1/20:3)	GCST90277249
CE 20:4;0	Cholesterol ester (CE)	Sterols (ST)	Sterol ester (27:1/20:4)	GCST90277250
CE 20:5;0	Cholesterol ester (CE)	Sterols (ST)	Sterol ester (27:1/20:5)	GCST90277251
CE 22:6;0	Cholesterol ester (CE)	Sterols (ST)	Sterol ester (27:1/22:6)	GCST90277252
Cer 40:1;2	Ceramide (Cer)	Sphingolipids (SL)	Ceramide (d40:1)	GCST90277253
Cer 40:2;2	Ceramide (Cer)	Sphingolipids (SL)	Ceramide (d40:2)	GCST90277254
Cer 42:1;2	Ceramide (Cer)	Sphingolipids (SL)	Ceramide (d42:1)	GCST90277255
Cer 42:2;2	Ceramide (Cer)	Sphingolipids (SL)	Ceramide (d42:2)	GCST90277256
Chol	Cholesterol (Chol)	Sterols (ST)	cholesterol	GCST90277257
DAG 16:0;0_18:1;0	Diacylglycerol (DAG)	Glycerolipids (GL)	Diacylglycerol (16:0_18:1)	GCST90277258
DAG 16:0;0_18:2;0	Diacylglycerol (DAG)	Glycerolipids (GL)	Diacylglycerol (16:0_18:2)	GCST90277259
DAG 16:1;0_18:1;0	Diacylglycerol (DAG)	Glycerolipids (GL)	Diacylglycerol (16:1_18:1)	GCST90277260
DAG 18:1;0_18:1;0	Diacylglycerol (DAG)	Glycerolipids (GL)	Diacylglycerol (18:1_18:1)	GCST90277261
DAG 18:1;0_18:2;0	Diacylglycerol (DAG)	Glycerolipids (GL)	Diacylglycerol (18:1_18:2)	GCST90277262
DAG 18:1;0_18:3;0	Diacylglycerol (DAG)	Glycerolipids (GL)	Diacylglycerol (18:1_18:3)	GCST90277263
LPC 16:0;0	Lysophosphatidylcholine (LPC)	Glycerophospholipids (GP)	Phosphatidylcholine (16:0_0:0)	GCST90277264
LPC 18:0;0	Lysophosphatidylcholine (LPC)	Glycerophospholipids (GP)	Phosphatidylcholine (18:0_0:0)	GCST90277265
LPC 18:1;0	Lysophosphatidylcholine (LPC)	Glycerophospholipids (GP)	Phosphatidylcholine (18:1_0:0)	GCST90277266
LPC 18:2;0	Lysophosphatidylcholine (LPC)	Glycerophospholipids (GP)	Phosphatidylcholine (18:2_0:0)	GCST90277267
LPC 20:4;0	Lysophosphatidylcholine (LPC)	Glycerophospholipids (GP)	Phosphatidylcholine (20:4_0:0)	GCST90277268
LPE 18:0;0	Lysophosphatidylethanolamine (LPE)	Glycerophospholipids (GP)	Phosphatidylethanolamine (18:0_0:0)	GCST90277269
LPE 18:1;0	Lysophosphatidylethanolamine (LPE)	Glycerophospholipids (GP)	Phosphatidylethanolamine (18:1_0:0)	GCST90277270
LPE 18:2;0	Lysophosphatidylethanolamine (LPE)	Glycerophospholipids (GP)	Phosphatidylethanolamine (18:2_0:0)	GCST90277271
PC 14:0;0_16:0;0	Phosphatidylcholine (PC)	Glycerophospholipids (GP)	Phosphatidylcholine (14:0_16:0)	GCST90277272
PC 14:0;0_18:1;0	Phosphatidylcholine (PC)	Glycerophospholipids (GP)	Phosphatidylcholine (14:0_18:1)	GCST90277273
PC 14:0;0_18:2;0	Phosphatidylcholine (PC)	Glycerophospholipids (GP)	Phosphatidylcholine (14:0_18:2)	GCST90277274
PC 15:0;0_18:1;0	Phosphatidylcholine (PC)	Glycerophospholipids (GP)	Phosphatidylcholine (15:0_18:1)	GCST90277275
PC 15:0;0_18:2;0	Phosphatidylcholine (PC)	Glycerophospholipids (GP)	Phosphatidylcholine (15:0_18:2)	GCST90277276
PC 16:0;0_16:0;0	Phosphatidylcholine (PC)	Glycerophospholipids (GP)	Phosphatidylcholine (16:0_16:0)	GCST90277277
PC 16:0;0_16:1;0	Phosphatidylcholine (PC)	Glycerophospholipids (GP)	Phosphatidylcholine (16:0_16:1)	GCST90277278
PC 16:0;0_17:1;0	Phosphatidylcholine (PC)	Glycerophospholipids (GP)	Phosphatidylcholine (16:0_17:1)	GCST90277279
PC 16:0;0_18:0;0	Phosphatidylcholine (PC)	Glycerophospholipids (GP)	Phosphatidylcholine (16:0_18:0)	GCST90277280
PC 16:0;0_18:1;0	Phosphatidylcholine (PC)	Glycerophospholipids (GP)	Phosphatidylcholine (16:0_18:1)	GCST90277281
PC 16:0;0_18:2;0	Phosphatidylcholine (PC)	Glycerophospholipids (GP)	Phosphatidylcholine (16:0_18:2)	GCST90277282
PC 16:0;0_18:3;0	Phosphatidylcholine (PC)	Glycerophospholipids (GP)	Phosphatidylcholine (16:0_18:3)	GCST90277283
PC 16:0;0_20:1;0	Phosphatidylcholine (PC)	Glycerophospholipids (GP)	Phosphatidylcholine (16:0_20:1)	GCST90277284
PC 16:0;0_20:2;0	Phosphatidylcholine (PC)	Glycerophospholipids (GP)	Phosphatidylcholine (16:0_20:2)	GCST90277285
PC 16:0;0_20:3;0	Phosphatidylcholine (PC)	Glycerophospholipids (GP)	Phosphatidylcholine (16:0_20:3)	GCST90277286
PC 16:0;0_20:4;0	Phosphatidylcholine (PC)	Glycerophospholipids (GP)	Phosphatidylcholine (16:0_20:4)	GCST90277287
PC 16:0;0_20:5;0	Phosphatidylcholine (PC)	Glycerophospholipids (GP)	Phosphatidylcholine (16:0_20:5)	GCST90277288
PC 16:0;0_22:4;0	Phosphatidylcholine (PC)	Glycerophospholipids (GP)	Phosphatidylcholine (16:0_22:4)	GCST90277289
PC 16:0;0_22:5;0	Phosphatidylcholine (PC)	Glycerophospholipids (GP)	Phosphatidylcholine (16:0_22:5)	GCST90277290
PC 16:0;0_22:6;0	Phosphatidylcholine (PC)	Glycerophospholipids (GP)	Phosphatidylcholine (16:0_22:6)	GCST90277291
PC 16:1;0_18:0;0	Phosphatidylcholine (PC)	Glycerophospholipids (GP)	Phosphatidylcholine (16:1_18:0)	GCST90277292
PC 16:1;0_18:1;0	Phosphatidylcholine (PC)	Glycerophospholipids (GP)	Phosphatidylcholine (16:1_18:1)	GCST90277293
PC 16:1;0_18:2;0	Phosphatidylcholine (PC)	Glycerophospholipids (GP)	Phosphatidylcholine (16:1_18:2)	GCST90277294
PC 16:1;0_20:4;0	Phosphatidylcholine (PC)	Glycerophospholipids (GP)	Phosphatidylcholine (16:1_20:4)	GCST90277295
PC 17:0;0_18:1;0	Phosphatidylcholine (PC)	Glycerophospholipids (GP)	Phosphatidylcholine (17:0_18:1)	GCST90277296
PC 17:0;0_18:2;0	Phosphatidylcholine (PC)	Glycerophospholipids (GP)	Phosphatidylcholine (17:0_18:2)	GCST90277297
PC 17:0;0_20:4;0	Phosphatidylcholine (PC)	Glycerophospholipids (GP)	Phosphatidylcholine (17:0_20:4)	GCST90277298
PC 18:0;0_18:1;0	Phosphatidylcholine (PC)	Glycerophospholipids (GP)	Phosphatidylcholine (18:0_18:1)	GCST90277299
PC 18:0;0_18:2;0	Phosphatidylcholine (PC)	Glycerophospholipids (GP)	Phosphatidylcholine (18:0_18:2)	GCST90277300
PC 18:0;0_18:3;0	Phosphatidylcholine (PC)	Glycerophospholipids (GP)	Phosphatidylcholine (18:0_18:3)	GCST90277301
PC 18:0;0_20:2;0	Phosphatidylcholine (PC)	Glycerophospholipids (GP)	Phosphatidylcholine (18:0_20:2)	GCST90277302
PC 18:0;0_20:3;0	Phosphatidylcholine (PC)	Glycerophospholipids (GP)	Phosphatidylcholine (18:0_20:3)	GCST90277303
PC 18:0;0_20:4;0	Phosphatidylcholine (PC)	Glycerophospholipids (GP)	Phosphatidylcholine (18:0_20:4)	GCST90277304
PC 18:0;0_20:5;0	Phosphatidylcholine (PC)	Glycerophospholipids (GP)	Phosphatidylcholine (18:0_20:5)	GCST90277305
PC 18:0;0_22:5;0	Phosphatidylcholine (PC)	Glycerophospholipids (GP)	Phosphatidylcholine (18:0_22:5)	GCST90277306
PC 18:0;0_22:6;0	Phosphatidylcholine (PC)	Glycerophospholipids (GP)	Phosphatidylcholine (18:0_22:6)	GCST90277307
PC 18:1;0_18:1;0	Phosphatidylcholine (PC)	Glycerophospholipids (GP)	Phosphatidylcholine (18:1_18:1)	GCST90277308
PC 18:1;0_18:2;0	Phosphatidylcholine (PC)	Glycerophospholipids (GP)	Phosphatidylcholine (18:1_18:2)	GCST90277309
PC 18:1;0_18:3;0	Phosphatidylcholine (PC)	Glycerophospholipids (GP)	Phosphatidylcholine (18:1_18:3)	GCST90277310
PC 18:1;0_20:2;0	Phosphatidylcholine (PC)	Glycerophospholipids (GP)	Phosphatidylcholine (18:1_20:2)	GCST90277311
PC 18:1;0_20:3;0	Phosphatidylcholine (PC)	Glycerophospholipids (GP)	Phosphatidylcholine (18:1_20:3)	GCST90277312
PC 18:1;0_20:4;0	Phosphatidylcholine (PC)	Glycerophospholipids (GP)	Phosphatidylcholine (18:1_20:4)	GCST90277313
PC 18:2;0_18:2;0	Phosphatidylcholine (PC)	Glycerophospholipids (GP)	Phosphatidylcholine (18:2_18:2)	GCST90277314
PC 18:2;0_20:1;0	Phosphatidylcholine (PC)	Glycerophospholipids (GP)	Phosphatidylcholine (18:2_20:1)	GCST90277315
PC 18:2;0_20:3;0	Phosphatidylcholine (PC)	Glycerophospholipids (GP)	Phosphatidylcholine (18:2_20:3)	GCST90277316
PC 18:2;0_20:4;0	Phosphatidylcholine (PC)	Glycerophospholipids (GP)	Phosphatidylcholine (18:2_20:4)	GCST90277317
PC O-16:0;0/16:0;0	Phosphatidylcholine-ether (PCO)	Glycerophospholipids (GP)	Phosphatidylcholine (O-16:0_16:0)	GCST90277318
PC O-16:0;0/16:1;0	Phosphatidylcholine-ether (PCO)	Glycerophospholipids (GP)	Phosphatidylcholine (O-16:0_16:1)	GCST90277319
PC O-16:0;0/18:1;0	Phosphatidylcholine-ether (PCO)	Glycerophospholipids (GP)	Phosphatidylcholine (O-16:0_18:1)	GCST90277320
PC O-16:0;0/18:2;0	Phosphatidylcholine-ether (PCO)	Glycerophospholipids (GP)	Phosphatidylcholine (O-16:0_18:2)	GCST90277321
PC O-16:0;0/20:3;0	Phosphatidylcholine-ether (PCO)	Glycerophospholipids (GP)	Phosphatidylcholine (O-16:0_20:3)	GCST90277322
PC O-16:0;0/20:4;0	Phosphatidylcholine-ether (PCO)	Glycerophospholipids (GP)	Phosphatidylcholine (O-16:0_20:4)	GCST90277323
PC O-16:0;0/22:5;0	Phosphatidylcholine-ether (PCO)	Glycerophospholipids (GP)	Phosphatidylcholine (O-16:0_22:5)	GCST90277324
PC O-16:1;0/16:0;0	Phosphatidylcholine-ether (PCO)	Glycerophospholipids (GP)	Phosphatidylcholine (O-16:1_16:0)	GCST90277325
PC O-16:1;0/18:0;0	Phosphatidylcholine-ether (PCO)	Glycerophospholipids (GP)	Phosphatidylcholine (O-16:1_18:0)	GCST90277326
PC O-16:1;0/18:1;0	Phosphatidylcholine-ether (PCO)	Glycerophospholipids (GP)	Phosphatidylcholine (O-16:1_18:1)	GCST90277327
PC O-16:1;0/18:2;0	Phosphatidylcholine-ether (PCO)	Glycerophospholipids (GP)	Phosphatidylcholine (O-16:1_18:2)	GCST90277328
PC O-16:1;0/20:3;0	Phosphatidylcholine-ether (PCO)	Glycerophospholipids (GP)	Phosphatidylcholine (O-16:1_20:3)	GCST90277329
PC O-16:1;0/20:4;0	Phosphatidylcholine-ether (PCO)	Glycerophospholipids (GP)	Phosphatidylcholine (O-16:1_20:4)	GCST90277330
PC O-16:2;0/18:0;0	Phosphatidylcholine-ether (PCO)	Glycerophospholipids (GP)	Phosphatidylcholine (O-16:2_18:0)	GCST90277331
PC O-17:0;0/15:0;0	Phosphatidylcholine-ether (PCO)	Glycerophospholipids (GP)	Phosphatidylcholine (O-17:0_15:0)	GCST90277332
PC O-17:0;0/17:1;0	Phosphatidylcholine-ether (PCO)	Glycerophospholipids (GP)	Phosphatidylcholine (O-17:0_17:1)	GCST90277333
PC O-18:0;0/14:0;0	Phosphatidylcholine-ether (PCO)	Glycerophospholipids (GP)	Phosphatidylcholine (O-18:0_14:0)	GCST90277334
PC O-18:0;0/16:1;0	Phosphatidylcholine-ether (PCO)	Glycerophospholipids (GP)	Phosphatidylcholine (O-18:0_16:1)	GCST90277335
PC O-18:0;0/20:4;0	Phosphatidylcholine-ether (PCO)	Glycerophospholipids (GP)	Phosphatidylcholine (O-18:0_20:4)	GCST90277336
PC O-18:1;0/16:0;0	Phosphatidylcholine-ether (PCO)	Glycerophospholipids (GP)	Phosphatidylcholine (O-18:1_16:0)	GCST90277337
PC O-18:1;0/18:2;0	Phosphatidylcholine-ether (PCO)	Glycerophospholipids (GP)	Phosphatidylcholine (O-18:1_18:2)	GCST90277338
PC O-18:1;0/20:3;0	Phosphatidylcholine-ether (PCO)	Glycerophospholipids (GP)	Phosphatidylcholine (O-18:1_20:3)	GCST90277339
PC O-18:1;0/20:4;0	Phosphatidylcholine-ether (PCO)	Glycerophospholipids (GP)	Phosphatidylcholine (O-18:1_20:4)	GCST90277340
PC O-18:2;0/16:0;0	Phosphatidylcholine-ether (PCO)	Glycerophospholipids (GP)	Phosphatidylcholine (O-18:2_16:0)	GCST90277341
PC O-18:2;0/18:1;0	Phosphatidylcholine-ether (PCO)	Glycerophospholipids (GP)	Phosphatidylcholine (O-18:2_18:1)	GCST90277342
PC O-18:2;0/18:2;0	Phosphatidylcholine-ether (PCO)	Glycerophospholipids (GP)	Phosphatidylcholine (O-18:2_18:2)	GCST90277343
PC O-18:2;0/20:4;0	Phosphatidylcholine-ether (PCO)	Glycerophospholipids (GP)	Phosphatidylcholine (O-18:2_20:4)	GCST90277344
PE 16:0;0_18:2;0	Phosphatidylethanolamine (PE)	Glycerophospholipids (GP)	Phosphatidylethanolamine (16:0_18:2)	GCST90277345
PE 16:0;0_20:4;0	Phosphatidylethanolamine (PE)	Glycerophospholipids (GP)	Phosphatidylethanolamine (16:0_20:4)	GCST90277346
PE 18:0;0_18:2;0	Phosphatidylethanolamine (PE)	Glycerophospholipids (GP)	Phosphatidylethanolamine (18:0_18:2)	GCST90277347
PE 18:0;0_20:4;0	Phosphatidylethanolamine (PE)	Glycerophospholipids (GP)	Phosphatidylethanolamine (18:0_20:4)	GCST90277348
PE 18:1;0_18:1;0	Phosphatidylethanolamine (PE)	Glycerophospholipids (GP)	Phosphatidylethanolamine (18:1_18:1)	GCST90277349
PE O-16:1;0/18:2;0	Phosphatidylethanolamine-ether (PEO)	Glycerophospholipids (GP)	Phosphatidylethanolamine (O-16:1_18:2)	GCST90277350
PE O-16:1;0/20:4;0	Phosphatidylethanolamine-ether (PEO)	Glycerophospholipids (GP)	Phosphatidylethanolamine (O-16:1_20:4)	GCST90277351
PE O-16:1;0/22:5;0	Phosphatidylethanolamine-ether (PEO)	Glycerophospholipids (GP)	Phosphatidylethanolamine (O-16:1_22:5)	GCST90277352
PE O-18:1;0/18:2;0	Phosphatidylethanolamine-ether (PEO)	Glycerophospholipids (GP)	Phosphatidylethanolamine (O-18:1_18:2)	GCST90277353
PE O-18:1;0/20:4;0	Phosphatidylethanolamine-ether (PEO)	Glycerophospholipids (GP)	Phosphatidylethanolamine (O-18:1_20:4)	GCST90277354
PE O-18:2;0/18:1;0	Phosphatidylethanolamine-ether (PEO)	Glycerophospholipids (GP)	Phosphatidylethanolamine (O-18:2_18:1)	GCST90277355
PE O-18:2;0/18:2;0	Phosphatidylethanolamine-ether (PEO)	Glycerophospholipids (GP)	Phosphatidylethanolamine (O-18:2_18:2)	GCST90277356
PE O-18:2;0/20:4;0	Phosphatidylethanolamine-ether (PEO)	Glycerophospholipids (GP)	Phosphatidylethanolamine (O-18:2_20:4)	GCST90277357
PI 16:0;0_18:1;0	Phosphatidylinositol (PI)	Glycerophospholipids (GP)	Phosphatidylinositol (16:0_18:1)	GCST90277358
PI 16:0;0_18:2;0	Phosphatidylinositol (PI)	Glycerophospholipids (GP)	Phosphatidylinositol (16:0_18:2)	GCST90277359
PI 16:0;0_20:4;0	Phosphatidylinositol (PI)	Glycerophospholipids (GP)	Phosphatidylinositol (16:0_20:4)	GCST90277360
PI 18:0;0_18:1;0	Phosphatidylinositol (PI)	Glycerophospholipids (GP)	Phosphatidylinositol (18:0_18:1)	GCST90277361
PI 18:0;0_18:2;0	Phosphatidylinositol (PI)	Glycerophospholipids (GP)	Phosphatidylinositol (18:0_18:2)	GCST90277362
PI 18:0;0_20:3;0	Phosphatidylinositol (PI)	Glycerophospholipids (GP)	Phosphatidylinositol (18:0_20:3)	GCST90277363
PI 18:0;0_20:4;0	Phosphatidylinositol (PI)	Glycerophospholipids (GP)	Phosphatidylinositol (18:0_20:4)	GCST90277364
PI 18:1;0_18:1;0	Phosphatidylinositol (PI)	Glycerophospholipids (GP)	Phosphatidylinositol (18:1_18:1)	GCST90277365
PI 18:1;0_18:2;0	Phosphatidylinositol (PI)	Glycerophospholipids (GP)	Phosphatidylinositol (18:1_18:2)	GCST90277366
PI 18:1;0_20:4;0	Phosphatidylinositol (PI)	Glycerophospholipids (GP)	Phosphatidylinositol (18:1_20:4)	GCST90277367
SM 32:1;2	Sphingomyelin (SM)	Sphingolipids (SL)	Sphingomyelin (d32:1)	GCST90277368
SM 34:0;2	Sphingomyelin (SM)	Sphingolipids (SL)	Sphingomyelin (d34:0)	GCST90277369
SM 34:1;2	Sphingomyelin (SM)	Sphingolipids (SL)	Sphingomyelin (d34:1)	GCST90277370
SM 34:2;2	Sphingomyelin (SM)	Sphingolipids (SL)	Sphingomyelin (d34:2)	GCST90277371
SM 36:1;2	Sphingomyelin (SM)	Sphingolipids (SL)	Sphingomyelin (d36:1)	GCST90277372
SM 36:2;2	Sphingomyelin (SM)	Sphingolipids (SL)	Sphingomyelin (d36:2)	GCST90277373
SM 38:1;2	Sphingomyelin (SM)	Sphingolipids (SL)	Sphingomyelin (d38:1)	GCST90277374
SM 38:2;2	Sphingomyelin (SM)	Sphingolipids (SL)	Sphingomyelin (d38:2)	GCST90277375
SM 40:1;2	Sphingomyelin (SM)	Sphingolipids (SL)	Sphingomyelin (d40:1)	GCST90277376
SM 40:2;2	Sphingomyelin (SM)	Sphingolipids (SL)	Sphingomyelin (d40:2)	GCST90277377
SM 42:2;2	Sphingomyelin (SM)	Sphingolipids (SL)	Sphingomyelin (d42:2)	GCST90277378
TAG 46:1;0	Triacylglycerol (TAG)	Glycerolipids (GL)	Triacylglycerol (46:1)	GCST90277379
TAG 46:2;0	Triacylglycerol (TAG)	Glycerolipids (GL)	Triacylglycerol (46:2)	GCST90277380
TAG 48:0;0	Triacylglycerol (TAG)	Glycerolipids (GL)	Triacylglycerol (48:0)	GCST90277381
TAG 48:1;0	Triacylglycerol (TAG)	Glycerolipids (GL)	Triacylglycerol (48:1)	GCST90277382
TAG 48:2;0	Triacylglycerol (TAG)	Glycerolipids (GL)	Triacylglycerol (48:2)	GCST90277383
TAG 48:3;0	Triacylglycerol (TAG)	Glycerolipids (GL)	Triacylglycerol (48:3)	GCST90277384
TAG 49:1;0	Triacylglycerol (TAG)	Glycerolipids (GL)	Triacylglycerol (49:1)	GCST90277385
TAG 49:2;0	Triacylglycerol (TAG)	Glycerolipids (GL)	Triacylglycerol (49:2)	GCST90277386
TAG 50:1;0	Triacylglycerol (TAG)	Glycerolipids (GL)	Triacylglycerol (50:1)	GCST90277387
TAG 50:2;0	Triacylglycerol (TAG)	Glycerolipids (GL)	Triacylglycerol (50:2)	GCST90277388
TAG 50:3;0	Triacylglycerol (TAG)	Glycerolipids (GL)	Triacylglycerol (50:3)	GCST90277389
TAG 50:4;0	Triacylglycerol (TAG)	Glycerolipids (GL)	Triacylglycerol (50:4)	GCST90277390
TAG 50:5;0	Triacylglycerol (TAG)	Glycerolipids (GL)	Triacylglycerol (50:5)	GCST90277391
TAG 51:1;0	Triacylglycerol (TAG)	Glycerolipids (GL)	Triacylglycerol (51:1)	GCST90277392
TAG 51:2;0	Triacylglycerol (TAG)	Glycerolipids (GL)	Triacylglycerol (51:2)	GCST90277393
TAG 51:3;0	Triacylglycerol (TAG)	Glycerolipids (GL)	Triacylglycerol (51:3)	GCST90277394
TAG 51:4;0	Triacylglycerol (TAG)	Glycerolipids (GL)	Triacylglycerol (51:4)	GCST90277395
TAG 52:2;0	Triacylglycerol (TAG)	Glycerolipids (GL)	Triacylglycerol (52:2)	GCST90277396
TAG 52:3;0	Triacylglycerol (TAG)	Glycerolipids (GL)	Triacylglycerol (52:3)	GCST90277397
TAG 52:4;0	Triacylglycerol (TAG)	Glycerolipids (GL)	Triacylglycerol (52:4)	GCST90277398
TAG 52:5;0	Triacylglycerol (TAG)	Glycerolipids (GL)	Triacylglycerol (52:5)	GCST90277399
TAG 52:6;0	Triacylglycerol (TAG)	Glycerolipids (GL)	Triacylglycerol (52:6)	GCST90277400
TAG 53:2;0	Triacylglycerol (TAG)	Glycerolipids (GL)	Triacylglycerol (53:2)	GCST90277401
TAG 53:3;0	Triacylglycerol (TAG)	Glycerolipids (GL)	Triacylglycerol (53:3)	GCST90277402
TAG 53:4;0	Triacylglycerol (TAG)	Glycerolipids (GL)	Triacylglycerol (53:4)	GCST90277403
TAG 54:3;0	Triacylglycerol (TAG)	Glycerolipids (GL)	Triacylglycerol (54:3)	GCST90277404
TAG 54:4;0	Triacylglycerol (TAG)	Glycerolipids (GL)	Triacylglycerol (54:4)	GCST90277405
TAG 54:5;0	Triacylglycerol (TAG)	Glycerolipids (GL)	Triacylglycerol (54:5)	GCST90277406
TAG 54:6;0	Triacylglycerol (TAG)	Glycerolipids (GL)	Triacylglycerol (54:6)	GCST90277407
TAG 54:7;0	Triacylglycerol (TAG)	Glycerolipids (GL)	Triacylglycerol (54:7)	GCST90277408
TAG 56:3;0	Triacylglycerol (TAG)	Glycerolipids (GL)	Triacylglycerol (56:3)	GCST90277409
TAG 56:4;0	Triacylglycerol (TAG)	Glycerolipids (GL)	Triacylglycerol (56:4)	GCST90277410
TAG 56:5;0	Triacylglycerol (TAG)	Glycerolipids (GL)	Triacylglycerol (56:5)	GCST90277411
TAG 56:6;0	Triacylglycerol (TAG)	Glycerolipids (GL)	Triacylglycerol (56:6)	GCST90277412
TAG 56:7;0	Triacylglycerol (TAG)	Glycerolipids (GL)	Triacylglycerol (56:7)	GCST90277413
TAG 56:8;0	Triacylglycerol (TAG)	Glycerolipids (GL)	Triacylglycerol (56:8)	GCST90277414
TAG 58:7;0	Triacylglycerol (TAG)	Glycerolipids (GL)	Triacylglycerol (58:7)	GCST90277415
TAG 58:8;0	Triacylglycerol (TAG)	Glycerolipids (GL)	Triacylglycerol (58:8)	GCST90277416
