# Supplementary material for: The plasma lipids with different fatty acid chains are associated with the risk of hemorrhagic stroke: a Mendelian randomization study
Source: Front Neurol. 2024 Jul 30;15:1432878. doi: 10.3389/fneur.2024.1432878 (PMC11319180; doi:10.3389/fneur.2024.1432878)
Supplement: Supplementary file 3 [file Table_3.xlsx]

## Sheet: Supplementary Table 2
Supplementary Table 3: Data for the analysis of plasma lipidome and hemorrhagic stroke.
SNP	effect_allele.exposure	other_allele.exposure	effect_allele.outcome	other_allele.outcome	beta.exposure	beta.outcome	eaf.exposure	eaf.outcome	remove	palindromic	ambiguous	chr	pos	se.outcome	samplesize.outcome	pval.outcome	outcome	mr_keep.outcome	chr.exposure	pos.exposure	se.exposure	pval.exposure	samplesize.exposure	exposure	mr_keep.exposure	pval_origin.exposure	mr_keep	rsq.exposure	effective_n.exposure	rsq.outcome	effective_n.outcome	steiger_dir	steiger_pval	R2	F	FMean	F_pow_beta_se
rs187429064	G	A	G	A	-0.233998	0.1469	0.0535314	0.0234394	FALSE	FALSE	FALSE	19	19380513	0.1001	473255	0.1423	Subarachnoid hemorrhage || id:ebi-a-GCST90018923	TRUE	19	19269704	0.037881	6.89235e-10	7174	Sterol ester (27:1/14:0) levels || id:ebi-PL179-GCST90277238	TRUE	reported	TRUE	0.00529221	7174	4.55072e-06	473255	TRUE	2.75165e-09	0.00554842	40.0153	92.7917	38.1576
rs429358	C	T	C	T	0.141695	-0.044	0.189202	0.148284	FALSE	FALSE	FALSE	19	45411941	0.0386	473255	0.2541	Subarachnoid hemorrhage || id:ebi-a-GCST90018923	TRUE	19	44908684	0.0214612	4.33234e-11	7174	Sterol ester (27:1/14:0) levels || id:ebi-PL179-GCST90277238	TRUE	reported	TRUE	0.00604128	7174	2.74559e-06	473255	TRUE	1.48822e-10	0.00615995	44.453	92.7917	43.5914
rs11591147	T	G	T	G	-0.390076	0.0641	0.0332154	0.0227765	FALSE	FALSE	FALSE	1	55505647	0.106	473255	0.5456	Subarachnoid hemorrhage || id:ebi-a-GCST90018923	TRUE	1	55039974	0.0464416	5.35726e-17	7174	Sterol ester (27:1/16:0) levels || id:ebi-PL179-GCST90277240	TRUE	reported	TRUE	0.00974076	7174	7.72699e-07	473255	TRUE	1.60675e-16	0.00977232	70.7787	92.7917	70.5479
rs118068660	T	C	T	C	-0.209234	-0.0148	0.0946153	0.100433	FALSE	FALSE	FALSE	19	11190544	0.0584	473255	0.7997	Subarachnoid hemorrhage || id:ebi-a-GCST90018923	TRUE	19	11079868	0.028077	1.02215e-13	7174	Sterol ester (27:1/16:0) levels || id:ebi-PL179-GCST90277240	TRUE	reported	TRUE	0.00768374	7174	1.35708e-07	473255	TRUE	1.9045e-13	0.00750048	54.2	92.7917	55.5345
rs1367117	A	G	A	G	0.109442	-0.0561	0.284591	0.263187	FALSE	FALSE	FALSE	2	21263900	0.0336	473255	0.0950495	Subarachnoid hemorrhage || id:ebi-a-GCST90018923	TRUE	2	21041028	0.0183824	2.74361e-09	7174	Sterol ester (27:1/16:0) levels || id:ebi-PL179-GCST90277240	TRUE	reported	TRUE	0.00491793	7174	5.89049e-06	473255	TRUE	1.19966e-08	0.00487723	35.151	92.7917	35.4457
rs138270540	C	A	C	A	0.329844	0.1172	0.0281159	0.0263857	FALSE	FALSE	FALSE	4	75353427	0.1062	473255	0.2698	Subarachnoid hemorrhage || id:ebi-a-GCST90018923	TRUE	4	74487710	0.0507206	8.36387e-11	7174	Sterol ester (27:1/16:0) levels || id:ebi-PL179-GCST90277240	TRUE	reported	TRUE	0.00586212	7174	2.57343e-06	473255	TRUE	2.73969e-10	0.00594585	42.8987	92.7917	42.291
rs174547	C	T	C	T	-0.205939	0.0561	0.407429	0.37003	FALSE	FALSE	FALSE	11	61570783	0.0273	473255	0.0400203	Subarachnoid hemorrhage || id:ebi-a-GCST90018923	TRUE	11	61803311	0.0168412	4.7722e-34	7174	Sterol ester (27:1/16:0) levels || id:ebi-PL179-GCST90277240	TRUE	reported	TRUE	0.0204235	7174	8.92284e-06	473255	TRUE	2.33948e-32	0.0204786	149.943	92.7917	149.531
rs1800961	T	C	T	C	-0.221525	-0.0651	0.0524109	0.0290096	FALSE	FALSE	FALSE	20	43042364	0.0831	473255	0.4334	Subarachnoid hemorrhage || id:ebi-a-GCST90018923	TRUE	20	44413724	0.037154	2.60321e-09	7174	Sterol ester (27:1/16:0) levels || id:ebi-PL179-GCST90277240	TRUE	reported	TRUE	0.00493227	7174	1.29678e-06	473255	TRUE	6.00278e-09	0.00487436	35.1301	92.7917	35.5496
rs7412	T	C	T	C	-0.407448	-0.0263	0.053066	0.0653509	FALSE	FALSE	FALSE	19	45412079	0.0582	473255	0.6511	Subarachnoid hemorrhage || id:ebi-a-GCST90018923	TRUE	19	44908822	0.0369504	4.74747e-28	7174	Sterol ester (27:1/16:0) levels || id:ebi-PL179-GCST90277240	TRUE	reported	TRUE	0.0166711	7174	4.31491e-07	473255	TRUE	1.83461e-27	0.0166844	121.691	92.7917	121.592
rs74915447	A	G	A	G	0.246542	0.113	0.0377859	0.0287548	FALSE	FALSE	FALSE	4	73765477	0.1014	473255	0.2647	Subarachnoid hemorrhage || id:ebi-a-GCST90018923	TRUE	4	72899760	0.0442136	2.54667e-08	7174	Sterol ester (27:1/16:0) levels || id:ebi-PL179-GCST90277240	TRUE	reported	TRUE	0.00431669	7174	2.62414e-06	473255	TRUE	6.89606e-08	0.00441991	31.8403	92.7917	31.0935
rs79146711	T	C	T	C	0.223614	-0.1722	0.0451481	0.0289275	FALSE	FALSE	FALSE	4	74290628	0.0982	473255	0.0796508	Subarachnoid hemorrhage || id:ebi-a-GCST90018923	TRUE	4	73424911	0.0408223	4.44675e-08	7174	Sterol ester (27:1/16:0) levels || id:ebi-PL179-GCST90277240	TRUE	reported	TRUE	0.00416629	7174	6.49751e-06	473255	TRUE	1.80569e-07	0.00431125	31.0542	92.7917	30.0057
rs1800961	T	C	T	C	-0.204194	-0.0651	0.0524109	0.0290096	FALSE	FALSE	FALSE	20	43042364	0.0831	473255	0.4334	Subarachnoid hemorrhage || id:ebi-a-GCST90018923	TRUE	20	44413724	0.0372477	4.34267e-08	7172	Sterol ester (27:1/16:1) levels || id:ebi-PL179-GCST90277241	TRUE	reported	TRUE	0.00417399	7172	1.29678e-06	473255	TRUE	9.23687e-08	0.0041415	29.818	92.7917	30.0529
rs187429064	G	A	G	A	-0.217301	0.1469	0.0535314	0.0234394	FALSE	FALSE	FALSE	19	19380513	0.1001	473255	0.1423	Subarachnoid hemorrhage || id:ebi-a-GCST90018923	TRUE	19	19269704	0.0378548	9.81615e-09	7172	Sterol ester (27:1/16:1) levels || id:ebi-PL179-GCST90277241	TRUE	reported	TRUE	0.00457479	7172	4.55072e-06	473255	TRUE	3.52028e-08	0.00478485	34.4723	92.7917	32.952
rs603424	A	G	A	G	-0.155845	0.0279	0.121331	0.123846	FALSE	FALSE	FALSE	10	102075479	0.0459	473255	0.5437	Subarachnoid hemorrhage || id:ebi-a-GCST90018923	TRUE	10	100315722	0.0259739	2.06545e-09	7172	Sterol ester (27:1/16:1) levels || id:ebi-PL179-GCST90277241	TRUE	reported	TRUE	0.00499594	7172	7.80709e-07	473255	TRUE	4.21603e-09	0.00517861	37.3239	92.7917	36.0007
rs2280696	T	A	T	A	0.203799	0.0028	0.126228	0.101758	FALSE	TRUE	FALSE	12	53512756	0.0402	473255	0.9452	Subarachnoid hemorrhage || id:ebi-a-GCST90018923	TRUE	12	53118972	0.0251576	6.3685e-16	7047	Sterol ester (27:1/17:0) levels || id:ebi-PL179-GCST90277242	TRUE	reported	TRUE	0.00922907	7047	1.02511e-08	473255	TRUE	1.0589e-15	0.00916195	65.1428	92.7917	65.6245
rs429358	C	T	C	T	0.121765	-0.044	0.189202	0.148284	FALSE	FALSE	FALSE	19	45411941	0.0386	473255	0.2541	Subarachnoid hemorrhage || id:ebi-a-GCST90018923	TRUE	19	44908684	0.0216407	1.90515e-08	7047	Sterol ester (27:1/17:0) levels || id:ebi-PL179-GCST90277242	TRUE	reported	TRUE	0.00447377	7047	2.74559e-06	473255	TRUE	5.24972e-08	0.00454897	32.194	92.7917	31.6594
rs187429064	G	A	G	A	-0.210509	0.1469	0.0535314	0.0234394	FALSE	FALSE	FALSE	19	19380513	0.1001	473255	0.1423	Subarachnoid hemorrhage || id:ebi-a-GCST90018923	TRUE	19	19269704	0.0379834	3.10021e-08	7166	Sterol ester (27:1/17:1) levels || id:ebi-PL179-GCST90277243	TRUE	reported	TRUE	0.00426914	7166	4.55072e-06	473255	TRUE	1.05401e-07	0.00449041	32.3144	92.7917	30.7152
rs144944992	T	C	T	C	0.494641	0.0163	0.00943105	0.0110333	FALSE	FALSE	FALSE	1	164759815	0.1776	473255	0.927	Subarachnoid hemorrhage || id:ebi-a-GCST90018923	TRUE	1	164790578	0.0896755	3.58445e-08	7157	Sterol ester (27:1/18:0) levels || id:ebi-PL179-GCST90277244	TRUE	reported	TRUE	0.00423429	7157	1.7799e-08	473255	TRUE	4.78231e-08	0.00457146	32.859	92.7917	30.4251
rs17725246	C	T	C	T	0.0970678	-0.0417	0.338836	0.262729	FALSE	FALSE	FALSE	7	44581986	0.0291	473255	0.1518	Subarachnoid hemorrhage || id:ebi-a-GCST90018923	TRUE	7	44542387	0.0176788	4.13556e-08	7157	Sterol ester (27:1/18:0) levels || id:ebi-PL179-GCST90277244	TRUE	reported	TRUE	0.00419575	7157	4.33901e-06	473255	TRUE	1.36032e-07	0.00422162	30.3337	92.7917	30.147
rs2280696	T	A	T	A	0.25386	0.0028	0.126228	0.101758	FALSE	TRUE	FALSE	12	53512756	0.0402	473255	0.9452	Subarachnoid hemorrhage || id:ebi-a-GCST90018923	TRUE	12	53118972	0.024949	3.69061e-24	7157	Sterol ester (27:1/18:0) levels || id:ebi-PL179-GCST90277244	TRUE	reported	TRUE	0.0142637	7157	1.02511e-08	473255	TRUE	7.83212e-24	0.0142158	103.181	92.7917	103.534
rs3741298	T	C	T	C	-0.10866	-0.0006	0.765351	0.712819	FALSE	FALSE	FALSE	11	116657561	0.0299	473255	0.9838	Subarachnoid hemorrhage || id:ebi-a-GCST90018923	TRUE	11	116786845	0.0196057	3.08878e-08	7157	Sterol ester (27:1/18:0) levels || id:ebi-PL179-GCST90277244	TRUE	reported	TRUE	0.00427469	7157	8.50877e-10	473255	TRUE	3.92745e-08	0.00424081	30.4722	92.7917	30.7167
rs4246215	T	G	T	G	-0.111203	0.0521	0.435753	0.383956	FALSE	FALSE	FALSE	11	61564299	0.0272	473255	0.0550301	Subarachnoid hemorrhage || id:ebi-a-GCST90018923	TRUE	11	61796827	0.0168544	4.46858e-11	7157	Sterol ester (27:1/18:0) levels || id:ebi-PL179-GCST90277244	TRUE	reported	TRUE	0.00604731	7157	7.75248e-06	473255	TRUE	2.83159e-10	0.00608097	43.7755	92.7917	43.5318
rs429358	C	T	C	T	0.133624	-0.044	0.189202	0.148284	FALSE	FALSE	FALSE	19	45411941	0.0386	473255	0.2541	Subarachnoid hemorrhage || id:ebi-a-GCST90018923	TRUE	19	44908684	0.0214843	5.2565e-10	7157	Sterol ester (27:1/18:0) levels || id:ebi-PL179-GCST90277244	TRUE	reported	TRUE	0.00537744	7157	2.74559e-06	473255	TRUE	1.65954e-09	0.00547819	39.4124	92.7917	38.6836
rs56228609	T	C	T	C	-0.10381	-0.0531	0.275513	0.281721	FALSE	FALSE	FALSE	16	56987765	0.0305	473255	0.0815004	Subarachnoid hemorrhage || id:ebi-a-GCST90018923	TRUE	16	56953853	0.0186582	2.73262e-08	7157	Sterol ester (27:1/18:0) levels || id:ebi-PL179-GCST90277244	TRUE	reported	TRUE	0.00430779	7157	6.40462e-06	473255	TRUE	1.1244e-07	0.00430211	30.9146	92.7917	30.9556
rs635634	C	T	C	T	-0.15377	0.0613	0.79789	0.790019	FALSE	FALSE	FALSE	9	136155000	0.0319	473255	0.0545997	Subarachnoid hemorrhage || id:ebi-a-GCST90018923	TRUE	9	133279427	0.0207262	1.31211e-13	7157	Sterol ester (27:1/18:0) levels || id:ebi-PL179-GCST90277244	TRUE	reported	TRUE	0.00763424	7157	7.80266e-06	473255	TRUE	1.08521e-12	0.00762613	54.9843	92.7917	55.0432
rs11591147	T	G	T	G	-0.298324	0.0641	0.0332154	0.0227765	FALSE	FALSE	FALSE	1	55505647	0.106	473255	0.5456	Subarachnoid hemorrhage || id:ebi-a-GCST90018923	TRUE	1	55039974	0.046602	1.63308e-10	7174	Sterol ester (27:1/18:1) levels || id:ebi-PL179-GCST90277245	TRUE	reported	TRUE	0.00568136	7174	7.72699e-07	473255	TRUE	3.5367e-10	0.00571578	41.2292	92.7917	40.9796
rs118068660	T	C	T	C	-0.171924	-0.0148	0.0946153	0.100433	FALSE	FALSE	FALSE	19	11190544	0.0584	473255	0.7997	Subarachnoid hemorrhage || id:ebi-a-GCST90018923	TRUE	19	11079868	0.0281541	1.06825e-09	7174	Sterol ester (27:1/18:1) levels || id:ebi-PL179-GCST90277245	TRUE	reported	TRUE	0.00517246	7174	1.35708e-07	473255	TRUE	1.69984e-09	0.00506404	36.5042	92.7917	37.2898
rs1800961	T	C	T	C	-0.21016	-0.0651	0.0524109	0.0290096	FALSE	FALSE	FALSE	20	43042364	0.0831	473255	0.4334	Subarachnoid hemorrhage || id:ebi-a-GCST90018923	TRUE	20	44413724	0.037228	1.71172e-08	7174	Sterol ester (27:1/18:1) levels || id:ebi-PL179-GCST90277245	TRUE	reported	TRUE	0.00442379	7174	1.29678e-06	473255	TRUE	3.74057e-08	0.00438704	31.6025	92.7917	31.8684
rs182695896	C	A	C	A	0.338302	0.0907	0.025305	0.0140983	FALSE	FALSE	FALSE	4	74813227	0.1323	473255	0.4931	Subarachnoid hemorrhage || id:ebi-a-GCST90018923	TRUE	4	73947510	0.0529583	1.78427e-10	7174	Sterol ester (27:1/18:1) levels || id:ebi-PL179-GCST90277245	TRUE	reported	TRUE	0.00565766	7174	9.93119e-07	473255	TRUE	4.1037e-10	0.00564565	40.7205	92.7917	40.8076
rs7412	T	C	T	C	-0.281493	-0.0263	0.053066	0.0653509	FALSE	FALSE	FALSE	19	45412079	0.0582	473255	0.6511	Subarachnoid hemorrhage || id:ebi-a-GCST90018923	TRUE	19	44908822	0.0371564	4.00681e-14	7174	Sterol ester (27:1/18:1) levels || id:ebi-PL179-GCST90277245	TRUE	reported	TRUE	0.007939	7174	4.31491e-07	473255	TRUE	9.09532e-14	0.00796345	57.5723	92.7917	57.3942
rs74915447	A	G	A	G	0.26344	0.113	0.0377859	0.0287548	FALSE	FALSE	FALSE	4	73765477	0.1014	473255	0.2647	Subarachnoid hemorrhage || id:ebi-a-GCST90018923	TRUE	4	72899760	0.0442726	2.79701e-09	7174	Sterol ester (27:1/18:1) levels || id:ebi-PL179-GCST90277245	TRUE	reported	TRUE	0.00491263	7174	2.62414e-06	473255	TRUE	8.19386e-09	0.00504655	36.3775	92.7917	35.4073
rs11591147	T	G	T	G	-0.358123	0.0641	0.0332154	0.0227765	FALSE	FALSE	FALSE	1	55505647	0.106	473255	0.5456	Subarachnoid hemorrhage || id:ebi-a-GCST90018923	TRUE	1	55039974	0.0465818	1.6926e-14	7174	Sterol ester (27:1/18:2) levels || id:ebi-PL179-GCST90277246	TRUE	reported	TRUE	0.00817386	7174	7.72699e-07	473255	TRUE	4.50215e-14	0.0082369	59.5657	92.7917	59.106
rs116302332	T	C	T	C	0.345953	0.1422	0.0281155	0.0225556	FALSE	FALSE	FALSE	4	75370891	0.0962	473255	0.1393	Subarachnoid hemorrhage || id:ebi-a-GCST90018923	TRUE	4	74505174	0.0509182	1.17107e-11	7174	Sterol ester (27:1/18:2) levels || id:ebi-PL179-GCST90277246	TRUE	reported	TRUE	0.00639531	7174	4.61693e-06	473255	TRUE	5.55987e-11	0.00654071	47.2188	92.7917	46.1624
rs118068660	T	C	T	C	-0.193503	-0.0148	0.0946153	0.100433	FALSE	FALSE	FALSE	19	11190544	0.0584	473255	0.7997	Subarachnoid hemorrhage || id:ebi-a-GCST90018923	TRUE	19	11079868	0.0281547	6.8142e-12	7174	Sterol ester (27:1/18:2) levels || id:ebi-PL179-GCST90277246	TRUE	reported	TRUE	0.00654308	7174	1.35708e-07	473255	TRUE	1.18147e-11	0.00641505	46.3058	92.7917	47.2361
rs17395333	G	A	G	A	0.103708	-0.056	0.277564	0.263512	FALSE	FALSE	FALSE	2	21323369	0.0333	473255	0.0927001	Subarachnoid hemorrhage || id:ebi-a-GCST90018923	TRUE	2	21100497	0.0187058	3.05555e-08	7174	Sterol ester (27:1/18:2) levels || id:ebi-PL179-GCST90277246	TRUE	reported	TRUE	0.00426751	7174	5.97574e-06	473255	TRUE	1.20414e-07	0.00431337	31.0695	92.7917	30.7377
rs1800961	T	C	T	C	-0.215559	-0.0651	0.0524109	0.0290096	FALSE	FALSE	FALSE	20	43042364	0.0831	473255	0.4334	Subarachnoid hemorrhage || id:ebi-a-GCST90018923	TRUE	20	44413724	0.0372427	7.42014e-09	7174	Sterol ester (27:1/18:2) levels || id:ebi-PL179-GCST90277246	TRUE	reported	TRUE	0.00464928	7174	1.29678e-06	473255	TRUE	1.66124e-08	0.00461534	33.2547	92.7917	33.5004
rs2524299	T	A	T	A	0.138769	0.0501	0.259441	0.192861	FALSE	TRUE	FALSE	11	61604782	0.0318	473255	0.1153	Subarachnoid hemorrhage || id:ebi-a-GCST90018923	TRUE	11	61837310	0.0190172	3.2532e-13	7174	Sterol ester (27:1/18:2) levels || id:ebi-PL179-GCST90277246	TRUE	reported	TRUE	0.00736952	7174	5.24476e-06	473255	TRUE	1.91627e-12	0.00739968	53.4662	92.7917	53.2466
rs7412	T	C	T	C	-0.464139	-0.0263	0.053066	0.0653509	FALSE	FALSE	FALSE	19	45412079	0.0582	473255	0.6511	Subarachnoid hemorrhage || id:ebi-a-GCST90018923	TRUE	19	44908822	0.0369389	7.78668e-36	7174	Sterol ester (27:1/18:2) levels || id:ebi-PL179-GCST90277246	TRUE	reported	TRUE	0.0215393	7174	4.31491e-07	473255	TRUE	3.82023e-35	0.0216502	158.711	92.7917	157.88
rs79146711	T	C	T	C	0.284004	-0.1722	0.0451481	0.0289275	FALSE	FALSE	FALSE	4	74290628	0.0982	473255	0.0796508	Subarachnoid hemorrhage || id:ebi-a-GCST90018923	TRUE	4	73424911	0.040874	4.01592e-12	7174	Sterol ester (27:1/18:2) levels || id:ebi-PL179-GCST90277246	TRUE	reported	TRUE	0.00668653	7174	6.49751e-06	473255	TRUE	2.49271e-11	0.00695432	50.2256	92.7917	48.2786
rs9304645	A	G	A	G	-0.122667	-0.0187	0.165552	0.148663	FALSE	FALSE	FALSE	19	45450328	0.0411	473255	0.6495	Subarachnoid hemorrhage || id:ebi-a-GCST90018923	TRUE	19	44947071	0.022352	4.20125e-08	7174	Sterol ester (27:1/18:2) levels || id:ebi-PL179-GCST90277246	TRUE	reported	TRUE	0.00418179	7174	4.37427e-07	473255	TRUE	7.1611e-08	0.00415737	29.9412	92.7917	30.1178
rs1260326	C	T	C	T	-0.105379	-0.057	0.650878	0.574901	FALSE	FALSE	FALSE	2	27730940	0.0271	473255	0.0356	Subarachnoid hemorrhage || id:ebi-a-GCST90018923	TRUE	2	27508073	0.0174533	1.6383e-09	7174	Sterol ester (27:1/18:3) levels || id:ebi-PL179-GCST90277247	TRUE	reported	TRUE	0.00505721	7174	9.34789e-06	473255	TRUE	1.0038e-08	0.00504679	36.3792	92.7917	36.4547
rs174584	A	G	A	G	-0.183231	0.0567	0.409877	0.377479	FALSE	FALSE	FALSE	11	61610750	0.0273	473255	0.0374102	Subarachnoid hemorrhage || id:ebi-a-GCST90018923	TRUE	11	61843278	0.0169196	4.0219e-27	7174	Sterol ester (27:1/18:3) levels || id:ebi-PL179-GCST90277247	TRUE	reported	TRUE	0.0160892	7174	9.11472e-06	473255	TRUE	1.25325e-25	0.0162414	118.407	92.7917	117.278
rs1800961	T	C	T	C	-0.239553	-0.0651	0.0524109	0.0290096	FALSE	FALSE	FALSE	20	43042364	0.0831	473255	0.4334	Subarachnoid hemorrhage || id:ebi-a-GCST90018923	TRUE	20	44413724	0.0372191	1.30139e-10	7174	Sterol ester (27:1/18:3) levels || id:ebi-PL179-GCST90277247	TRUE	reported	TRUE	0.00574288	7174	1.29678e-06	473255	TRUE	3.26196e-10	0.0057	41.1148	92.7917	41.4259
rs182611493	G	A	G	A	-0.282368	0.1158	0.0538013	0.022825	FALSE	FALSE	FALSE	19	19458388	0.1011	473255	0.2521	Subarachnoid hemorrhage || id:ebi-a-GCST90018923	TRUE	19	19347579	0.0377678	8.54835e-14	7174	Sterol ester (27:1/18:3) levels || id:ebi-PL179-GCST90277247	TRUE	reported	TRUE	0.00773349	7174	2.77217e-06	473255	TRUE	3.58546e-13	0.00811776	58.697	92.7917	55.8969
rs2255531	A	G	A	G	0.0933972	0.025	0.394936	0.39454	FALSE	FALSE	FALSE	12	121414915	0.0271	473255	0.3558	Subarachnoid hemorrhage || id:ebi-a-GCST90018923	TRUE	12	120977112	0.0170246	4.24659e-08	7174	Sterol ester (27:1/18:3) levels || id:ebi-PL179-GCST90277247	TRUE	reported	TRUE	0.00417883	7174	1.79824e-06	473255	TRUE	9.92834e-08	0.00416894	30.0248	92.7917	30.0964
rs4245791	T	C	T	C	-0.256295	0.0096	0.772602	0.775591	FALSE	FALSE	FALSE	2	44074431	0.0391	473255	0.8066	Subarachnoid hemorrhage || id:ebi-a-GCST90018923	TRUE	2	43847292	0.0217247	9.13344e-32	5848	Sterol ester (27:1/20:2) levels || id:ebi-PL179-GCST90277248	TRUE	reported	TRUE	0.0232539	5848	1.27378e-07	473255	TRUE	2.2661e-31	0.0230809	138.119	92.7917	139.179
rs429358	C	T	C	T	0.162093	-0.044	0.189202	0.148284	FALSE	FALSE	FALSE	19	45411941	0.0386	473255	0.2541	Subarachnoid hemorrhage || id:ebi-a-GCST90018923	TRUE	19	44908684	0.0237247	9.1982e-12	5848	Sterol ester (27:1/20:2) levels || id:ebi-PL179-GCST90277248	TRUE	reported	TRUE	0.00792162	5848	2.74559e-06	473255	TRUE	2.83393e-11	0.00806115	47.5084	92.7917	46.6796
rs6709904	G	A	G	A	-0.211386	-0.0504	0.0998144	0.0919058	FALSE	FALSE	FALSE	2	44080324	0.0495	473255	0.3089	Subarachnoid hemorrhage || id:ebi-a-GCST90018923	TRUE	2	43853185	0.0319064	3.77284e-11	5848	Sterol ester (27:1/20:2) levels || id:ebi-PL179-GCST90277248	TRUE	reported	TRUE	0.00745228	5848	2.19057e-06	473255	TRUE	1.02365e-10	0.00802985	47.3225	92.7917	43.8932
rs1135999	G	A	G	A	-0.22595	0.0379	0.315252	0.336362	FALSE	FALSE	FALSE	16	15131962	0.0277	473255	0.1719	Subarachnoid hemorrhage || id:ebi-a-GCST90018923	TRUE	16	15038105	0.0178214	1.90035e-36	7171	Sterol ester (27:1/20:3) levels || id:ebi-PL179-GCST90277249	TRUE	reported	TRUE	0.0219307	7171	3.9557e-06	473255	TRUE	3.84203e-35	0.0220416	161.578	92.7917	160.746
rs1800961	T	C	T	C	-0.23874	-0.0651	0.0524109	0.0290096	FALSE	FALSE	FALSE	20	43042364	0.0831	473255	0.4334	Subarachnoid hemorrhage || id:ebi-a-GCST90018923	TRUE	20	44413724	0.0372471	1.54881e-10	7171	Sterol ester (27:1/20:3) levels || id:ebi-PL179-GCST90277249	TRUE	reported	TRUE	0.00569804	7171	1.29678e-06	473255	TRUE	3.86372e-10	0.00566138	40.8175	92.7917	41.0833
rs187429064	G	A	G	A	-0.235892	0.1469	0.0535314	0.0234394	FALSE	FALSE	FALSE	19	19380513	0.1001	473255	0.1423	Subarachnoid hemorrhage || id:ebi-a-GCST90018923	TRUE	19	19269704	0.0378639	4.92004e-10	7171	Sterol ester (27:1/20:3) levels || id:ebi-PL179-GCST90277249	TRUE	reported	TRUE	0.00538483	7171	4.55072e-06	473255	TRUE	1.99649e-09	0.0056386	40.6523	92.7917	38.8129
rs2727271	T	A	T	A	-0.170476	0.0491	0.257859	0.190458	FALSE	TRUE	FALSE	11	61603358	0.0319	473255	0.1241	Subarachnoid hemorrhage || id:ebi-a-GCST90018923	TRUE	11	61835886	0.0190212	3.9811e-19	7171	Sterol ester (27:1/20:3) levels || id:ebi-PL179-GCST90277249	TRUE	reported	TRUE	0.0110803	7171	5.00594e-06	473255	TRUE	3.61953e-18	0.0111231	80.6383	92.7917	80.325
rs530804537	A	G	A	G	-0.244913	0.049	0.0419602	0.0196641	FALSE	FALSE	FALSE	1	55583210	0.1075	473255	0.6483	Subarachnoid hemorrhage || id:ebi-a-GCST90018923	TRUE	1	55117537	0.041657	4.30519e-09	7171	Sterol ester (27:1/20:3) levels || id:ebi-PL179-GCST90277249	TRUE	reported	TRUE	0.00479844	7171	4.39017e-07	473255	TRUE	7.71873e-09	0.00482253	34.7402	92.7917	34.5659
rs56374730	G	T	G	T	0.11198	-0.0384	0.296257	0.235971	FALSE	FALSE	FALSE	16	15867652	0.0326	473255	0.2386	Subarachnoid hemorrhage || id:ebi-a-GCST90018923	TRUE	16	15773795	0.0183708	1.14556e-09	7171	Sterol ester (27:1/20:3) levels || id:ebi-PL179-GCST90277249	TRUE	reported	TRUE	0.0051561	7171	2.93179e-06	473255	TRUE	3.62659e-09	0.0052287	37.6816	92.7917	37.1556
rs113248417	G	A	G	A	-0.267977	0.2152	0.03689	0.0283769	FALSE	FALSE	FALSE	11	61826934	0.099	473255	0.0297502	Subarachnoid hemorrhage || id:ebi-a-GCST90018923	TRUE	11	62059462	0.0449424	2.59497e-09	7174	Sterol ester (27:1/20:4) levels || id:ebi-PL179-GCST90277250	TRUE	reported	TRUE	0.00493281	7174	9.98427e-06	473255	TRUE	1.63134e-08	0.00510281	36.7851	92.7917	35.5535
rs1135999	G	A	G	A	-0.101484	0.0379	0.315252	0.336362	FALSE	FALSE	FALSE	16	15131962	0.0277	473255	0.1719	Subarachnoid hemorrhage || id:ebi-a-GCST90018923	TRUE	16	15038105	0.0177973	1.22558e-08	7174	Sterol ester (27:1/20:4) levels || id:ebi-PL179-GCST90277250	TRUE	reported	TRUE	0.00451317	7174	3.9557e-06	473255	TRUE	4.07263e-08	0.00444645	32.0324	92.7917	32.5152
rs11591147	T	G	T	G	-0.297311	0.0641	0.0332154	0.0227765	FALSE	FALSE	FALSE	1	55505647	0.106	473255	0.5456	Subarachnoid hemorrhage || id:ebi-a-GCST90018923	TRUE	1	55039974	0.0461889	1.29732e-10	7174	Sterol ester (27:1/20:4) levels || id:ebi-PL179-GCST90277250	TRUE	reported	TRUE	0.00574387	7174	7.72699e-07	473255	TRUE	2.82357e-10	0.00567703	40.9481	92.7917	41.433
rs174528	C	T	C	T	-0.64833	0.053	0.41439	0.390833	FALSE	FALSE	FALSE	11	61543499	0.0272	473255	0.0516	Subarachnoid hemorrhage || id:ebi-a-GCST90018923	TRUE	11	61776027	0.0151956	1e-200	7174	Sterol ester (27:1/20:4) levels || id:ebi-PL179-GCST90277250	TRUE	reported	TRUE	0.202434	7174	8.02264e-06	473255	TRUE	0	0.204005	1838.1	92.7917	1820.36
rs182695896	C	A	C	A	0.295609	0.0907	0.025305	0.0140983	FALSE	FALSE	FALSE	4	74813227	0.1323	473255	0.4931	Subarachnoid hemorrhage || id:ebi-a-GCST90018923	TRUE	4	73947510	0.0524625	1.82143e-08	7174	Sterol ester (27:1/20:4) levels || id:ebi-PL179-GCST90277250	TRUE	reported	TRUE	0.00440736	7174	9.93119e-07	473255	TRUE	3.70856e-08	0.00431063	31.0497	92.7917	31.7495
rs187429064	G	A	G	A	-0.254328	0.1469	0.0535314	0.0234394	FALSE	FALSE	FALSE	19	19380513	0.1001	473255	0.1423	Subarachnoid hemorrhage || id:ebi-a-GCST90018923	TRUE	19	19269704	0.0374576	1.20692e-11	7174	Sterol ester (27:1/20:4) levels || id:ebi-PL179-GCST90277250	TRUE	reported	TRUE	0.00638683	7174	4.55072e-06	473255	TRUE	5.67976e-11	0.0065544	47.3183	92.7917	46.1008
rs2229738	T	C	T	C	-0.15287	0.0268	0.155986	0.089718	FALSE	FALSE	FALSE	11	68562328	0.0564	473255	0.6349	Subarachnoid hemorrhage || id:ebi-a-GCST90018923	TRUE	11	68794860	0.0234094	7.00528e-11	7174	Sterol ester (27:1/20:4) levels || id:ebi-PL179-GCST90277250	TRUE	reported	TRUE	0.00591084	7174	4.77109e-07	473255	TRUE	1.39488e-10	0.00615332	44.4049	92.7917	42.6446
rs3741252	T	C	T	C	0.212004	-0.0604	0.133653	0.157768	FALSE	FALSE	FALSE	11	61511498	0.0346	473255	0.0813205	Subarachnoid hemorrhage || id:ebi-a-GCST90018923	TRUE	11	61744026	0.0245185	6.46183e-18	7174	Sterol ester (27:1/20:4) levels || id:ebi-PL179-GCST90277250	TRUE	reported	TRUE	0.0103171	7174	6.43911e-06	473255	TRUE	6.64333e-17	0.0104085	75.435	92.7917	74.7653
rs4382917	A	G	A	G	0.146345	0.0486	0.255777	0.197223	FALSE	FALSE	FALSE	11	62221476	0.0369	473255	0.188	Subarachnoid hemorrhage || id:ebi-a-GCST90018923	TRUE	11	62454004	0.0197048	1.2376e-13	7174	Sterol ester (27:1/20:4) levels || id:ebi-PL179-GCST90277250	TRUE	reported	TRUE	0.0076321	7174	3.66543e-06	473255	TRUE	6.00392e-13	0.00815362	58.9585	92.7917	55.1584
rs7412	T	C	T	C	-0.309996	-0.0263	0.053066	0.0653509	FALSE	FALSE	FALSE	19	45412079	0.0582	473255	0.6511	Subarachnoid hemorrhage || id:ebi-a-GCST90018923	TRUE	19	44908822	0.0367905	4.288e-17	7174	Sterol ester (27:1/20:4) levels || id:ebi-PL179-GCST90277250	TRUE	reported	TRUE	0.00980218	7174	4.31491e-07	473255	TRUE	1.10121e-16	0.0096578	69.9412	92.7917	70.9971
rs174581	A	G	A	G	-0.4109	0.0539	0.409733	0.375568	FALSE	FALSE	FALSE	11	61606683	0.0273	473255	0.0483404	Subarachnoid hemorrhage || id:ebi-a-GCST90018923	TRUE	11	61839211	0.0163804	3.55701e-133	7174	Sterol ester (27:1/20:5) levels || id:ebi-PL179-GCST90277251	TRUE	reported	TRUE	0.0806602	7174	8.23674e-06	473255	TRUE	1.79516e-130	0.081668	637.811	92.7917	629.25
rs508049	T	C	T	C	-0.15839	0.056	0.0979671	0.0609896	FALSE	FALSE	FALSE	11	68675497	0.0681	473255	0.4108	Subarachnoid hemorrhage || id:ebi-a-GCST90018923	TRUE	11	68908029	0.028652	3.35151e-08	7174	Sterol ester (27:1/20:5) levels || id:ebi-PL179-GCST90277251	TRUE	reported	TRUE	0.00424286	7174	1.42885e-06	473255	TRUE	7.36989e-08	0.00443392	31.9417	92.7917	30.5595
rs7936002	G	A	G	A	0.109709	0.0495	0.257197	0.199464	FALSE	FALSE	FALSE	11	62219029	0.0367	473255	0.1767	Subarachnoid hemorrhage || id:ebi-a-GCST90018923	TRUE	11	62451557	0.0196714	2.52693e-08	7174	Sterol ester (27:1/20:5) levels || id:ebi-PL179-GCST90277251	TRUE	reported	TRUE	0.00431812	7174	3.844e-06	473255	TRUE	8.04401e-08	0.0045989	33.1357	92.7917	31.1038
rs174554	G	A	G	A	-0.200968	0.0563	0.405862	0.369315	FALSE	FALSE	FALSE	11	61579463	0.0273	473255	0.0392401	Subarachnoid hemorrhage || id:ebi-a-GCST90018923	TRUE	11	61811991	0.0168825	2.2609e-32	7173	Sterol ester (27:1/22:6) levels || id:ebi-PL179-GCST90277252	TRUE	reported	TRUE	0.0193777	7173	8.98658e-06	473255	TRUE	1.00524e-30	0.0194782	142.453	92.7917	141.703
rs7412	T	C	T	C	-0.268679	-0.0263	0.053066	0.0653509	FALSE	FALSE	FALSE	19	45412079	0.0582	473255	0.6511	Subarachnoid hemorrhage || id:ebi-a-GCST90018923	TRUE	19	44908822	0.0371984	5.6073e-13	7173	Sterol ester (27:1/22:6) levels || id:ebi-PL179-GCST90277252	TRUE	reported	TRUE	0.00722256	7173	4.31491e-07	473255	TRUE	1.20851e-12	0.00725493	52.4053	92.7917	52.1698
rs1260326	C	T	C	T	-0.0994691	-0.057	0.650878	0.574901	FALSE	FALSE	FALSE	2	27730940	0.0271	473255	0.0356	Subarachnoid hemorrhage || id:ebi-a-GCST90018923	TRUE	2	27508073	0.0175128	1.40033e-08	7117	Ceramide (d40:1) levels || id:ebi-PL179-GCST90277253	TRUE	reported	TRUE	0.00451363	7117	9.34789e-06	473255	TRUE	7.57496e-08	0.00449659	32.1377	92.7917	32.2601
rs187429064	G	A	G	A	-0.231992	0.1469	0.0535314	0.0234394	FALSE	FALSE	FALSE	19	19380513	0.1001	473255	0.1423	Subarachnoid hemorrhage || id:ebi-a-GCST90018923	TRUE	19	19269704	0.0379485	1.02441e-09	7117	Ceramide (d40:1) levels || id:ebi-PL179-GCST90277253	TRUE	reported	TRUE	0.00522524	7117	4.55072e-06	473255	TRUE	4.01473e-09	0.00545369	39.0158	92.7917	37.3729
rs28505920	A	T	A	T	0.123282	0.1171	0.171403	0.174449	FALSE	TRUE	FALSE	8	119280966	0.0459	473255	0.0106901	Subarachnoid hemorrhage || id:ebi-a-GCST90018923	TRUE	8	118268727	0.0223476	3.57529e-08	7117	Ceramide (d40:1) levels || id:ebi-PL179-GCST90277253	TRUE	reported	TRUE	0.00425901	7117	1.37527e-05	473255	TRUE	2.45873e-07	0.00431709	30.8493	92.7917	30.4325
rs364585	G	A	G	A	-0.263295	0.0358	0.66136	0.613111	FALSE	FALSE	FALSE	20	12962718	0.0272	473255	0.1884	Subarachnoid hemorrhage || id:ebi-a-GCST90018923	TRUE	20	12982070	0.0174402	1.01838e-50	7117	Ceramide (d40:1) levels || id:ebi-PL179-GCST90277253	TRUE	reported	TRUE	0.0310394	7117	3.66044e-06	473255	TRUE	3.32696e-49	0.0310521	228.016	92.7917	227.92
rs58489806	T	C	T	C	-0.178451	-0.0445	0.0756567	0.103144	FALSE	FALSE	FALSE	19	19456917	0.0421	473255	0.2908	Subarachnoid hemorrhage || id:ebi-a-GCST90018923	TRUE	19	19346108	0.0316157	1.71616e-08	7117	Ceramide (d40:1) levels || id:ebi-PL179-GCST90277253	TRUE	reported	TRUE	0.00445776	7117	2.36081e-06	473255	TRUE	4.51994e-08	0.00445398	31.8319	92.7917	31.859
rs7157785	T	G	T	G	0.147618	-0.0364	0.125459	0.131141	FALSE	FALSE	FALSE	14	64235556	0.0423	473255	0.3898	Subarachnoid hemorrhage || id:ebi-a-GCST90018923	TRUE	14	63768838	0.0252287	5.09709e-09	7117	Ceramide (d40:1) levels || id:ebi-PL179-GCST90277253	TRUE	reported	TRUE	0.00478883	7117	1.56469e-06	473255	TRUE	1.21271e-08	0.00478179	34.1859	92.7917	34.2365
rs12878001	G	T	G	T	0.215989	-0.0206	0.124065	0.132719	FALSE	FALSE	FALSE	14	64239629	0.0419	473255	0.6237	Subarachnoid hemorrhage || id:ebi-a-GCST90018923	TRUE	14	63772911	0.0286656	5.66633e-14	5287	Ceramide (d40:2) levels || id:ebi-PL179-GCST90277254	TRUE	reported	TRUE	0.0106281	5287	5.10755e-07	473255	TRUE	1.108e-13	0.0101395	54.1359	92.7917	56.7729
rs438568	G	A	G	A	-0.227656	0.0402	0.665837	0.614276	FALSE	FALSE	FALSE	20	12958687	0.0273	473255	0.1414	Subarachnoid hemorrhage || id:ebi-a-GCST90018923	TRUE	20	12978039	0.0201893	3.65655e-29	5287	Ceramide (d40:2) levels || id:ebi-PL179-GCST90277254	TRUE	reported	TRUE	0.0234934	5287	4.58175e-06	473255	TRUE	3.29451e-28	0.0230629	124.765	92.7917	127.15
rs2236124	C	T	C	T	0.148192	0.0469	0.146373	0.154205	FALSE	FALSE	FALSE	20	13106725	0.0355	473255	0.1859	Subarachnoid hemorrhage || id:ebi-a-GCST90018923	TRUE	20	13126078	0.0233976	2.53305e-10	7174	Ceramide (d42:1) levels || id:ebi-PL179-GCST90277255	TRUE	reported	TRUE	0.00556217	7174	3.68803e-06	473255	TRUE	9.44579e-10	0.00548793	39.5766	92.7917	40.115
rs364585	G	A	G	A	-0.222717	0.0358	0.66136	0.613111	FALSE	FALSE	FALSE	20	12962718	0.0272	473255	0.1884	Subarachnoid hemorrhage || id:ebi-a-GCST90018923	TRUE	20	12982070	0.0174419	6.10811e-37	7174	Ceramide (d42:1) levels || id:ebi-PL179-GCST90277255	TRUE	reported	TRUE	0.0222288	7174	3.66044e-06	473255	TRUE	1.17033e-35	0.0222184	162.971	92.7917	163.049
rs8100204	A	G	A	G	-0.166109	0.0216	0.170713	0.167586	FALSE	FALSE	FALSE	19	19393714	0.0352	473255	0.5401	Subarachnoid hemorrhage || id:ebi-a-GCST90018923	TRUE	19	19282905	0.0223854	1.29409e-13	7174	Ceramide (d42:1) levels || id:ebi-PL179-GCST90277255	TRUE	reported	TRUE	0.00761894	7174	7.95662e-07	473255	TRUE	3.33934e-13	0.00781246	56.4721	92.7917	55.0626
rs1042034	T	C	T	C	0.102639	-0.0039	0.727594	0.652404	FALSE	FALSE	FALSE	2	21225281	0.0308	473255	0.8987	Subarachnoid hemorrhage || id:ebi-a-GCST90018923	TRUE	2	21002409	0.018599	3.53615e-08	7173	Ceramide (d42:2) levels || id:ebi-PL179-GCST90277256	TRUE	reported	TRUE	0.00422888	7173	3.38793e-08	473255	TRUE	4.82974e-08	0.004176	30.0717	92.7917	30.4541
rs1169306	T	C	T	C	-0.0983412	-0.0102	0.359634	0.399137	FALSE	FALSE	FALSE	12	121438311	0.0272	473255	0.707499	Subarachnoid hemorrhage || id:ebi-a-GCST90018923	TRUE	12	121000508	0.0173556	1.51403e-08	7173	Ceramide (d42:2) levels || id:ebi-PL179-GCST90277256	TRUE	reported	TRUE	0.0044573	7173	2.97145e-07	473255	TRUE	2.49789e-08	0.00445441	32.0855	92.7917	32.1064
rs12763964	C	T	C	T	-0.131962	-0.0034	0.205697	0.182247	FALSE	FALSE	FALSE	10	72602891	0.0379	473255	0.9276	Subarachnoid hemorrhage || id:ebi-a-GCST90018923	TRUE	10	70843134	0.0206836	1.88198e-10	7173	Ceramide (d42:2) levels || id:ebi-PL179-GCST90277256	TRUE	reported	TRUE	0.00564427	7173	1.70054e-08	473255	TRUE	2.70394e-10	0.00569039	41.0393	92.7917	40.7048
rs187429064	G	A	G	A	-0.287704	0.1469	0.0535314	0.0234394	FALSE	FALSE	FALSE	19	19380513	0.1001	473255	0.1423	Subarachnoid hemorrhage || id:ebi-a-GCST90018923	TRUE	19	19269704	0.037735	2.74967e-14	7173	Ceramide (d42:2) levels || id:ebi-PL179-GCST90277256	TRUE	reported	TRUE	0.00804113	7173	4.55072e-06	473255	TRUE	1.61623e-13	0.00838758	60.6561	92.7917	58.1304
rs2236124	C	T	C	T	0.169704	0.0469	0.146373	0.154205	FALSE	FALSE	FALSE	20	13106725	0.0355	473255	0.1859	Subarachnoid hemorrhage || id:ebi-a-GCST90018923	TRUE	20	13126078	0.0233739	4.2613e-13	7173	Ceramide (d42:2) levels || id:ebi-PL179-GCST90277256	TRUE	reported	TRUE	0.00729728	7173	3.68803e-06	473255	TRUE	1.98795e-12	0.00719686	51.9828	92.7917	52.7135
rs364585	G	A	G	A	-0.265158	0.0358	0.66136	0.613111	FALSE	FALSE	FALSE	20	12962718	0.0272	473255	0.1884	Subarachnoid hemorrhage || id:ebi-a-GCST90018923	TRUE	20	12982070	0.0173572	7.11568e-52	7173	Ceramide (d42:2) levels || id:ebi-PL179-GCST90277256	TRUE	reported	TRUE	0.0315182	7173	3.66044e-06	473255	TRUE	2.47156e-50	0.0314931	233.181	92.7917	233.373
rs5767288	A	G	A	G	-0.141379	0.0384	0.190342	0.272316	FALSE	FALSE	FALSE	22	46996254	0.0298	473255	0.1979	Subarachnoid hemorrhage || id:ebi-a-GCST90018923	TRUE	22	46600357	0.0214117	4.30754e-11	7173	Ceramide (d42:2) levels || id:ebi-PL179-GCST90277256	TRUE	reported	TRUE	0.00604304	7173	3.50861e-06	473255	TRUE	1.67052e-10	0.00616078	44.4529	92.7917	43.5981
rs72999033	T	C	T	C	-0.199245	-0.0026	0.0623971	0.0504779	FALSE	FALSE	FALSE	19	19366632	0.069	473255	0.9697	Subarachnoid hemorrhage || id:ebi-a-GCST90018923	TRUE	19	19255823	0.0343829	7.11969e-09	7173	Ceramide (d42:2) levels || id:ebi-PL179-GCST90277256	TRUE	reported	TRUE	0.00466102	7173	3.00023e-09	473255	TRUE	9.3566e-09	0.00464503	33.4649	92.7917	33.5807
rs118068660	T	C	T	C	-0.161378	-0.0148	0.0946153	0.100433	FALSE	FALSE	FALSE	19	11190544	0.0584	473255	0.7997	Subarachnoid hemorrhage || id:ebi-a-GCST90018923	TRUE	19	11079868	0.0282534	1.16088e-08	7166	Cholesterol levels || id:ebi-PL179-GCST90277257	TRUE	reported	TRUE	0.00453334	7166	1.35708e-07	473255	TRUE	1.76658e-08	0.00446183	32.1078	92.7917	32.6248
rs964184	C	G	C	G	-0.18604	-0.0103	0.848991	0.829303	FALSE	TRUE	FALSE	11	116648917	0.0341	473255	0.7616	Subarachnoid hemorrhage || id:ebi-a-GCST90018923	TRUE	11	116778201	0.0245538	4.04272e-14	6293	Diacylglycerol (16:0_18:1) levels || id:ebi-PL179-GCST90277258	TRUE	reported	TRUE	0.00904296	6293	1.92785e-07	473255	TRUE	7.41058e-14	0.0088746	56.33	92.7917	57.4084
rs964184	C	G	C	G	-0.224813	-0.0103	0.848991	0.829303	FALSE	TRUE	FALSE	11	116648917	0.0341	473255	0.7616	Subarachnoid hemorrhage || id:ebi-a-GCST90018923	TRUE	11	116778201	0.0247993	1.64373e-19	6075	Diacylglycerol (16:0_18:2) levels || id:ebi-PL179-GCST90277259	TRUE	reported	TRUE	0.0133513	6075	1.92785e-07	473255	TRUE	3.46686e-19	0.0129592	79.7346	92.7917	82.1796
rs1260326	C	T	C	T	-0.11192	-0.057	0.650878	0.574901	FALSE	FALSE	FALSE	2	27730940	0.0271	473255	0.0356	Subarachnoid hemorrhage || id:ebi-a-GCST90018923	TRUE	2	27508073	0.0186705	2.15261e-09	6215	Diacylglycerol (16:1_18:1) levels || id:ebi-PL179-GCST90277260	TRUE	reported	TRUE	0.00575039	6215	9.34789e-06	473255	TRUE	1.13036e-08	0.00569275	35.5716	92.7917	35.9338
rs964184	C	G	C	G	-0.163958	-0.0103	0.848991	0.829303	FALSE	TRUE	FALSE	11	116648917	0.0341	473255	0.7616	Subarachnoid hemorrhage || id:ebi-a-GCST90018923	TRUE	11	116778201	0.0246535	3.16883e-11	6215	Diacylglycerol (16:1_18:1) levels || id:ebi-PL179-GCST90277260	TRUE	reported	TRUE	0.00706848	6215	1.92785e-07	473255	TRUE	5.21915e-11	0.00689289	43.1227	92.7917	44.2291
rs1042034	T	C	T	C	0.10387	-0.0039	0.727594	0.652404	FALSE	FALSE	FALSE	2	21225281	0.0308	473255	0.8987	Subarachnoid hemorrhage || id:ebi-a-GCST90018923	TRUE	2	21002409	0.0190302	4.96797e-08	6884	Diacylglycerol (18:1_18:1) levels || id:ebi-PL179-GCST90277261	TRUE	reported	TRUE	0.00431025	6884	3.38793e-08	473255	TRUE	6.68419e-08	0.00427677	29.5592	92.7917	29.7916
rs1260326	C	T	C	T	-0.122667	-0.057	0.650878	0.574901	FALSE	FALSE	FALSE	2	27730940	0.0271	473255	0.0356	Subarachnoid hemorrhage || id:ebi-a-GCST90018923	TRUE	2	27508073	0.0177922	5.87541e-12	6884	Diacylglycerol (18:1_18:1) levels || id:ebi-PL179-GCST90277261	TRUE	reported	TRUE	0.0068595	6884	9.34789e-06	473255	TRUE	4.55818e-11	0.00683852	47.3868	92.7917	47.5331
rs17596144	T	C	T	C	0.130967	-0.007	0.151717	0.123344	FALSE	FALSE	FALSE	1	220978645	0.0438	473255	0.8728	Subarachnoid hemorrhage || id:ebi-a-GCST90018923	TRUE	1	220805303	0.0238742	4.25945e-08	6884	Diacylglycerol (18:1_18:1) levels || id:ebi-PL179-GCST90277261	TRUE	reported	TRUE	0.00435368	6884	5.39703e-08	473255	TRUE	5.86817e-08	0.00441498	30.5186	92.7917	30.093
rs35332062	A	G	A	G	-0.143787	0.0179	0.121986	0.121395	FALSE	FALSE	FALSE	7	73012042	0.0412	473255	0.6647	Subarachnoid hemorrhage || id:ebi-a-GCST90018923	TRUE	7	73597712	0.025949	3.11246e-08	6884	Diacylglycerol (18:1_18:1) levels || id:ebi-PL179-GCST90277261	TRUE	reported	TRUE	0.00444171	6884	3.98858e-07	473255	TRUE	5.1865e-08	0.00442874	30.6142	92.7917	30.7042
rs964184	C	G	C	G	-0.263829	-0.0103	0.848991	0.829303	FALSE	TRUE	FALSE	11	116648917	0.0341	473255	0.7616	Subarachnoid hemorrhage || id:ebi-a-GCST90018923	TRUE	11	116778201	0.0234323	3.74031e-29	6884	Diacylglycerol (18:1_18:1) levels || id:ebi-PL179-GCST90277261	TRUE	reported	TRUE	0.0180873	6884	1.92785e-07	473255	TRUE	1.157e-28	0.0178476	125.06	92.7917	126.77
rs1260326	C	T	C	T	-0.128985	-0.057	0.650878	0.574901	FALSE	FALSE	FALSE	2	27730940	0.0271	473255	0.0356	Subarachnoid hemorrhage || id:ebi-a-GCST90018923	TRUE	2	27508073	0.0180533	9.97682e-13	6613	Diacylglycerol (18:1_18:2) levels || id:ebi-PL179-GCST90277262	TRUE	reported	TRUE	0.00766227	6613	9.34789e-06	473255	TRUE	7.98565e-12	0.0075611	50.3673	92.7917	51.0464
rs157582	T	C	T	C	0.117905	-0.0391	0.223336	0.226548	FALSE	FALSE	FALSE	19	45396219	0.0314	473255	0.2127	Subarachnoid hemorrhage || id:ebi-a-GCST90018923	TRUE	19	44892962	0.0208635	1.65714e-08	6613	Diacylglycerol (18:1_18:2) levels || id:ebi-PL179-GCST90277262	TRUE	reported	TRUE	0.00480762	6613	3.27642e-06	473255	TRUE	4.7314e-08	0.00482266	32.0371	92.7917	31.9367
rs2352723	C	T	C	T	-0.112348	0.0768	0.76854	0.799589	FALSE	FALSE	FALSE	1	230291868	0.0329	473255	0.01957	Subarachnoid hemorrhage || id:ebi-a-GCST90018923	TRUE	1	230156121	0.0203979	3.76323e-08	6613	Diacylglycerol (18:1_18:2) levels || id:ebi-PL179-GCST90277262	TRUE	reported	TRUE	0.00456777	6613	1.15142e-05	473255	TRUE	2.08948e-07	0.00449059	29.8212	92.7917	30.3361
rs268	G	A	G	A	0.336	-0.1269	0.0226757	0.019539	FALSE	FALSE	FALSE	8	19813529	0.1227	473255	0.3009	Subarachnoid hemorrhage || id:ebi-a-GCST90018923	TRUE	8	19956018	0.0582284	8.25719e-09	6613	Diacylglycerol (18:1_18:2) levels || id:ebi-PL179-GCST90277262	TRUE	reported	TRUE	0.00501141	6613	2.26016e-06	473255	TRUE	2.09602e-08	0.00500389	33.2471	92.7917	33.2973
rs79624003	G	A	G	A	-0.172297	0.0212	0.122045	0.12197	FALSE	FALSE	FALSE	7	73012785	0.0412	473255	0.6065	Subarachnoid hemorrhage || id:ebi-a-GCST90018923	TRUE	7	73598455	0.0265336	8.97975e-11	6613	Diacylglycerol (18:1_18:2) levels || id:ebi-PL179-GCST90277262	TRUE	reported	TRUE	0.00633774	6613	5.59479e-07	473255	TRUE	1.75997e-10	0.00636177	42.3269	92.7917	42.1661
rs964184	C	G	C	G	-0.291138	-0.0103	0.848991	0.829303	FALSE	TRUE	FALSE	11	116648917	0.0341	473255	0.7616	Subarachnoid hemorrhage || id:ebi-a-GCST90018923	TRUE	11	116778201	0.0237376	3.25964e-34	6613	Diacylglycerol (18:1_18:2) levels || id:ebi-PL179-GCST90277262	TRUE	reported	TRUE	0.0222477	6613	1.92785e-07	473255	TRUE	1.08232e-33	0.0217337	146.874	92.7917	150.426
rs964184	C	G	C	G	-0.170501	-0.0103	0.848991	0.829303	FALSE	TRUE	FALSE	11	116648917	0.0341	473255	0.7616	Subarachnoid hemorrhage || id:ebi-a-GCST90018923	TRUE	11	116778201	0.0240304	1.42754e-12	6572	Diacylglycerol (18:1_18:3) levels || id:ebi-PL179-GCST90277263	TRUE	reported	TRUE	0.00760416	6572	1.92785e-07	473255	TRUE	2.52985e-12	0.00745401	49.3406	92.7917	50.3422
rs1260326	C	T	C	T	-0.0990041	-0.057	0.650878	0.574901	FALSE	FALSE	FALSE	2	27730940	0.0271	473255	0.0356	Subarachnoid hemorrhage || id:ebi-a-GCST90018923	TRUE	2	27508073	0.0174883	1.56e-08	7174	Phosphatidylcholine (16:0_0:0) levels || id:ebi-PL179-GCST90277264	TRUE	reported	TRUE	0.00444871	7174	9.34789e-06	473255	TRUE	8.45145e-08	0.00445465	32.0917	92.7917	32.0488
rs7529794	T	G	T	G	0.134247	-0.0262	0.249805	0.200892	FALSE	FALSE	FALSE	1	40403370	0.0384	473255	0.4953	Subarachnoid hemorrhage || id:ebi-a-GCST90018923	TRUE	1	39937698	0.0193492	4.31609e-12	7174	Phosphatidylcholine (16:0_0:0) levels || id:ebi-PL179-GCST90277264	TRUE	reported	TRUE	0.00666711	7174	9.83663e-07	473255	TRUE	1.08596e-11	0.00675483	48.7751	92.7917	48.1375
rs7529794	T	G	T	G	0.125907	-0.0262	0.249805	0.200892	FALSE	FALSE	FALSE	1	40403370	0.0384	473255	0.4953	Subarachnoid hemorrhage || id:ebi-a-GCST90018923	TRUE	1	39937698	0.0193482	8.14869e-11	7174	Phosphatidylcholine (18:1_0:0) levels || id:ebi-PL179-GCST90277266	TRUE	reported	TRUE	0.00586978	7174	9.83663e-07	473255	TRUE	1.90847e-10	0.00594162	42.868	92.7917	42.3466
rs149768482	T	C	T	C	0.198338	-0.0231	0.0671009	0.0300669	FALSE	FALSE	FALSE	2	205552235	0.0878	473255	0.7925	Subarachnoid hemorrhage || id:ebi-a-GCST90018923	TRUE	2	204687512	0.0349639	1.45917e-08	7174	Phosphatidylcholine (18:2_0:0) levels || id:ebi-PL179-GCST90277267	TRUE	reported	TRUE	0.00446671	7174	1.46265e-07	473255	TRUE	2.22642e-08	0.00492498	35.4968	92.7917	32.179
rs174560	C	T	C	T	0.131069	0.0576	0.382915	0.347293	FALSE	FALSE	FALSE	11	61581764	0.0276	473255	0.0369403	Subarachnoid hemorrhage || id:ebi-a-GCST90018923	TRUE	11	61814292	0.0172363	3.22182e-14	7174	Phosphatidylcholine (18:2_0:0) levels || id:ebi-PL179-GCST90277267	TRUE	reported	TRUE	0.00799805	7174	9.203e-06	473255	TRUE	3.29699e-13	0.00811853	58.7027	92.7917	57.8245
rs7529794	T	G	T	G	0.116545	-0.0262	0.249805	0.200892	FALSE	FALSE	FALSE	1	40403370	0.0384	473255	0.4953	Subarachnoid hemorrhage || id:ebi-a-GCST90018923	TRUE	1	39937698	0.0193401	1.76026e-09	7174	Phosphatidylcholine (18:2_0:0) levels || id:ebi-PL179-GCST90277267	TRUE	reported	TRUE	0.00503775	7174	9.83663e-07	473255	TRUE	3.81256e-09	0.00509088	36.6986	92.7917	36.3136
rs174545	G	C	G	C	-0.533953	0.0558	0.407641	0.36994	FALSE	TRUE	FALSE	11	61569306	0.0273	473255	0.0410299	Subarachnoid hemorrhage || id:ebi-a-GCST90018923	TRUE	11	61801834	0.0170048	1e-200	6235	Phosphatidylcholine (20:4_0:0) levels || id:ebi-PL179-GCST90277268	TRUE	reported	TRUE	0.13658	6235	8.82767e-06	473255	TRUE	3.10288e-200	0.137689	995.25	92.7917	985.968
rs58451960	T	C	T	C	-0.169585	0.0147	0.137195	0.21874	FALSE	FALSE	FALSE	11	61827072	0.0319	473255	0.6447	Subarachnoid hemorrhage || id:ebi-a-GCST90018923	TRUE	11	62059600	0.0263015	1.21876e-10	6235	Phosphatidylcholine (20:4_0:0) levels || id:ebi-PL179-GCST90277268	TRUE	reported	TRUE	0.00662567	6235	4.48704e-07	473255	TRUE	2.21641e-10	0.00680857	42.7287	92.7917	41.5732
rs600626	G	A	G	A	-0.120776	0.0577	0.232311	0.20946	FALSE	FALSE	FALSE	11	75455309	0.0313	473255	0.06574	Subarachnoid hemorrhage || id:ebi-a-GCST90018923	TRUE	11	75744264	0.0211779	1.23015e-08	6235	Phosphatidylcholine (20:4_0:0) levels || id:ebi-PL179-GCST90277268	TRUE	reported	TRUE	0.00519085	6235	7.18069e-06	473255	TRUE	5.03103e-08	0.00520291	32.5994	92.7917	32.5234
rs7936002	G	A	G	A	0.134077	0.0495	0.257197	0.199464	FALSE	FALSE	FALSE	11	62219029	0.0367	473255	0.1767	Subarachnoid hemorrhage || id:ebi-a-GCST90018923	TRUE	11	62451557	0.0209445	1.64783e-10	6235	Phosphatidylcholine (20:4_0:0) levels || id:ebi-PL179-GCST90277268	TRUE	reported	TRUE	0.00653169	6235	3.844e-06	473255	TRUE	5.69769e-10	0.00686876	43.1091	92.7917	40.9797
rs1532085	G	A	G	A	-0.101106	0.0386	0.573441	0.556241	FALSE	FALSE	FALSE	15	58683366	0.027	473255	0.1527	Subarachnoid hemorrhage || id:ebi-a-GCST90018923	TRUE	15	58391167	0.0179737	1.93061e-08	6258	Phosphatidylethanolamine (18:0_0:0) levels || id:ebi-PL179-GCST90277269	TRUE	reported	TRUE	0.00503258	6258	4.31869e-06	473255	TRUE	5.96056e-08	0.00500094	31.4431	92.7917	31.6431
rs7529794	T	G	T	G	0.150648	-0.0262	0.249805	0.200892	FALSE	FALSE	FALSE	1	40403370	0.0384	473255	0.4953	Subarachnoid hemorrhage || id:ebi-a-GCST90018923	TRUE	1	39937698	0.0206988	3.79261e-13	6258	Phosphatidylethanolamine (18:0_0:0) levels || id:ebi-PL179-GCST90277269	TRUE	reported	TRUE	0.00839611	6258	9.83663e-07	473255	TRUE	9.21109e-13	0.00850613	53.6709	92.7917	52.9708
rs1260326	C	T	C	T	-0.114725	-0.057	0.650878	0.574901	FALSE	FALSE	FALSE	2	27730940	0.0271	473255	0.0356	Subarachnoid hemorrhage || id:ebi-a-GCST90018923	TRUE	2	27508073	0.0177626	1.12474e-10	6905	Phosphatidylethanolamine (18:2_0:0) levels || id:ebi-PL179-GCST90277271	TRUE	reported	TRUE	0.00600687	6905	9.34789e-06	473255	TRUE	7.59701e-10	0.00598168	41.54	92.7917	41.716
rs174560	C	T	C	T	0.364648	0.0576	0.382915	0.347293	FALSE	FALSE	FALSE	11	61581764	0.0276	473255	0.0369403	Subarachnoid hemorrhage || id:ebi-a-GCST90018923	TRUE	11	61814292	0.0170903	7.02107e-98	6905	Phosphatidylethanolamine (18:2_0:0) levels || id:ebi-PL179-GCST90277271	TRUE	reported	TRUE	0.0618691	6905	9.203e-06	473255	TRUE	3.13989e-95	0.0628384	462.859	92.7917	455.248
rs1260326	C	T	C	T	-0.105277	-0.057	0.650878	0.574901	FALSE	FALSE	FALSE	2	27730940	0.0271	473255	0.0356	Subarachnoid hemorrhage || id:ebi-a-GCST90018923	TRUE	2	27508073	0.0176154	2.39067e-09	7064	Phosphatidylcholine (14:0_18:1) levels || id:ebi-PL179-GCST90277273	TRUE	reported	TRUE	0.00503226	7064	9.34789e-06	473255	TRUE	1.41225e-08	0.00503702	35.7515	92.7917	35.7176
rs571968630	C	G	C	G	0.546962	0.2684	0.0113885	0.01335	FALSE	TRUE	FALSE	18	18512551	0.2187	473255	0.2197	Subarachnoid hemorrhage || id:ebi-a-GCST90018923	TRUE	18	20932590	0.0795644	6.73834e-12	7064	Phosphatidylcholine (14:0_18:1) levels || id:ebi-PL179-GCST90277273	TRUE	reported	TRUE	0.00664741	7064	3.18253e-06	473255	TRUE	2.61319e-11	0.00673653	47.8961	92.7917	47.2582
rs174548	G	C	G	C	0.184079	0.0579	0.383631	0.347557	FALSE	TRUE	FALSE	11	61571348	0.0276	473255	0.0359203	Subarachnoid hemorrhage || id:ebi-a-GCST90018923	TRUE	11	61803876	0.0175053	1.14527e-25	6866	Phosphatidylcholine (14:0_18:2) levels || id:ebi-PL179-GCST90277274	TRUE	reported	TRUE	0.0158545	6866	9.29911e-06	473255	TRUE	2.96682e-24	0.0160248	111.786	92.7917	110.578
rs4665972	C	T	C	T	-0.114678	-0.0563	0.620291	0.569243	FALSE	FALSE	FALSE	2	27598097	0.0276	473255	0.0410403	Subarachnoid hemorrhage || id:ebi-a-GCST90018923	TRUE	2	27375230	0.017513	6.23793e-11	6866	Phosphatidylcholine (14:0_18:2) levels || id:ebi-PL179-GCST90277274	TRUE	reported	TRUE	0.00620808	6866	8.79228e-06	473255	TRUE	4.10221e-10	0.00619493	42.7871	92.7917	42.8785
rs571968630	C	G	C	G	0.590789	0.2684	0.0113885	0.01335	FALSE	TRUE	FALSE	18	18512551	0.2187	473255	0.2197	Subarachnoid hemorrhage || id:ebi-a-GCST90018923	TRUE	18	20932590	0.0800521	1.76453e-13	6866	Phosphatidylcholine (14:0_18:2) levels || id:ebi-PL179-GCST90277274	TRUE	reported	TRUE	0.00787244	6866	3.18253e-06	473255	TRUE	7.48876e-13	0.00785936	54.374	92.7917	54.4652
rs10468017	T	C	T	C	0.111867	-0.024	0.337526	0.282753	FALSE	FALSE	FALSE	15	58678512	0.03	473255	0.4229	Subarachnoid hemorrhage || id:ebi-a-GCST90018923	TRUE	15	58386313	0.0181425	7.41467e-10	6639	Phosphatidylcholine (15:0_18:2) levels || id:ebi-PL179-GCST90277276	TRUE	reported	TRUE	0.00569583	6639	1.35234e-06	473255	TRUE	1.7135e-09	0.00559642	37.3525	92.7917	38.0198
rs1168036	G	A	G	A	0.106914	-0.0581	0.737927	0.695923	FALSE	FALSE	FALSE	1	62962734	0.0299	473255	0.0521903	Subarachnoid hemorrhage || id:ebi-a-GCST90018923	TRUE	1	62497063	0.0195619	4.7809e-08	6639	Phosphatidylcholine (15:0_18:2) levels || id:ebi-PL179-GCST90277276	TRUE	reported	TRUE	0.00448049	6639	7.97835e-06	473255	TRUE	2.0524e-07	0.00442115	29.4735	92.7917	29.8708
rs17231506	T	C	T	C	0.142778	-0.0445	0.27829	0.287788	FALSE	FALSE	FALSE	16	56994528	0.0303	473255	0.1412	Subarachnoid hemorrhage || id:ebi-a-GCST90018923	TRUE	16	56960616	0.0192121	1.20288e-13	6639	Phosphatidylcholine (15:0_18:2) levels || id:ebi-PL179-GCST90277276	TRUE	reported	TRUE	0.00825281	6639	4.55763e-06	473255	TRUE	6.17087e-13	0.00818866	54.7969	92.7917	55.2297
rs174566	G	A	G	A	0.316974	0.0588	0.408433	0.373217	FALSE	FALSE	FALSE	11	61592362	0.0273	473255	0.0311903	Subarachnoid hemorrhage || id:ebi-a-GCST90018923	TRUE	11	61824890	0.0172546	1.45655e-73	6639	Phosphatidylcholine (15:0_18:2) levels || id:ebi-PL179-GCST90277276	TRUE	reported	TRUE	0.0483867	6639	9.80238e-06	473255	TRUE	3.63837e-71	0.0485514	338.679	92.7917	337.472
rs55727637	T	C	T	C	0.110967	0.0202	0.298983	0.329702	FALSE	FALSE	FALSE	16	15145252	0.028	473255	0.4697	Subarachnoid hemorrhage || id:ebi-a-GCST90018923	TRUE	16	15051395	0.0189765	5.216e-09	6639	Phosphatidylcholine (15:0_18:2) levels || id:ebi-PL179-GCST90277276	TRUE	reported	TRUE	0.00512568	6639	1.09975e-06	473255	TRUE	1.0856e-08	0.0051617	34.4359	92.7917	34.1944
rs964184	C	G	C	G	-0.140695	-0.0103	0.848991	0.829303	FALSE	TRUE	FALSE	11	116648917	0.0341	473255	0.7616	Subarachnoid hemorrhage || id:ebi-a-GCST90018923	TRUE	11	116778201	0.0240766	5.34056e-09	6639	Phosphatidylcholine (15:0_18:2) levels || id:ebi-PL179-GCST90277276	TRUE	reported	TRUE	0.00511878	6639	1.92785e-07	473255	TRUE	8.30366e-09	0.00507567	33.8591	92.7917	34.1481
rs17231506	T	C	T	C	0.142323	-0.0445	0.27829	0.287788	FALSE	FALSE	FALSE	16	56994528	0.0303	473255	0.1412	Subarachnoid hemorrhage || id:ebi-a-GCST90018923	TRUE	16	56960616	0.0184851	1.54316e-14	7174	Phosphatidylcholine (16:0_16:0) levels || id:ebi-PL179-GCST90277277	TRUE	reported	TRUE	0.00819769	7174	4.55763e-06	473255	TRUE	9.2489e-14	0.00813655	58.8341	92.7917	59.2798
rs174546	T	C	T	C	-0.148938	0.0552	0.407364	0.369702	FALSE	FALSE	FALSE	11	61569830	0.0273	473255	0.0435402	Subarachnoid hemorrhage || id:ebi-a-GCST90018923	TRUE	11	61802358	0.0169253	1.69211e-18	7174	Phosphatidylcholine (16:0_16:0) levels || id:ebi-PL179-GCST90277277	TRUE	reported	TRUE	0.0106815	7174	8.63885e-06	473255	TRUE	2.44291e-17	0.0107105	77.6477	92.7917	77.4352
rs261290	C	T	C	T	-0.138985	0.0379	0.612243	0.625702	FALSE	FALSE	FALSE	15	58678720	0.0272	473255	0.1639	Subarachnoid hemorrhage || id:ebi-a-GCST90018923	TRUE	15	58386521	0.0169049	2.37432e-16	7174	Phosphatidylcholine (16:0_16:0) levels || id:ebi-PL179-GCST90277277	TRUE	reported	TRUE	0.00933676	7174	4.10247e-06	473255	TRUE	1.50633e-15	0.00917169	66.3882	92.7917	67.5944
rs3134950	A	C	A	C	0.0966721	0.0471	0.583482	0.587319	FALSE	FALSE	FALSE	6	32127477	0.0282	473255	0.0942996	Subarachnoid hemorrhage || id:ebi-a-GCST90018923	TRUE	6	32159700	0.0168476	9.95711e-09	7174	Phosphatidylcholine (16:0_16:0) levels || id:ebi-PL179-GCST90277277	TRUE	reported	TRUE	0.0045698	7174	5.89451e-06	473255	TRUE	4.10561e-08	0.00454249	32.7274	92.7917	32.925
rs73015021	G	A	G	A	-0.158246	-0.0076	0.0921263	0.0965703	FALSE	FALSE	FALSE	19	11192915	0.0495	473255	0.878	Subarachnoid hemorrhage || id:ebi-a-GCST90018923	TRUE	19	11082239	0.0286647	3.48866e-08	7174	Phosphatidylcholine (16:0_16:0) levels || id:ebi-PL179-GCST90277277	TRUE	reported	TRUE	0.00423145	7174	4.98108e-08	473255	TRUE	4.8638e-08	0.00418894	30.1695	92.7917	30.4769
rs1260326	C	T	C	T	-0.108205	-0.057	0.650878	0.574901	FALSE	FALSE	FALSE	2	27730940	0.0271	473255	0.0356	Subarachnoid hemorrhage || id:ebi-a-GCST90018923	TRUE	2	27508073	0.017465	6.12206e-10	7172	Phosphatidylcholine (16:0_16:1) levels || id:ebi-PL179-GCST90277278	TRUE	reported	TRUE	0.005325	7172	9.34789e-06	473255	TRUE	3.94943e-09	0.0053211	38.3564	92.7917	38.3846
rs174601	T	C	T	C	0.146355	0.0509	0.419025	0.394309	FALSE	FALSE	FALSE	11	61623140	0.0274	473255	0.0630696	Subarachnoid hemorrhage || id:ebi-a-GCST90018923	TRUE	11	61855668	0.0169097	6.00203e-18	7154	Phosphatidylcholine (16:0_18:0) levels || id:ebi-PL179-GCST90277280	TRUE	reported	TRUE	0.0103655	7154	7.29185e-06	473255	TRUE	6.92749e-17	0.010429	75.3743	92.7917	74.9106
rs1260326	C	T	C	T	-0.101263	-0.057	0.650878	0.574901	FALSE	FALSE	FALSE	2	27730940	0.0271	473255	0.0356	Subarachnoid hemorrhage || id:ebi-a-GCST90018923	TRUE	2	27508073	0.0174581	6.89242e-09	7174	Phosphatidylcholine (16:0_18:1) levels || id:ebi-PL179-GCST90277281	TRUE	reported	TRUE	0.00466912	7174	9.34789e-06	473255	TRUE	3.90643e-08	0.00466024	33.5797	92.7917	33.644
rs1532085	G	A	G	A	-0.0977538	0.0386	0.573441	0.556241	FALSE	FALSE	FALSE	15	58683366	0.027	473255	0.1527	Subarachnoid hemorrhage || id:ebi-a-GCST90018923	TRUE	15	58391167	0.0168056	6.24588e-09	7174	Phosphatidylcholine (16:0_18:1) levels || id:ebi-PL179-GCST90277281	TRUE	reported	TRUE	0.00469543	7174	4.31869e-06	473255	TRUE	2.22447e-08	0.00467482	33.6853	92.7917	33.8345
rs1532085	G	A	G	A	-0.110553	0.0386	0.573441	0.556241	FALSE	FALSE	FALSE	15	58683366	0.027	473255	0.1527	Subarachnoid hemorrhage || id:ebi-a-GCST90018923	TRUE	15	58391167	0.0167671	4.60681e-11	7174	Phosphatidylcholine (16:0_18:2) levels || id:ebi-PL179-GCST90277282	TRUE	reported	TRUE	0.00602505	7174	4.31869e-06	473255	TRUE	1.987e-10	0.00597914	43.1404	92.7917	43.4736
rs17231506	T	C	T	C	0.143843	-0.0445	0.27829	0.287788	FALSE	FALSE	FALSE	16	56994528	0.0303	473255	0.1412	Subarachnoid hemorrhage || id:ebi-a-GCST90018923	TRUE	16	56960616	0.0184928	8.35003e-15	7174	Phosphatidylcholine (16:0_18:2) levels || id:ebi-PL179-GCST90277282	TRUE	reported	TRUE	0.00836534	7174	4.55763e-06	473255	TRUE	5.1023e-14	0.00831128	60.1081	92.7917	60.5023
rs174574	C	A	C	A	-0.330699	-0.0553	0.590933	0.625373	FALSE	FALSE	FALSE	11	61600342	0.0273	473255	0.0429003	Subarachnoid hemorrhage || id:ebi-a-GCST90018923	TRUE	11	61832870	0.0166026	5.65768e-86	7174	Phosphatidylcholine (16:0_18:2) levels || id:ebi-PL179-GCST90277282	TRUE	reported	TRUE	0.0524191	7174	8.67017e-06	473255	TRUE	2.35441e-83	0.0528723	400.369	92.7917	396.747
rs1800588	T	C	T	C	0.137688	-0.0177	0.258046	0.293404	FALSE	FALSE	FALSE	15	58723675	0.0291	473255	0.5427	Subarachnoid hemorrhage || id:ebi-a-GCST90018923	TRUE	15	58431476	0.0193079	1.091e-12	7174	Phosphatidylcholine (16:0_18:2) levels || id:ebi-PL179-GCST90277282	TRUE	reported	TRUE	0.00704066	7174	7.81748e-07	473255	TRUE	2.65997e-12	0.00725933	52.4446	92.7917	50.8536
rs62039480	A	G	A	G	0.115988	0.0025	0.332015	0.373638	FALSE	FALSE	FALSE	16	15137450	0.0277	473255	0.9269	Subarachnoid hemorrhage || id:ebi-a-GCST90018923	TRUE	16	15043593	0.0177321	6.51588e-11	7174	Phosphatidylcholine (16:0_18:2) levels || id:ebi-PL179-GCST90277282	TRUE	reported	TRUE	0.00593038	7174	1.72118e-08	473255	TRUE	9.53069e-11	0.00596734	43.0547	92.7917	42.7864
rs9436221	C	T	C	T	-0.126689	0.0553	0.261404	0.298271	FALSE	FALSE	FALSE	1	62903359	0.0302	473255	0.0667498	Subarachnoid hemorrhage || id:ebi-a-GCST90018923	TRUE	1	62437688	0.0188232	1.82282e-11	7174	Phosphatidylcholine (16:0_18:2) levels || id:ebi-PL179-GCST90277282	TRUE	reported	TRUE	0.00627648	7174	7.085e-06	473255	TRUE	1.12696e-10	0.00619765	44.7267	92.7917	45.2992
rs964184	C	G	C	G	-0.158038	-0.0103	0.848991	0.829303	FALSE	TRUE	FALSE	11	116648917	0.0341	473255	0.7616	Subarachnoid hemorrhage || id:ebi-a-GCST90018923	TRUE	11	116778201	0.0231589	9.5573e-12	7174	Phosphatidylcholine (16:0_18:2) levels || id:ebi-PL179-GCST90277282	TRUE	reported	TRUE	0.00645114	7174	1.92785e-07	473255	TRUE	1.71694e-11	0.00640411	46.2263	92.7917	46.568
rs1260326	C	T	C	T	-0.115375	-0.057	0.650878	0.574901	FALSE	FALSE	FALSE	2	27730940	0.0271	473255	0.0356	Subarachnoid hemorrhage || id:ebi-a-GCST90018923	TRUE	2	27508073	0.0174451	4.01929e-11	7174	Phosphatidylcholine (16:0_18:3) levels || id:ebi-PL179-GCST90277283	TRUE	reported	TRUE	0.00606172	7174	9.34789e-06	473255	TRUE	2.97685e-10	0.00604965	43.6522	92.7917	43.7398
rs174598	A	G	A	G	0.111674	0.0575	0.345645	0.351455	FALSE	FALSE	FALSE	11	61621194	0.0279	473255	0.0394503	Subarachnoid hemorrhage || id:ebi-a-GCST90018923	TRUE	11	61853722	0.0175787	2.24192e-10	7174	Phosphatidylcholine (16:0_18:3) levels || id:ebi-PL179-GCST90277283	TRUE	reported	TRUE	0.00559569	7174	8.97491e-06	473255	TRUE	1.47492e-09	0.00564128	40.6888	92.7917	40.3581
rs247617	A	C	A	C	0.10651	-0.0469	0.278171	0.287252	FALSE	FALSE	FALSE	16	56990716	0.0303	473255	0.1211	Subarachnoid hemorrhage || id:ebi-a-GCST90018923	TRUE	16	56956804	0.0185396	9.57278e-09	7174	Phosphatidylcholine (16:0_18:3) levels || id:ebi-PL179-GCST90277283	TRUE	reported	TRUE	0.00458085	7174	5.0625e-06	473255	TRUE	3.62739e-08	0.00455572	32.8232	92.7917	33.005
rs174594	A	C	A	C	-0.11459	-0.0498	0.5815	0.60656	FALSE	FALSE	FALSE	11	61619829	0.0273	473255	0.0681303	Subarachnoid hemorrhage || id:ebi-a-GCST90018923	TRUE	11	61852357	0.0172811	3.57873e-11	6882	Phosphatidylcholine (16:0_20:1) levels || id:ebi-PL179-GCST90277284	TRUE	reported	TRUE	0.00635032	6882	7.03132e-06	473255	TRUE	2.05127e-10	0.006391	44.2529	92.7917	43.9694
rs10160784	C	T	C	T	-0.10964	0.0569	0.232378	0.209902	FALSE	FALSE	FALSE	11	75456055	0.0313	473255	0.0695793	Subarachnoid hemorrhage || id:ebi-a-GCST90018923	TRUE	11	75745010	0.0198798	3.60553e-08	7135	Phosphatidylcholine (16:0_20:2) levels || id:ebi-PL179-GCST90277285	TRUE	reported	TRUE	0.00424614	7135	6.98296e-06	473255	TRUE	1.53523e-07	0.00428855	30.722	92.7917	30.4168
rs1260326	C	T	C	T	-0.0971522	-0.057	0.650878	0.574901	FALSE	FALSE	FALSE	2	27730940	0.0271	473255	0.0356	Subarachnoid hemorrhage || id:ebi-a-GCST90018923	TRUE	2	27508073	0.0175127	2.99807e-08	7135	Phosphatidylcholine (16:0_20:2) levels || id:ebi-PL179-GCST90277285	TRUE	reported	TRUE	0.00429593	7135	9.34789e-06	473255	TRUE	1.55795e-07	0.00428955	30.7292	92.7917	30.7751
rs1532085	G	A	G	A	-0.0938326	0.0386	0.573441	0.556241	FALSE	FALSE	FALSE	15	58683366	0.027	473255	0.1527	Subarachnoid hemorrhage || id:ebi-a-GCST90018923	TRUE	15	58391167	0.0168564	2.68886e-08	7135	Phosphatidylcholine (16:0_20:2) levels || id:ebi-PL179-GCST90277285	TRUE	reported	TRUE	0.00432537	7135	4.31869e-06	473255	TRUE	8.96537e-08	0.0043073	30.8569	92.7917	30.9869
rs174592	G	A	G	A	0.261677	0.0522	0.418474	0.38973	FALSE	FALSE	FALSE	11	61618608	0.0273	473255	0.0559706	Subarachnoid hemorrhage || id:ebi-a-GCST90018923	TRUE	11	61851136	0.0167661	4.95687e-54	7135	Phosphatidylcholine (16:0_20:2) levels || id:ebi-PL179-GCST90277285	TRUE	reported	TRUE	0.0330226	7135	7.72536e-06	473255	TRUE	5.56126e-52	0.0333272	245.919	92.7917	243.594
rs1800588	T	C	T	C	0.10685	-0.0177	0.258046	0.293404	FALSE	FALSE	FALSE	15	58723675	0.0291	473255	0.5427	Subarachnoid hemorrhage || id:ebi-a-GCST90018923	TRUE	15	58431476	0.0194158	3.85363e-08	7135	Phosphatidylcholine (16:0_20:2) levels || id:ebi-PL179-GCST90277285	TRUE	reported	TRUE	0.00422791	7135	7.81748e-07	473255	TRUE	7.28921e-08	0.00437173	31.3205	92.7917	30.2858
rs62081852	T	C	T	C	0.389035	-0.0777	0.0176631	0.0240648	FALSE	FALSE	FALSE	18	24382696	0.1175	473255	0.5082	Subarachnoid hemorrhage || id:ebi-a-GCST90018923	TRUE	18	26802732	0.0676723	9.34709e-09	7135	Phosphatidylcholine (16:0_20:2) levels || id:ebi-PL179-GCST90277285	TRUE	reported	TRUE	0.00461186	7135	9.24001e-07	473255	TRUE	1.90293e-08	0.00525212	37.6612	92.7917	33.0488
rs6498540	G	A	G	A	-0.192345	0.0364	0.334003	0.342954	FALSE	FALSE	FALSE	16	15130594	0.0276	473255	0.1877	Subarachnoid hemorrhage || id:ebi-a-GCST90018923	TRUE	16	15036737	0.017648	1.90425e-27	7174	Phosphatidylcholine (16:0_20:3) levels || id:ebi-PL179-GCST90277286	TRUE	reported	TRUE	0.0162928	7174	3.67527e-06	473255	TRUE	2.26061e-26	0.0164594	120.022	92.7917	118.788
rs968567	T	C	T	C	0.256722	0.0185	0.113005	0.168084	FALSE	FALSE	FALSE	11	61595564	0.0486	473255	0.7035	Subarachnoid hemorrhage || id:ebi-a-GCST90018923	TRUE	11	61828092	0.0263823	3.04743e-22	7174	Phosphatidylcholine (16:0_20:3) levels || id:ebi-PL179-GCST90277286	TRUE	reported	TRUE	0.0130306	7174	3.0618e-07	473255	TRUE	8.83919e-22	0.0132122	96.0266	92.7917	94.6893
rs174528	C	T	C	T	-0.58723	0.053	0.41439	0.390833	FALSE	FALSE	FALSE	11	61543499	0.0272	473255	0.0516	Subarachnoid hemorrhage || id:ebi-a-GCST90018923	TRUE	11	61776027	0.0155441	1e-200	7174	Phosphatidylcholine (16:0_20:4) levels || id:ebi-PL179-GCST90277287	TRUE	reported	TRUE	0.165969	7174	8.02264e-06	473255	TRUE	1.53092e-285	0.167365	1441.62	92.7917	1427.2
rs187429064	G	A	G	A	-0.226182	0.1469	0.0535314	0.0234394	FALSE	FALSE	FALSE	19	19380513	0.1001	473255	0.1423	Subarachnoid hemorrhage || id:ebi-a-GCST90018923	TRUE	19	19269704	0.0376869	2.04418e-09	7174	Phosphatidylcholine (16:0_20:4) levels || id:ebi-PL179-GCST90277287	TRUE	reported	TRUE	0.00499711	7174	4.55072e-06	473255	TRUE	7.83524e-09	0.00518395	37.373	92.7917	36.0193
rs2943813	C	T	C	T	-0.139019	0.0364	0.782953	0.828687	FALSE	FALSE	FALSE	11	61258468	0.0404	473255	0.3678	Subarachnoid hemorrhage || id:ebi-a-GCST90018923	TRUE	11	61490996	0.0203918	9.96424e-12	7174	Phosphatidylcholine (16:0_20:4) levels || id:ebi-PL179-GCST90277287	TRUE	reported	TRUE	0.0064386	7174	1.71532e-06	473255	TRUE	2.96113e-11	0.00656852	47.4209	92.7917	46.4769
rs3741252	T	C	T	C	0.210427	-0.0604	0.133653	0.157768	FALSE	FALSE	FALSE	11	61511498	0.0346	473255	0.0813205	Subarachnoid hemorrhage || id:ebi-a-GCST90018923	TRUE	11	61744026	0.0245327	1.16948e-17	7174	Phosphatidylcholine (16:0_20:4) levels || id:ebi-PL179-GCST90277287	TRUE	reported	TRUE	0.0101541	7174	6.43911e-06	473255	TRUE	1.18309e-16	0.0102542	74.3054	92.7917	73.5719
rs102274	C	T	C	T	-0.372594	0.0588	0.408673	0.370862	FALSE	FALSE	FALSE	11	61557826	0.0273	473255	0.0313098	Subarachnoid hemorrhage || id:ebi-a-GCST90018923	TRUE	11	61790354	0.0165009	4.34003e-109	7173	Phosphatidylcholine (16:0_20:5) levels || id:ebi-PL179-GCST90277288	TRUE	reported	TRUE	0.0663814	7173	9.80238e-06	473255	TRUE	3.30685e-106	0.0670973	515.761	92.7917	509.866
rs174551	C	T	C	T	-0.289752	0.0562	0.406164	0.369355	FALSE	FALSE	FALSE	11	61573684	0.0273	473255	0.0398804	Subarachnoid hemorrhage || id:ebi-a-GCST90018923	TRUE	11	61806212	0.0170948	3.66567e-63	6874	Phosphatidylcholine (16:0_22:4) levels || id:ebi-PL179-GCST90277289	TRUE	reported	TRUE	0.0401287	6874	8.95468e-06	473255	TRUE	6.50181e-61	0.0404996	290.061	92.7917	287.293
rs61008604	T	G	T	G	-0.116042	-0.0482	0.248766	0.237007	FALSE	FALSE	FALSE	2	102268793	0.0329	473255	0.142	Subarachnoid hemorrhage || id:ebi-a-GCST90018923	TRUE	2	101652331	0.0198473	5.23667e-09	6874	Phosphatidylcholine (16:0_22:4) levels || id:ebi-PL179-GCST90277289	TRUE	reported	TRUE	0.00494982	6874	4.53531e-06	473255	TRUE	1.86296e-08	0.005033	34.7617	92.7917	34.1844
rs174533	A	G	A	G	-0.41301	0.0581	0.408601	0.371118	FALSE	FALSE	FALSE	11	61549025	0.0273	473255	0.0335498	Subarachnoid hemorrhage || id:ebi-a-GCST90018923	TRUE	11	61781553	0.0163459	5.07521e-135	7172	Phosphatidylcholine (16:0_22:5) levels || id:ebi-PL179-GCST90277290	TRUE	reported	TRUE	0.0817599	7172	9.57039e-06	473255	TRUE	4.13955e-132	0.0824387	644.192	92.7917	638.416
rs2236514	G	C	G	C	-0.123138	0.0183	0.647094	0.658716	FALSE	TRUE	FALSE	9	139572068	0.0369	473255	0.6188	Subarachnoid hemorrhage || id:ebi-a-GCST90018923	TRUE	9	136677616	0.0177246	4.04291e-12	7172	Phosphatidylcholine (16:0_22:5) levels || id:ebi-PL179-GCST90277290	TRUE	reported	TRUE	0.00668649	7172	5.19704e-07	473255	TRUE	8.70179e-12	0.00692533	50.0009	92.7917	48.2649
rs508049	T	C	T	C	-0.16692	0.056	0.0979671	0.0609896	FALSE	FALSE	FALSE	11	68675497	0.0681	473255	0.4108	Subarachnoid hemorrhage || id:ebi-a-GCST90018923	TRUE	11	68908029	0.0286074	5.61621e-09	7172	Phosphatidylcholine (16:0_22:5) levels || id:ebi-PL179-GCST90277290	TRUE	reported	TRUE	0.00472589	7172	1.42885e-06	473255	TRUE	1.30258e-08	0.00492436	35.4824	92.7917	34.0455
rs62229686	T	C	T	C	-0.246348	-0.0486	0.0391116	0.0353657	FALSE	FALSE	FALSE	21	45391272	0.0915	473255	0.595799	Subarachnoid hemorrhage || id:ebi-a-GCST90018923	TRUE	21	43971391	0.0419645	4.53838e-09	7172	Phosphatidylcholine (16:0_22:5) levels || id:ebi-PL179-GCST90277290	TRUE	reported	TRUE	0.00478335	7172	5.96124e-07	473255	TRUE	8.58863e-09	0.00456149	32.8557	92.7917	34.4615
rs174544	A	C	A	C	-0.126716	0.0565	0.379757	0.343605	FALSE	FALSE	FALSE	11	61567753	0.0276	473255	0.0408696	Subarachnoid hemorrhage || id:ebi-a-GCST90018923	TRUE	11	61800281	0.0172553	2.30441e-13	7170	Phosphatidylcholine (16:0_22:6) levels || id:ebi-PL179-GCST90277291	TRUE	reported	TRUE	0.00746732	7170	8.85486e-06	473255	TRUE	2.08068e-12	0.00756416	54.6331	92.7917	53.9284
rs1260326	C	T	C	T	-0.107928	-0.057	0.650878	0.574901	FALSE	FALSE	FALSE	2	27730940	0.0271	473255	0.0356	Subarachnoid hemorrhage || id:ebi-a-GCST90018923	TRUE	2	27508073	0.0182839	3.74622e-09	6524	Phosphatidylcholine (16:1_18:0) levels || id:ebi-PL179-GCST90277292	TRUE	reported	TRUE	0.00531417	6524	9.34789e-06	473255	TRUE	2.00261e-08	0.00529389	34.7105	92.7917	34.8442
rs1260326	C	T	C	T	-0.110177	-0.057	0.650878	0.574901	FALSE	FALSE	FALSE	2	27730940	0.0271	473255	0.0356	Subarachnoid hemorrhage || id:ebi-a-GCST90018923	TRUE	2	27508073	0.0174611	2.95414e-10	7166	Phosphatidylcholine (16:1_18:1) levels || id:ebi-PL179-GCST90277293	TRUE	reported	TRUE	0.00552683	7166	9.34789e-06	473255	TRUE	1.97821e-09	0.00551682	39.7417	92.7917	39.8143
rs146934967	T	C	T	C	0.41533	0.0721	0.0130791	0.0291986	FALSE	FALSE	FALSE	18	15033500	0.0725	473255	0.3201	Subarachnoid hemorrhage || id:ebi-a-GCST90018923	TRUE	18	15033501	0.0737284	1.83353e-08	7166	Phosphatidylcholine (16:1_18:1) levels || id:ebi-PL179-GCST90277293	TRUE	reported	TRUE	0.00441003	7166	2.08978e-06	473255	TRUE	4.62523e-08	0.00445325	32.0458	92.7917	31.7334
rs1532085	G	A	G	A	-0.0925549	0.0386	0.573441	0.556241	FALSE	FALSE	FALSE	15	58683366	0.027	473255	0.1527	Subarachnoid hemorrhage || id:ebi-a-GCST90018923	TRUE	15	58391167	0.0168091	3.78957e-08	7166	Phosphatidylcholine (16:1_18:1) levels || id:ebi-PL179-GCST90277293	TRUE	reported	TRUE	0.00421425	7166	4.31869e-06	473255	TRUE	1.24857e-07	0.0041908	30.1492	92.7917	30.3187
rs174560	C	T	C	T	0.175659	0.0576	0.382915	0.347293	FALSE	FALSE	FALSE	11	61581764	0.0276	473255	0.0369403	Subarachnoid hemorrhage || id:ebi-a-GCST90018923	TRUE	11	61814292	0.017182	2.28142e-24	7166	Phosphatidylcholine (16:1_18:1) levels || id:ebi-PL179-GCST90277293	TRUE	reported	TRUE	0.0143796	7166	9.203e-06	473255	TRUE	5.79387e-23	0.014582	106.012	92.7917	104.519
rs603424	A	G	A	G	-0.176374	0.0279	0.121331	0.123846	FALSE	FALSE	FALSE	10	102075479	0.0459	473255	0.5437	Subarachnoid hemorrhage || id:ebi-a-GCST90018923	TRUE	10	100315722	0.0259753	1.20816e-11	7166	Phosphatidylcholine (16:1_18:1) levels || id:ebi-PL179-GCST90277293	TRUE	reported	TRUE	0.0063945	7166	7.80709e-07	473255	TRUE	2.78796e-11	0.00663279	47.8346	92.7917	46.105
rs1260326	C	T	C	T	-0.0984695	-0.057	0.650878	0.574901	FALSE	FALSE	FALSE	2	27730940	0.0271	473255	0.0356	Subarachnoid hemorrhage || id:ebi-a-GCST90018923	TRUE	2	27508073	0.0174281	1.65899e-08	7165	Phosphatidylcholine (16:1_18:2) levels || id:ebi-PL179-GCST90277294	TRUE	reported	TRUE	0.00443688	7165	9.34789e-06	473255	TRUE	8.97161e-08	0.00440667	31.7047	92.7917	31.923
rs1532085	G	A	G	A	-0.0972163	0.0386	0.573441	0.556241	FALSE	FALSE	FALSE	15	58683366	0.027	473255	0.1527	Subarachnoid hemorrhage || id:ebi-a-GCST90018923	TRUE	15	58391167	0.0167684	7.02372e-09	7165	Phosphatidylcholine (16:1_18:2) levels || id:ebi-PL179-GCST90277294	TRUE	reported	TRUE	0.00467054	7165	4.31869e-06	473255	TRUE	2.47864e-08	0.00462355	33.2724	92.7917	33.612
rs174574	C	A	C	A	-0.365719	-0.0553	0.590933	0.625373	FALSE	FALSE	FALSE	11	61600342	0.0273	473255	0.0429003	Subarachnoid hemorrhage || id:ebi-a-GCST90018923	TRUE	11	61832870	0.0164961	2.11189e-105	7165	Phosphatidylcholine (16:1_18:2) levels || id:ebi-PL179-GCST90277294	TRUE	reported	TRUE	0.0642118	7165	8.67017e-06	473255	TRUE	1.22491e-102	0.0646633	495.205	92.7917	491.51
rs1800588	T	C	T	C	0.115653	-0.0177	0.258046	0.293404	FALSE	FALSE	FALSE	15	58723675	0.0291	473255	0.5427	Subarachnoid hemorrhage || id:ebi-a-GCST90018923	TRUE	15	58431476	0.0193118	2.21423e-09	7165	Phosphatidylcholine (16:1_18:2) levels || id:ebi-PL179-GCST90277294	TRUE	reported	TRUE	0.00498201	7165	7.81748e-07	473255	TRUE	4.51072e-09	0.00512174	36.8759	92.7917	35.8648
rs56156922	C	T	C	T	0.113979	-0.0549	0.278673	0.28849	FALSE	FALSE	FALSE	16	56987369	0.0304	473255	0.0705505	Subarachnoid hemorrhage || id:ebi-a-GCST90018923	TRUE	16	56953457	0.0185424	8.29911e-10	7165	Phosphatidylcholine (16:1_18:2) levels || id:ebi-PL179-GCST90277294	TRUE	reported	TRUE	0.00524732	7165	6.8913e-06	473255	TRUE	4.23682e-09	0.00522284	37.6076	92.7917	37.7849
rs571968630	C	G	C	G	0.493926	0.2684	0.0113885	0.01335	FALSE	TRUE	FALSE	18	18512551	0.2187	473255	0.2197	Subarachnoid hemorrhage || id:ebi-a-GCST90018923	TRUE	18	20932590	0.0791772	4.66937e-10	7165	Phosphatidylcholine (16:1_18:2) levels || id:ebi-PL179-GCST90277294	TRUE	reported	TRUE	0.0054035	7165	3.18253e-06	473255	TRUE	1.58283e-09	0.00549346	39.567	92.7917	38.9156
rs603424	A	G	A	G	-0.161319	0.0279	0.121331	0.123846	FALSE	FALSE	FALSE	10	102075479	0.0459	473255	0.5437	Subarachnoid hemorrhage || id:ebi-a-GCST90018923	TRUE	10	100315722	0.0259236	5.15029e-10	7165	Phosphatidylcholine (16:1_18:2) levels || id:ebi-PL179-GCST90277294	TRUE	reported	TRUE	0.00537705	7165	7.80709e-07	473255	TRUE	1.08684e-09	0.00554879	39.9677	92.7917	38.724
rs7936002	G	A	G	A	-0.115471	0.0495	0.257197	0.199464	FALSE	FALSE	FALSE	11	62219029	0.0367	473255	0.1767	Subarachnoid hemorrhage || id:ebi-a-GCST90018923	TRUE	11	62451557	0.0196301	4.22216e-09	7165	Phosphatidylcholine (16:1_18:2) levels || id:ebi-PL179-GCST90277294	TRUE	reported	TRUE	0.00480743	7165	3.844e-06	473255	TRUE	1.44009e-08	0.00509466	36.6799	92.7917	34.602
rs174535	C	T	C	T	-0.327652	0.0599	0.409133	0.374109	FALSE	FALSE	FALSE	11	61551356	0.0273	473255	0.0280498	Subarachnoid hemorrhage || id:ebi-a-GCST90018923	TRUE	11	61783884	0.019152	5.3348e-64	5564	Phosphatidylcholine (16:1_20:4) levels || id:ebi-PL179-GCST90277295	TRUE	reported	TRUE	0.0499913	5564	1.01726e-05	473255	TRUE	4.62268e-62	0.0519051	304.501	92.7917	292.683
rs7350789	A	G	A	G	0.112631	-0.033	0.39282	0.38031	FALSE	FALSE	FALSE	15	58679668	0.0272	473255	0.2236	Subarachnoid hemorrhage || id:ebi-a-GCST90018923	TRUE	15	58387469	0.0170708	4.4633e-11	7073	Phosphatidylcholine (17:0_18:1) levels || id:ebi-PL179-GCST90277296	TRUE	reported	TRUE	0.00611874	7073	3.11025e-06	473255	TRUE	1.60779e-10	0.00605141	43.0501	92.7917	43.532
rs174566	G	A	G	A	0.258705	0.0588	0.408433	0.373217	FALSE	FALSE	FALSE	11	61592362	0.0273	473255	0.0311903	Subarachnoid hemorrhage || id:ebi-a-GCST90018923	TRUE	11	61824890	0.0167835	9.03287e-53	7170	Phosphatidylcholine (17:0_18:2) levels || id:ebi-PL179-GCST90277297	TRUE	reported	TRUE	0.0320837	7170	9.80238e-06	473255	TRUE	1.52456e-50	0.0323418	239.574	92.7917	237.599
rs1800588	T	C	T	C	0.114618	-0.0177	0.258046	0.293404	FALSE	FALSE	FALSE	15	58723675	0.0291	473255	0.5427	Subarachnoid hemorrhage || id:ebi-a-GCST90018923	TRUE	15	58431476	0.0193524	3.31001e-09	7170	Phosphatidylcholine (17:0_18:2) levels || id:ebi-PL179-GCST90277297	TRUE	reported	TRUE	0.00486988	7170	7.81748e-07	473255	TRUE	6.67723e-09	0.00503048	36.2408	92.7917	35.0781
rs964184	C	G	C	G	-0.154483	-0.0103	0.848991	0.829303	FALSE	TRUE	FALSE	11	116648917	0.0341	473255	0.7616	Subarachnoid hemorrhage || id:ebi-a-GCST90018923	TRUE	11	116778201	0.023164	2.76116e-11	7170	Phosphatidylcholine (17:0_18:2) levels || id:ebi-PL179-GCST90277297	TRUE	reported	TRUE	0.00616666	7170	1.92785e-07	473255	TRUE	4.86578e-11	0.00611924	44.1328	92.7917	44.4769
rs12417747	A	G	A	G	-0.145567	0.0203	0.114819	0.203996	FALSE	FALSE	FALSE	11	61828394	0.0328	473255	0.5364	Subarachnoid hemorrhage || id:ebi-a-GCST90018923	TRUE	11	62060922	0.0266031	4.60313e-08	7106	Phosphatidylcholine (17:0_20:4) levels || id:ebi-PL179-GCST90277298	TRUE	reported	TRUE	0.00419693	7106	8.09377e-07	473255	TRUE	8.71076e-08	0.00430727	30.7312	92.7917	29.9407
rs174528	C	T	C	T	-0.534586	0.053	0.41439	0.390833	FALSE	FALSE	FALSE	11	61543499	0.0272	473255	0.0516	Subarachnoid hemorrhage || id:ebi-a-GCST90018923	TRUE	11	61776027	0.0159324	1e-200	7106	Phosphatidylcholine (17:0_20:4) levels || id:ebi-PL179-GCST90277298	TRUE	reported	TRUE	0.136799	7106	8.02264e-06	473255	TRUE	4.42764e-228	0.138702	1144.02	92.7917	1125.83
rs187429064	G	A	G	A	-0.23955	0.1469	0.0535314	0.0234394	FALSE	FALSE	FALSE	19	19380513	0.1001	473255	0.1423	Subarachnoid hemorrhage || id:ebi-a-GCST90018923	TRUE	19	19269704	0.0380352	3.18358e-10	7106	Phosphatidylcholine (17:0_20:4) levels || id:ebi-PL179-GCST90277298	TRUE	reported	TRUE	0.00555264	7106	4.55072e-06	473255	TRUE	1.30583e-09	0.00581483	41.5502	92.7917	39.6662
rs3741252	T	C	T	C	0.206133	-0.0604	0.133653	0.157768	FALSE	FALSE	FALSE	11	61511498	0.0346	473255	0.0813205	Subarachnoid hemorrhage || id:ebi-a-GCST90018923	TRUE	11	61744026	0.024645	7.19541e-17	7106	Phosphatidylcholine (17:0_20:4) levels || id:ebi-PL179-GCST90277298	TRUE	reported	TRUE	0.00975166	7106	6.43911e-06	473255	TRUE	6.71483e-16	0.00984001	70.5981	92.7917	69.958
rs58983615	T	A	T	A	-0.328615	0.0534	0.0208302	0.0594496	FALSE	TRUE	FALSE	11	61821081	0.0522	473255	0.3058	Subarachnoid hemorrhage || id:ebi-a-GCST90018923	TRUE	11	62053609	0.0592036	2.94598e-08	7106	Phosphatidylcholine (17:0_20:4) levels || id:ebi-PL179-GCST90277298	TRUE	reported	TRUE	0.00431813	7106	2.2113e-06	473255	TRUE	7.42209e-08	0.0044051	31.4323	92.7917	30.8091
rs600518	T	A	T	A	-0.113042	0.0577	0.2323	0.209459	FALSE	TRUE	FALSE	11	75455373	0.0313	473255	0.0656901	Subarachnoid hemorrhage || id:ebi-a-GCST90018923	TRUE	11	75744328	0.0199103	1.42316e-08	7106	Phosphatidylcholine (17:0_20:4) levels || id:ebi-PL179-GCST90277298	TRUE	reported	TRUE	0.00451705	7106	7.18069e-06	473255	TRUE	6.42271e-08	0.00455775	32.5265	92.7917	32.2347
rs2797620	T	C	T	C	-0.102314	-0.0347	0.332583	0.468352	FALSE	FALSE	FALSE	1	95441292	0.0296	473255	0.2415	Subarachnoid hemorrhage || id:ebi-a-GCST90018923	TRUE	1	94975736	0.0175877	6.23023e-09	7173	Phosphatidylcholine (18:0_18:1) levels || id:ebi-PL179-GCST90277299	TRUE	reported	TRUE	0.00469708	7173	2.90389e-06	473255	TRUE	1.84822e-08	0.00464726	33.4811	92.7917	33.8417
rs612577	C	T	C	T	-0.127516	-0.0904	0.179796	0.123412	FALSE	FALSE	FALSE	1	230324364	0.0452	473255	0.04559	Subarachnoid hemorrhage || id:ebi-a-GCST90018923	TRUE	1	230188618	0.0215863	3.63397e-09	7173	Phosphatidylcholine (18:0_18:1) levels || id:ebi-PL179-GCST90277299	TRUE	reported	TRUE	0.00484267	7173	8.45207e-06	473255	TRUE	1.98234e-08	0.0047958	34.5564	92.7917	34.8958
rs17231506	T	C	T	C	0.107352	-0.0445	0.27829	0.287788	FALSE	FALSE	FALSE	16	56994528	0.0303	473255	0.1412	Subarachnoid hemorrhage || id:ebi-a-GCST90018923	TRUE	16	56960616	0.0184986	6.776e-09	7174	Phosphatidylcholine (18:0_18:2) levels || id:ebi-PL179-GCST90277300	TRUE	reported	TRUE	0.00467377	7174	4.55763e-06	473255	TRUE	2.46895e-08	0.00462925	33.3554	92.7917	33.6777
rs174594	A	C	A	C	-0.247196	-0.0498	0.5815	0.60656	FALSE	FALSE	FALSE	11	61619829	0.0273	473255	0.0681303	Subarachnoid hemorrhage || id:ebi-a-GCST90018923	TRUE	11	61852357	0.0167074	8.1305e-49	7174	Phosphatidylcholine (18:0_18:2) levels || id:ebi-PL179-GCST90277300	TRUE	reported	TRUE	0.0296188	7174	7.03132e-06	473255	TRUE	6.22829e-47	0.0297412	219.842	92.7917	218.91
rs1800588	T	C	T	C	0.135263	-0.0177	0.258046	0.293404	FALSE	FALSE	FALSE	15	58723675	0.0291	473255	0.5427	Subarachnoid hemorrhage || id:ebi-a-GCST90018923	TRUE	15	58431476	0.0192838	2.51773e-12	7174	Phosphatidylcholine (18:0_18:2) levels || id:ebi-PL179-GCST90277300	TRUE	reported	TRUE	0.00681339	7174	7.81748e-07	473255	TRUE	6.02509e-12	0.00700587	50.6006	92.7917	49.2009
rs6678964	G	A	G	A	0.199693	-0.1157	0.901971	0.914967	FALSE	FALSE	FALSE	1	95694268	0.0611	473255	0.0581701	Subarachnoid hemorrhage || id:ebi-a-GCST90018923	TRUE	1	95228712	0.0277522	6.83725e-13	7174	Phosphatidylcholine (18:0_18:2) levels || id:ebi-PL179-GCST90277300	TRUE	reported	TRUE	0.00716748	7174	7.57683e-06	473255	TRUE	5.15442e-12	0.00705185	50.935	92.7917	51.7763
rs964184	C	G	C	G	-0.128344	-0.0103	0.848991	0.829303	FALSE	TRUE	FALSE	11	116648917	0.0341	473255	0.7616	Subarachnoid hemorrhage || id:ebi-a-GCST90018923	TRUE	11	116778201	0.0231464	3.04319e-08	7174	Phosphatidylcholine (18:0_18:2) levels || id:ebi-PL179-GCST90277300	TRUE	reported	TRUE	0.00426861	7174	1.92785e-07	473255	TRUE	4.70454e-08	0.00422364	30.4204	92.7917	30.7457
rs73215839	T	C	T	C	0.26912	0.0593	0.0334803	0.0545979	FALSE	FALSE	FALSE	12	92525192	0.0817	473255	0.467599	Subarachnoid hemorrhage || id:ebi-a-GCST90018923	TRUE	12	92131416	0.0490847	4.3302e-08	6692	Phosphatidylcholine (18:0_18:3) levels || id:ebi-PL179-GCST90277301	TRUE	reported	TRUE	0.00447328	6692	1.1132e-06	473255	TRUE	8.59058e-08	0.00468729	31.5057	92.7917	30.0607
rs174547	C	T	C	T	0.282264	0.0561	0.407429	0.37003	FALSE	FALSE	FALSE	11	61570783	0.0273	473255	0.0400203	Subarachnoid hemorrhage || id:ebi-a-GCST90018923	TRUE	11	61803311	0.0185855	4.049e-51	5778	Phosphatidylcholine (18:0_20:2) levels || id:ebi-PL179-GCST90277302	TRUE	reported	TRUE	0.0383999	5778	8.92284e-06	473255	TRUE	2.29167e-49	0.038471	231.099	92.7917	230.655
rs2797620	T	C	T	C	-0.116496	-0.0347	0.332583	0.468352	FALSE	FALSE	FALSE	1	95441292	0.0296	473255	0.2415	Subarachnoid hemorrhage || id:ebi-a-GCST90018923	TRUE	1	94975736	0.017535	3.27209e-11	7169	Phosphatidylcholine (18:0_20:3) levels || id:ebi-PL179-GCST90277303	TRUE	reported	TRUE	0.00612078	7169	2.90389e-06	473255	TRUE	1.16743e-10	0.00602489	43.4421	92.7917	44.1378
rs6498540	G	A	G	A	-0.199133	0.0364	0.334003	0.342954	FALSE	FALSE	FALSE	16	15130594	0.0276	473255	0.1877	Subarachnoid hemorrhage || id:ebi-a-GCST90018923	TRUE	16	15036737	0.0176083	2.08511e-29	7169	Phosphatidylcholine (18:0_20:3) levels || id:ebi-PL179-GCST90277303	TRUE	reported	TRUE	0.017532	7169	3.67527e-06	473255	TRUE	2.75666e-28	0.0176416	128.708	92.7917	127.894
rs7943728	A	G	A	G	0.236081	0.0268	0.112286	0.169686	FALSE	FALSE	FALSE	11	61547068	0.0486	473255	0.5811	Subarachnoid hemorrhage || id:ebi-a-GCST90018923	TRUE	11	61779596	0.0265216	6.86743e-19	7169	Phosphatidylcholine (18:0_20:3) levels || id:ebi-PL179-GCST90277303	TRUE	reported	TRUE	0.0109348	7169	6.42545e-07	473255	TRUE	2.12105e-18	0.0111109	80.5268	92.7917	79.236
rs147549994	T	G	T	G	0.255782	0.1996	0.035936	0.0196739	FALSE	FALSE	FALSE	16	1989265	0.1153	473255	0.0833604	Subarachnoid hemorrhage || id:ebi-a-GCST90018923	TRUE	16	1939264	0.044991	1.35423e-08	7174	Phosphatidylcholine (18:0_20:4) levels || id:ebi-PL179-GCST90277304	TRUE	reported	TRUE	0.00448638	7174	6.33237e-06	473255	TRUE	5.74793e-08	0.00453321	32.6602	92.7917	32.3213
rs174528	C	T	C	T	-0.666205	0.053	0.41439	0.390833	FALSE	FALSE	FALSE	11	61543499	0.0272	473255	0.0516	Subarachnoid hemorrhage || id:ebi-a-GCST90018923	TRUE	11	61776027	0.0151015	1e-200	7174	Phosphatidylcholine (18:0_20:4) levels || id:ebi-PL179-GCST90277304	TRUE	reported	TRUE	0.213437	7174	8.02264e-06	473255	TRUE	0	0.215409	1969.07	92.7917	1946.15
rs2797620	T	C	T	C	-0.101178	-0.0347	0.332583	0.468352	FALSE	FALSE	FALSE	1	95441292	0.0296	473255	0.2415	Subarachnoid hemorrhage || id:ebi-a-GCST90018923	TRUE	1	94975736	0.0173831	6.10889e-09	7174	Phosphatidylcholine (18:0_20:4) levels || id:ebi-PL179-GCST90277304	TRUE	reported	TRUE	0.00470144	7174	2.90389e-06	473255	TRUE	1.81559e-08	0.00454464	32.743	92.7917	33.878
rs3019200	A	C	A	C	-0.162646	0.0568	0.803119	0.845891	FALSE	FALSE	FALSE	11	61249383	0.0418	473255	0.1734	Subarachnoid hemorrhage || id:ebi-a-GCST90018923	TRUE	11	61481911	0.0213064	2.57011e-14	7174	Phosphatidylcholine (18:0_20:4) levels || id:ebi-PL179-GCST90277304	TRUE	reported	TRUE	0.00805957	7174	3.90166e-06	473255	TRUE	1.36475e-13	0.00836567	60.5047	92.7917	58.2729
rs3741252	T	C	T	C	0.242617	-0.0604	0.133653	0.157768	FALSE	FALSE	FALSE	11	61511498	0.0346	473255	0.0813205	Subarachnoid hemorrhage || id:ebi-a-GCST90018923	TRUE	11	61744026	0.0244942	5.54128e-23	7174	Phosphatidylcholine (18:0_20:4) levels || id:ebi-PL179-GCST90277304	TRUE	reported	TRUE	0.0134951	7174	6.43911e-06	473255	TRUE	8.4208e-22	0.0136315	99.1161	92.7917	98.1106
rs4382917	A	G	A	G	0.148945	0.0486	0.255777	0.197223	FALSE	FALSE	FALSE	11	62221476	0.0369	473255	0.188	Subarachnoid hemorrhage || id:ebi-a-GCST90018923	TRUE	11	62454004	0.0197143	4.68349e-14	7174	Phosphatidylcholine (18:0_20:4) levels || id:ebi-PL179-GCST90277304	TRUE	reported	TRUE	0.00789598	7174	3.66543e-06	473255	TRUE	2.34953e-13	0.00844591	61.09	92.7917	57.0807
rs79136768	G	A	G	A	-0.249044	-0.094	0.036937	0.0248087	FALSE	FALSE	FALSE	11	61362439	0.1055	473255	0.3733	Subarachnoid hemorrhage || id:ebi-a-GCST90018923	TRUE	11	61594967	0.0447471	2.70555e-08	7174	Phosphatidylcholine (18:0_20:4) levels || id:ebi-PL179-GCST90277304	TRUE	reported	TRUE	0.00430042	7174	1.67748e-06	473255	TRUE	6.27835e-08	0.00441264	31.7877	92.7917	30.9758
rs102275	C	T	C	T	-0.419506	0.0581	0.410377	0.373949	FALSE	FALSE	FALSE	11	61557803	0.0273	473255	0.0333196	Subarachnoid hemorrhage || id:ebi-a-GCST90018923	TRUE	11	61790331	0.0164553	3.30087e-137	7121	Phosphatidylcholine (18:0_20:5) levels || id:ebi-PL179-GCST90277305	TRUE	reported	TRUE	0.0836573	7121	9.57039e-06	473255	TRUE	2.07172e-134	0.0851655	662.736	92.7917	649.927
rs7936002	G	A	G	A	0.110547	0.0495	0.257197	0.199464	FALSE	FALSE	FALSE	11	62219029	0.0367	473255	0.1767	Subarachnoid hemorrhage || id:ebi-a-GCST90018923	TRUE	11	62451557	0.019742	2.22148e-08	7121	Phosphatidylcholine (18:0_20:5) levels || id:ebi-PL179-GCST90277305	TRUE	reported	TRUE	0.00438515	7121	3.844e-06	473255	TRUE	7.07335e-08	0.00466943	33.3976	92.7917	31.3553
rs102275	C	T	C	T	-0.285172	0.0581	0.410377	0.373949	FALSE	FALSE	FALSE	11	61557803	0.0273	473255	0.0333196	Subarachnoid hemorrhage || id:ebi-a-GCST90018923	TRUE	11	61790331	0.0171351	5.38047e-61	6805	Phosphatidylcholine (18:0_22:5) levels || id:ebi-PL179-GCST90277306	TRUE	reported	TRUE	0.0391209	6805	9.57039e-06	473255	TRUE	9.72214e-59	0.0393551	278.701	92.7917	276.975
rs1260326	C	T	C	T	-0.101199	-0.057	0.650878	0.574901	FALSE	FALSE	FALSE	2	27730940	0.0271	473255	0.0356	Subarachnoid hemorrhage || id:ebi-a-GCST90018923	TRUE	2	27508073	0.0179027	1.6421e-08	6805	Phosphatidylcholine (18:0_22:5) levels || id:ebi-PL179-GCST90277306	TRUE	reported	TRUE	0.00467498	6805	9.34789e-06	473255	TRUE	8.44427e-08	0.00465435	31.8116	92.7917	31.9533
rs174530	G	A	G	A	-0.167131	0.0572	0.414119	0.38813	FALSE	FALSE	FALSE	11	61546592	0.0272	473255	0.0354201	Subarachnoid hemorrhage || id:ebi-a-GCST90018923	TRUE	11	61779120	0.017116	2.20818e-22	7004	Phosphatidylcholine (18:0_22:6) levels || id:ebi-PL179-GCST90277307	TRUE	reported	TRUE	0.0134342	7004	9.34452e-06	473255	TRUE	4.65438e-21	0.0135543	96.2116	92.7917	95.3475
rs4987173	A	G	A	G	0.102216	-0.0138	0.393394	0.362769	FALSE	FALSE	FALSE	6	42931224	0.0303	473255	0.6488	Subarachnoid hemorrhage || id:ebi-a-GCST90018923	TRUE	6	42963486	0.0172817	3.47552e-09	7004	Phosphatidylcholine (18:0_22:6) levels || id:ebi-PL179-GCST90277307	TRUE	reported	TRUE	0.0049714	7004	4.38308e-07	473255	TRUE	6.20491e-09	0.00498657	35.091	92.7917	34.9836
rs10889352	C	T	C	T	-0.112327	0.0682	0.262366	0.283667	FALSE	FALSE	FALSE	1	63099023	0.0317	473255	0.03145	Subarachnoid hemorrhage || id:ebi-a-GCST90018923	TRUE	1	62633352	0.0188425	2.6115e-09	7174	Phosphatidylcholine (18:1_18:1) levels || id:ebi-PL179-GCST90277308	TRUE	reported	TRUE	0.00493065	7174	9.78031e-06	473255	TRUE	1.61786e-08	0.00488368	35.1976	92.7917	35.5379
rs1532085	G	A	G	A	-0.109594	0.0386	0.573441	0.556241	FALSE	FALSE	FALSE	15	58683366	0.027	473255	0.1527	Subarachnoid hemorrhage || id:ebi-a-GCST90018923	TRUE	15	58391167	0.0168054	7.42457e-11	7174	Phosphatidylcholine (18:1_18:1) levels || id:ebi-PL179-GCST90277308	TRUE	reported	TRUE	0.00589478	7174	4.31869e-06	473255	TRUE	3.15408e-10	0.00587586	42.3907	92.7917	42.5281
rs17231506	T	C	T	C	0.10933	-0.0445	0.27829	0.287788	FALSE	FALSE	FALSE	16	56994528	0.0303	473255	0.1412	Subarachnoid hemorrhage || id:ebi-a-GCST90018923	TRUE	16	56960616	0.0185618	4.03599e-09	7174	Phosphatidylcholine (18:1_18:1) levels || id:ebi-PL179-GCST90277308	TRUE	reported	TRUE	0.00481396	7174	4.55763e-06	473255	TRUE	1.50152e-08	0.00480141	34.6019	92.7917	34.6927
rs174574	C	A	C	A	-0.201919	-0.0553	0.590933	0.625373	FALSE	FALSE	FALSE	11	61600342	0.0273	473255	0.0429003	Subarachnoid hemorrhage || id:ebi-a-GCST90018923	TRUE	11	61832870	0.0168937	1.27747e-32	7174	Phosphatidylcholine (18:1_18:1) levels || id:ebi-PL179-GCST90277308	TRUE	reported	TRUE	0.0195299	7174	8.67017e-06	473255	TRUE	5.48825e-31	0.0197114	144.213	92.7917	142.858
rs1077835	G	A	G	A	0.12469	-0.0118	0.266329	0.298778	FALSE	FALSE	FALSE	15	58723426	0.029	473255	0.683501	Subarachnoid hemorrhage || id:ebi-a-GCST90018923	TRUE	15	58431227	0.0191496	7.938e-11	7174	Phosphatidylcholine (18:1_18:2) levels || id:ebi-PL179-GCST90277309	TRUE	reported	TRUE	0.00587684	7174	3.49844e-07	473255	TRUE	1.49316e-10	0.00607593	43.843	92.7917	42.3979
rs10889352	C	T	C	T	-0.126365	0.0682	0.262366	0.283667	FALSE	FALSE	FALSE	1	63099023	0.0317	473255	0.03145	Subarachnoid hemorrhage || id:ebi-a-GCST90018923	TRUE	1	62633352	0.0187579	1.74986e-11	7174	Phosphatidylcholine (18:1_18:2) levels || id:ebi-PL179-GCST90277309	TRUE	reported	TRUE	0.0062879	7174	9.78031e-06	473255	TRUE	1.40068e-10	0.00618062	44.6031	92.7917	45.3822
rs1601935	T	G	T	G	-0.105723	0.019	0.611241	0.654512	FALSE	FALSE	FALSE	15	58671765	0.0283	473255	0.5019	Subarachnoid hemorrhage || id:ebi-a-GCST90018923	TRUE	15	58379566	0.0170015	5.31167e-10	7174	Phosphatidylcholine (18:1_18:2) levels || id:ebi-PL179-GCST90277309	TRUE	reported	TRUE	0.00536277	7174	9.52446e-07	473255	TRUE	1.17309e-09	0.00531205	38.3015	92.7917	38.6691
rs17231506	T	C	T	C	0.119523	-0.0445	0.27829	0.287788	FALSE	FALSE	FALSE	16	56994528	0.0303	473255	0.1412	Subarachnoid hemorrhage || id:ebi-a-GCST90018923	TRUE	16	56960616	0.0184798	1.05741e-10	7174	Phosphatidylcholine (18:1_18:2) levels || id:ebi-PL179-GCST90277309	TRUE	reported	TRUE	0.00579886	7174	4.55763e-06	473255	TRUE	4.56967e-10	0.00573843	41.3936	92.7917	41.832
rs174574	C	A	C	A	-0.380135	-0.0553	0.590933	0.625373	FALSE	FALSE	FALSE	11	61600342	0.0273	473255	0.0429003	Subarachnoid hemorrhage || id:ebi-a-GCST90018923	TRUE	11	61832870	0.0164306	2.79245e-114	7174	Phosphatidylcholine (18:1_18:2) levels || id:ebi-PL179-GCST90277309	TRUE	reported	TRUE	0.0694494	7174	8.67017e-06	473255	TRUE	1.71504e-111	0.0698616	538.68	92.7917	535.265
rs12417747	A	G	A	G	0.18995	0.0203	0.114819	0.203996	FALSE	FALSE	FALSE	11	61828394	0.0328	473255	0.5364	Subarachnoid hemorrhage || id:ebi-a-GCST90018923	TRUE	11	62060922	0.0289599	5.83153e-11	5852	Phosphatidylcholine (18:1_20:2) levels || id:ebi-PL179-GCST90277311	TRUE	reported	TRUE	0.0073004	5852	8.09377e-07	473255	TRUE	1.17905e-10	0.00733423	43.2222	92.7917	43.0214
rs174580	G	A	G	A	0.431366	0.0555	0.409729	0.37559	FALSE	FALSE	FALSE	11	61606642	0.0273	473255	0.0419498	Subarachnoid hemorrhage || id:ebi-a-GCST90018923	TRUE	11	61839170	0.0178977	1.49061e-122	5852	Phosphatidylcholine (18:1_20:2) levels || id:ebi-PL179-GCST90277311	TRUE	reported	TRUE	0.0903287	5852	8.733e-06	473255	TRUE	1.44947e-120	0.0900057	578.612	92.7917	580.895
rs656095	G	A	G	A	-0.130437	0.0386	0.226939	0.236102	FALSE	FALSE	FALSE	11	75445338	0.0304	473255	0.2049	Subarachnoid hemorrhage || id:ebi-a-GCST90018923	TRUE	11	75734293	0.022171	4.24246e-09	5852	Phosphatidylcholine (18:1_20:2) levels || id:ebi-PL179-GCST90277311	TRUE	reported	TRUE	0.00588184	5852	3.40669e-06	473255	TRUE	1.19345e-08	0.00596973	35.1326	92.7917	34.6123
rs150057262	G	C	G	C	-0.246729	0.1376	0.0521856	0.0223049	FALSE	TRUE	FALSE	19	19320825	0.1025	473255	0.1796	Subarachnoid hemorrhage || id:ebi-a-GCST90018923	TRUE	19	19210016	0.0386414	1.81806e-10	7171	Phosphatidylcholine (18:1_20:3) levels || id:ebi-PL179-GCST90277312	TRUE	reported	TRUE	0.00565475	7171	3.80798e-06	473255	TRUE	6.96539e-10	0.00602205	43.4336	92.7917	40.7694
rs61896141	C	A	C	A	0.223567	0.0218	0.113173	0.16856	FALSE	FALSE	FALSE	11	61556039	0.0486	473255	0.6544	Subarachnoid hemorrhage || id:ebi-a-GCST90018923	TRUE	11	61788567	0.0264076	3.03518e-17	7171	Phosphatidylcholine (18:1_20:3) levels || id:ebi-PL179-GCST90277312	TRUE	reported	TRUE	0.00989871	7171	4.25155e-07	473255	TRUE	7.86194e-17	0.0100329	72.6549	92.7917	71.6733
rs6498540	G	A	G	A	-0.154636	0.0364	0.334003	0.342954	FALSE	FALSE	FALSE	16	15130594	0.0276	473255	0.1877	Subarachnoid hemorrhage || id:ebi-a-GCST90018923	TRUE	16	15036737	0.0177082	3.05661e-18	7171	Phosphatidylcholine (18:1_20:3) levels || id:ebi-PL179-GCST90277312	TRUE	reported	TRUE	0.0105249	7171	3.67527e-06	473255	TRUE	2.06509e-17	0.0106383	77.0863	92.7917	76.2557
rs147797702	C	T	C	T	-0.489187	-0.1124	0.00935496	0.0119644	FALSE	FALSE	FALSE	18	50269379	0.1663	473255	0.499001	Subarachnoid hemorrhage || id:ebi-a-GCST90018923	TRUE	18	52743009	0.0890169	4.02686e-08	7173	Phosphatidylcholine (18:1_20:4) levels || id:ebi-PL179-GCST90277313	TRUE	reported	TRUE	0.00419373	7173	9.65282e-07	473255	TRUE	7.98327e-08	0.00443547	31.9485	92.7917	30.1999
rs174528	C	T	C	T	-0.499162	0.053	0.41439	0.390833	FALSE	FALSE	FALSE	11	61543499	0.0272	473255	0.0516	Subarachnoid hemorrhage || id:ebi-a-GCST90018923	TRUE	11	61776027	0.0159787	1e-200	7173	Phosphatidylcholine (18:1_20:4) levels || id:ebi-PL179-GCST90277313	TRUE	reported	TRUE	0.119787	7173	8.02264e-06	473255	TRUE	4.60396e-199	0.120929	986.476	92.7917	975.888
rs187429064	G	A	G	A	-0.276291	0.1469	0.0535314	0.0234394	FALSE	FALSE	FALSE	19	19380513	0.1001	473255	0.1423	Subarachnoid hemorrhage || id:ebi-a-GCST90018923	TRUE	19	19269704	0.0377293	2.67948e-13	7173	Phosphatidylcholine (18:1_20:4) levels || id:ebi-PL179-GCST90277313	TRUE	reported	TRUE	0.00742268	7173	4.55072e-06	473255	TRUE	1.44868e-12	0.00773532	55.9024	92.7917	53.6261
rs2943813	C	T	C	T	-0.129638	0.0364	0.782953	0.828687	FALSE	FALSE	FALSE	11	61258468	0.0404	473255	0.3678	Subarachnoid hemorrhage || id:ebi-a-GCST90018923	TRUE	11	61490996	0.0204126	2.26383e-10	7173	Phosphatidylcholine (18:1_20:4) levels || id:ebi-PL179-GCST90277313	TRUE	reported	TRUE	0.0055931	7173	1.71532e-06	473255	TRUE	6.13554e-10	0.00571195	41.1957	92.7917	40.3337
rs3741252	T	C	T	C	0.186126	-0.0604	0.133653	0.157768	FALSE	FALSE	FALSE	11	61511498	0.0346	473255	0.0813205	Subarachnoid hemorrhage || id:ebi-a-GCST90018923	TRUE	11	61744026	0.024573	4.05063e-14	7173	Phosphatidylcholine (18:1_20:4) levels || id:ebi-PL179-GCST90277313	TRUE	reported	TRUE	0.00793702	7173	6.43911e-06	473255	TRUE	3.01096e-13	0.00802259	57.9953	92.7917	57.3717
rs531117	T	C	T	C	-0.113887	0.0566	0.232379	0.209881	FALSE	FALSE	FALSE	11	75456134	0.0313	473255	0.0710297	Subarachnoid hemorrhage || id:ebi-a-GCST90018923	TRUE	11	75745089	0.0198453	9.95537e-09	7173	Phosphatidylcholine (18:1_20:4) levels || id:ebi-PL179-GCST90277313	TRUE	reported	TRUE	0.00457155	7173	6.90952e-06	473255	TRUE	4.49794e-08	0.00462724	33.3362	92.7917	32.9331
rs8107974	T	A	T	A	-0.190759	-0.0445	0.0624678	0.0779316	FALSE	TRUE	FALSE	19	19388500	0.0492	473255	0.3655	Subarachnoid hemorrhage || id:ebi-a-GCST90018923	TRUE	19	19277691	0.0343838	2.99632e-08	7173	Phosphatidylcholine (18:1_20:4) levels || id:ebi-PL179-GCST90277313	TRUE	reported	TRUE	0.00427388	7173	1.7286e-06	473255	TRUE	6.98459e-08	0.00426228	30.6957	92.7917	30.7796
rs1077835	G	A	G	A	0.114534	-0.0118	0.266329	0.298778	FALSE	FALSE	FALSE	15	58723426	0.029	473255	0.683501	Subarachnoid hemorrhage || id:ebi-a-GCST90018923	TRUE	15	58431227	0.019222	2.6626e-09	7174	Phosphatidylcholine (18:2_18:2) levels || id:ebi-PL179-GCST90277314	TRUE	reported	TRUE	0.00492591	7174	3.49844e-07	473255	TRUE	4.66066e-09	0.00512647	36.9565	92.7917	35.5035
rs1601935	T	G	T	G	-0.0940479	0.019	0.611241	0.654512	FALSE	FALSE	FALSE	15	58671765	0.0283	473255	0.5019	Subarachnoid hemorrhage || id:ebi-a-GCST90018923	TRUE	15	58379566	0.0170735	3.74541e-08	7174	Phosphatidylcholine (18:2_18:2) levels || id:ebi-PL179-GCST90277314	TRUE	reported	TRUE	0.00421288	7174	9.52446e-07	473255	TRUE	7.41163e-08	0.0042036	30.2755	92.7917	30.3426
rs174574	C	A	C	A	-0.22178	-0.0553	0.590933	0.625373	FALSE	FALSE	FALSE	11	61600342	0.0273	473255	0.0429003	Subarachnoid hemorrhage || id:ebi-a-GCST90018923	TRUE	11	61832870	0.0168521	4.16328e-39	7174	Phosphatidylcholine (18:2_18:2) levels || id:ebi-PL179-GCST90277314	TRUE	reported	TRUE	0.0235794	7174	8.67017e-06	473255	TRUE	2.69334e-37	0.0237798	174.703	92.7917	173.196
rs174599	C	G	C	G	0.323477	0.0523	0.419198	0.394936	FALSE	TRUE	FALSE	11	61621556	0.0273	473255	0.0558097	Subarachnoid hemorrhage || id:ebi-a-GCST90018923	TRUE	11	61854084	0.0187296	3.92202e-65	5521	Phosphatidylcholine (18:2_20:1) levels || id:ebi-PL179-GCST90277315	TRUE	reported	TRUE	0.0512755	5521	7.75499e-06	473255	TRUE	1.96511e-63	0.0509523	296.303	92.7917	298.284
rs174548	G	C	G	C	0.209516	0.0579	0.383631	0.347557	FALSE	TRUE	FALSE	11	61571348	0.0276	473255	0.0359203	Subarachnoid hemorrhage || id:ebi-a-GCST90018923	TRUE	11	61803876	0.0178269	1.3987e-31	6615	Phosphatidylcholine (18:2_20:3) levels || id:ebi-PL179-GCST90277316	TRUE	reported	TRUE	0.02046	6615	9.29911e-06	473255	TRUE	5.01457e-30	0.0207596	140.194	92.7917	138.128
rs102274	C	T	C	T	-0.174355	0.0588	0.408673	0.370862	FALSE	FALSE	FALSE	11	61557826	0.0273	473255	0.0313098	Subarachnoid hemorrhage || id:ebi-a-GCST90018923	TRUE	11	61790354	0.0170799	2.66156e-24	7049	Phosphatidylcholine (18:2_20:4) levels || id:ebi-PL179-GCST90277317	TRUE	reported	TRUE	0.014572	7049	9.80238e-06	473255	TRUE	7.08706e-23	0.0146927	105.084	92.7917	104.207
rs1033155	G	A	G	A	-0.0968274	0.0504	0.398271	0.36238	FALSE	FALSE	FALSE	15	89653764	0.0301	473255	0.0942497	Subarachnoid hemorrhage || id:ebi-a-GCST90018923	TRUE	15	89110533	0.0173549	2.5017e-08	7049	Phosphatidylcholine (18:2_20:4) levels || id:ebi-PL179-GCST90277317	TRUE	reported	TRUE	0.00439778	7049	5.92423e-06	473255	TRUE	9.77207e-08	0.00449372	31.8102	92.7917	31.1281
rs1077834	C	T	C	T	0.122699	-0.0123	0.266328	0.298355	FALSE	FALSE	FALSE	15	58723479	0.029	473255	0.6721	Subarachnoid hemorrhage || id:ebi-a-GCST90018923	TRUE	15	58431280	0.0193968	2.67047e-10	7049	Phosphatidylcholine (18:2_20:4) levels || id:ebi-PL179-GCST90277317	TRUE	reported	TRUE	0.00564623	7049	3.8012e-07	473255	TRUE	4.92678e-10	0.00588343	41.7059	92.7917	40.0149
rs8100204	A	G	A	G	-0.14136	0.0216	0.170713	0.167586	FALSE	FALSE	FALSE	19	19393714	0.0352	473255	0.5401	Subarachnoid hemorrhage || id:ebi-a-GCST90018923	TRUE	19	19282905	0.0226785	4.82433e-10	7049	Phosphatidylcholine (18:2_20:4) levels || id:ebi-PL179-GCST90277317	TRUE	reported	TRUE	0.00548318	7049	7.95662e-07	473255	TRUE	1.01589e-09	0.00565789	40.098	92.7917	38.853
rs17231506	T	C	T	C	0.132635	-0.0445	0.27829	0.287788	FALSE	FALSE	FALSE	16	56994528	0.0303	473255	0.1412	Subarachnoid hemorrhage || id:ebi-a-GCST90018923	TRUE	16	56960616	0.0207858	1.898e-10	5658	Phosphatidylcholine (O-16:0_16:1) levels || id:ebi-PL179-GCST90277319	TRUE	reported	TRUE	0.00714756	5658	4.55763e-06	473255	TRUE	6.59477e-10	0.00706654	40.2528	92.7917	40.7177
rs62311841	A	G	A	G	-0.161837	-0.0585	0.123593	0.13944	FALSE	FALSE	FALSE	4	134123228	0.0433	473255	0.1761	Subarachnoid hemorrhage || id:ebi-a-GCST90018923	TRUE	4	133202073	0.0291284	2.88396e-08	5658	Phosphatidylcholine (O-16:0_16:1) levels || id:ebi-PL179-GCST90277319	TRUE	reported	TRUE	0.00542812	5658	3.85692e-06	473255	TRUE	7.83985e-08	0.00567395	32.275	92.7917	30.869
rs1532085	G	A	G	A	-0.0983176	0.0386	0.573441	0.556241	FALSE	FALSE	FALSE	15	58683366	0.027	473255	0.1527	Subarachnoid hemorrhage || id:ebi-a-GCST90018923	TRUE	15	58391167	0.0171088	9.47436e-09	6956	Phosphatidylcholine (O-16:0_18:1) levels || id:ebi-PL179-GCST90277320	TRUE	reported	TRUE	0.00472641	6956	4.31869e-06	473255	TRUE	3.24063e-08	0.0047289	33.041	92.7917	33.0235
rs17231506	T	C	T	C	0.129371	-0.0445	0.27829	0.287788	FALSE	FALSE	FALSE	16	56994528	0.0303	473255	0.1412	Subarachnoid hemorrhage || id:ebi-a-GCST90018923	TRUE	16	56960616	0.0187832	6.16204e-12	6956	Phosphatidylcholine (O-16:0_18:1) levels || id:ebi-PL179-GCST90277320	TRUE	reported	TRUE	0.00677559	6956	4.55763e-06	473255	TRUE	2.87994e-11	0.00672302	47.0683	92.7917	47.4389
rs1800588	T	C	T	C	0.119301	-0.0177	0.258046	0.293404	FALSE	FALSE	FALSE	15	58723675	0.0291	473255	0.5427	Subarachnoid hemorrhage || id:ebi-a-GCST90018923	TRUE	15	58431476	0.0196319	1.28838e-09	6956	Phosphatidylcholine (O-16:0_18:1) levels || id:ebi-PL179-GCST90277320	TRUE	reported	TRUE	0.00528237	6956	7.81748e-07	473255	TRUE	2.62003e-09	0.00544995	38.1066	92.7917	36.9287
rs17231506	T	C	T	C	0.121663	-0.0445	0.27829	0.287788	FALSE	FALSE	FALSE	16	56994528	0.0303	473255	0.1412	Subarachnoid hemorrhage || id:ebi-a-GCST90018923	TRUE	16	56960616	0.0185687	6.06208e-11	7158	Phosphatidylcholine (O-16:0_18:2) levels || id:ebi-PL179-GCST90277321	TRUE	reported	TRUE	0.00596329	7158	4.55763e-06	473255	TRUE	2.6686e-10	0.00594576	42.8023	92.7917	42.9293
rs174574	C	A	C	A	-0.181467	-0.0553	0.590933	0.625373	FALSE	FALSE	FALSE	11	61600342	0.0273	473255	0.0429003	Subarachnoid hemorrhage || id:ebi-a-GCST90018923	TRUE	11	61832870	0.0169538	1.54699e-26	7158	Phosphatidylcholine (O-16:0_18:2) levels || id:ebi-PL179-GCST90277321	TRUE	reported	TRUE	0.0157577	7158	8.67017e-06	473255	TRUE	4.29473e-25	0.0159205	115.771	92.7917	114.567
rs6498540	G	A	G	A	-0.153834	0.0364	0.334003	0.342954	FALSE	FALSE	FALSE	16	15130594	0.0276	473255	0.1877	Subarachnoid hemorrhage || id:ebi-a-GCST90018923	TRUE	16	15036737	0.0183297	5.7293e-17	6709	Phosphatidylcholine (O-16:0_20:3) levels || id:ebi-PL179-GCST90277322	TRUE	reported	TRUE	0.0103927	6709	3.67527e-06	473255	TRUE	3.27504e-16	0.0105283	71.3645	92.7917	70.4359
rs7412	T	C	T	C	0.22452	-0.0263	0.053066	0.0653509	FALSE	FALSE	FALSE	19	45412079	0.0582	473255	0.6511	Subarachnoid hemorrhage || id:ebi-a-GCST90018923	TRUE	19	44908822	0.0382406	4.52273e-09	6709	Phosphatidylcholine (O-16:0_20:3) levels || id:ebi-PL179-GCST90277322	TRUE	reported	TRUE	0.00511336	6709	4.31491e-07	473255	TRUE	7.86837e-09	0.00506613	34.1515	92.7917	34.4715
rs968567	T	C	T	C	0.270612	0.0185	0.113005	0.168084	FALSE	FALSE	FALSE	11	61595564	0.0486	473255	0.7035	Subarachnoid hemorrhage || id:ebi-a-GCST90018923	TRUE	11	61828092	0.0270549	2.16744e-23	6709	Phosphatidylcholine (O-16:0_20:3) levels || id:ebi-PL179-GCST90277322	TRUE	reported	TRUE	0.0146975	6709	3.0618e-07	473255	TRUE	6.08594e-23	0.0146806	99.9296	92.7917	100.047
rs174568	T	C	T	C	-0.381503	0.0591	0.40512	0.369618	FALSE	FALSE	FALSE	11	61593816	0.0273	473255	0.0303997	Subarachnoid hemorrhage || id:ebi-a-GCST90018923	TRUE	11	61826344	0.0164608	1.15769e-114	7174	Phosphatidylcholine (O-16:0_20:4) levels || id:ebi-PL179-GCST90277323	TRUE	reported	TRUE	0.0696767	7174	9.90266e-06	473255	TRUE	1.04754e-111	0.0701518	541.087	92.7917	537.148
rs3017103	G	A	G	A	0.115568	-0.0493	0.803552	0.774761	FALSE	FALSE	FALSE	11	62174193	0.0312	473255	0.1137	Subarachnoid hemorrhage || id:ebi-a-GCST90018923	TRUE	11	62406721	0.0211593	4.86556e-08	7174	Phosphatidylcholine (O-16:0_20:4) levels || id:ebi-PL179-GCST90277323	TRUE	reported	TRUE	0.00414219	7174	5.27581e-06	473255	TRUE	1.75371e-07	0.00421664	30.3698	92.7917	29.8313
rs6709442	A	G	A	G	0.0946652	-0.0228	0.41602	0.466005	FALSE	FALSE	FALSE	2	124342266	0.0268	473255	0.3946	Subarachnoid hemorrhage || id:ebi-a-GCST90018923	TRUE	2	123584690	0.0170657	3.00419e-08	7174	Phosphatidylcholine (O-16:0_20:4) levels || id:ebi-PL179-GCST90277323	TRUE	reported	TRUE	0.00427202	7174	1.52935e-06	473255	TRUE	6.76524e-08	0.00435435	31.3659	92.7917	30.7704
rs174548	G	C	G	C	-0.168015	0.0579	0.383631	0.347557	FALSE	TRUE	FALSE	11	61571348	0.0276	473255	0.0359203	Subarachnoid hemorrhage || id:ebi-a-GCST90018923	TRUE	11	61803876	0.0188857	7.57357e-19	5988	Phosphatidylcholine (O-16:0_22:5) levels || id:ebi-PL179-GCST90277324	TRUE	reported	TRUE	0.0130493	5988	9.29911e-06	473255	TRUE	8.99345e-18	0.01335	80.9942	92.7917	79.1462
rs1077989	C	A	C	A	-0.182775	-0.0218	0.467505	0.477057	FALSE	FALSE	FALSE	14	67975822	0.0266	473255	0.4117	Subarachnoid hemorrhage || id:ebi-a-GCST90018923	TRUE	14	67509105	0.0183165	2.91461e-23	5868	Phosphatidylcholine (O-16:1_16:0) levels || id:ebi-PL179-GCST90277325	TRUE	reported	TRUE	0.0166915	5868	1.41924e-06	473255	TRUE	1.14746e-22	0.0166328	99.2183	92.7917	99.5746
rs1532085	G	A	G	A	-0.0951275	0.0386	0.573441	0.556241	FALSE	FALSE	FALSE	15	58683366	0.027	473255	0.1527	Subarachnoid hemorrhage || id:ebi-a-GCST90018923	TRUE	15	58391167	0.0168164	1.60014e-08	7154	Phosphatidylcholine (O-16:1_18:1) levels || id:ebi-PL179-GCST90277327	TRUE	reported	TRUE	0.0044543	7154	4.31869e-06	473255	TRUE	5.46198e-08	0.00442701	31.8027	92.7917	31.9997
rs6672758	T	C	T	C	0.118791	0.0536	0.74194	0.668154	FALSE	FALSE	FALSE	1	230303512	0.0305	473255	0.0789605	Subarachnoid hemorrhage || id:ebi-a-GCST90018923	TRUE	1	230167766	0.0189419	3.78183e-10	7154	Phosphatidylcholine (O-16:1_18:1) levels || id:ebi-PL179-GCST90277327	TRUE	reported	TRUE	0.00546904	7154	6.5258e-06	473255	TRUE	1.92575e-09	0.00540364	38.8568	92.7917	39.3296
rs964184	C	G	C	G	0.15339	-0.0103	0.848991	0.829303	FALSE	TRUE	FALSE	11	116648917	0.0341	473255	0.7616	Subarachnoid hemorrhage || id:ebi-a-GCST90018923	TRUE	11	116778201	0.0231926	4.01162e-11	7154	Phosphatidylcholine (O-16:1_18:1) levels || id:ebi-PL179-GCST90277327	TRUE	reported	TRUE	0.00607883	7154	1.92785e-07	473255	TRUE	7.01411e-11	0.00603295	43.4096	92.7917	43.7417
rs1532085	G	A	G	A	-0.115334	0.0386	0.573441	0.556241	FALSE	FALSE	FALSE	15	58683366	0.027	473255	0.1527	Subarachnoid hemorrhage || id:ebi-a-GCST90018923	TRUE	15	58391167	0.016874	8.87894e-12	7096	Phosphatidylcholine (O-16:1_18:2) levels || id:ebi-PL179-GCST90277328	TRUE	reported	TRUE	0.0065424	7096	4.31869e-06	473255	TRUE	4.03644e-11	0.00650748	46.4664	92.7917	46.7174
rs17231506	T	C	T	C	0.12842	-0.0445	0.27829	0.287788	FALSE	FALSE	FALSE	16	56994528	0.0303	473255	0.1412	Subarachnoid hemorrhage || id:ebi-a-GCST90018923	TRUE	16	56960616	0.0185964	5.42067e-12	7096	Phosphatidylcholine (O-16:1_18:2) levels || id:ebi-PL179-GCST90277328	TRUE	reported	TRUE	0.00667739	7096	4.55763e-06	473255	TRUE	2.59565e-11	0.00662454	47.3079	92.7917	47.6878
rs1077989	C	A	C	A	-0.121264	-0.0218	0.467505	0.477057	FALSE	FALSE	FALSE	14	67975822	0.0266	473255	0.4117	Subarachnoid hemorrhage || id:ebi-a-GCST90018923	TRUE	14	67509105	0.0171531	1.70352e-12	6770	Phosphatidylcholine (O-16:1_20:3) levels || id:ebi-PL179-GCST90277329	TRUE	reported	TRUE	0.00733032	6770	1.41924e-06	473255	TRUE	4.74288e-12	0.00732142	49.9169	92.7917	49.978
rs61896141	C	A	C	A	0.220095	0.0218	0.113173	0.16856	FALSE	FALSE	FALSE	11	61556039	0.0486	473255	0.6544	Subarachnoid hemorrhage || id:ebi-a-GCST90018923	TRUE	11	61788567	0.0269345	3.60966e-16	6770	Phosphatidylcholine (O-16:1_20:3) levels || id:ebi-PL179-GCST90277329	TRUE	reported	TRUE	0.00976964	6770	4.25155e-07	473255	TRUE	8.51622e-16	0.00972371	66.4563	92.7917	66.7733
rs6498540	G	A	G	A	-0.147159	0.0364	0.334003	0.342954	FALSE	FALSE	FALSE	16	15130594	0.0276	473255	0.1877	Subarachnoid hemorrhage || id:ebi-a-GCST90018923	TRUE	16	15036737	0.0182552	8.84606e-16	6770	Phosphatidylcholine (O-16:1_20:3) levels || id:ebi-PL179-GCST90277329	TRUE	reported	TRUE	0.00951021	6770	3.67527e-06	473255	TRUE	4.71632e-15	0.00963444	65.8402	92.7917	64.9831
rs1077989	C	A	C	A	-0.191986	-0.0218	0.467505	0.477057	FALSE	FALSE	FALSE	14	67975822	0.0266	473255	0.4117	Subarachnoid hemorrhage || id:ebi-a-GCST90018923	TRUE	14	67509105	0.0180501	3.43365e-26	6025	Phosphatidylcholine (O-16:1_20:4) levels || id:ebi-PL179-GCST90277330	TRUE	reported	TRUE	0.0184368	6025	1.41924e-06	473255	TRUE	1.56585e-25	0.0183515	112.597	92.7917	113.131
rs174535	C	T	C	T	-0.403554	0.0599	0.409133	0.374109	FALSE	FALSE	FALSE	11	61551356	0.0273	473255	0.0280498	Subarachnoid hemorrhage || id:ebi-a-GCST90018923	TRUE	11	61783884	0.0179417	1.17882e-107	6025	Phosphatidylcholine (O-16:1_20:4) levels || id:ebi-PL179-GCST90277330	TRUE	reported	TRUE	0.0774881	6025	1.01726e-05	473255	TRUE	2.25252e-105	0.0787386	514.775	92.7917	505.913
rs2043085	C	T	C	T	-0.0999295	0.0327	0.576127	0.55259	FALSE	FALSE	FALSE	15	58680954	0.027	473255	0.2265	Subarachnoid hemorrhage || id:ebi-a-GCST90018923	TRUE	15	58388755	0.0182774	4.74645e-08	6025	Phosphatidylcholine (O-16:1_20:4) levels || id:ebi-PL179-GCST90277330	TRUE	reported	TRUE	0.00493851	6025	3.09937e-06	473255	TRUE	1.20832e-07	0.00487721	29.5194	92.7917	29.8922
rs1532085	G	A	G	A	-0.174443	0.0386	0.573441	0.556241	FALSE	FALSE	FALSE	15	58683366	0.027	473255	0.1527	Subarachnoid hemorrhage || id:ebi-a-GCST90018923	TRUE	15	58391167	0.0173479	1.25711e-23	6672	Phosphatidylcholine (O-16:2_18:0) levels || id:ebi-PL179-GCST90277331	TRUE	reported	TRUE	0.0149332	6672	4.31869e-06	473255	TRUE	1.22919e-22	0.0148869	100.796	92.7917	101.114
rs588136	T	C	T	C	-0.190542	0.0014	0.758419	0.716596	FALSE	FALSE	FALSE	15	58730498	0.0293	473255	0.9628	Subarachnoid hemorrhage || id:ebi-a-GCST90018923	TRUE	15	58438299	0.0201767	4.88622e-21	6672	Phosphatidylcholine (O-16:2_18:0) levels || id:ebi-PL179-GCST90277331	TRUE	reported	TRUE	0.0131943	6672	4.82422e-09	473255	TRUE	8.70584e-21	0.013304	89.9344	92.7917	89.1828
rs247617	A	C	A	C	0.119812	-0.0469	0.278171	0.287252	FALSE	FALSE	FALSE	16	56990716	0.0303	473255	0.1211	Subarachnoid hemorrhage || id:ebi-a-GCST90018923	TRUE	16	56956804	0.0189404	2.68668e-10	6880	Phosphatidylcholine (O-17:0_17:1) levels || id:ebi-PL179-GCST90277333	TRUE	reported	TRUE	0.00578417	6880	5.0625e-06	473255	TRUE	1.13977e-09	0.0057647	39.8795	92.7917	40.015
rs603424	A	G	A	G	-0.181346	0.0279	0.121331	0.123846	FALSE	FALSE	FALSE	10	102075479	0.0459	473255	0.5437	Subarachnoid hemorrhage || id:ebi-a-GCST90018923	TRUE	10	100315722	0.029146	5.20632e-10	5959	Phosphatidylcholine (O-18:0_16:1) levels || id:ebi-PL179-GCST90277335	TRUE	reported	TRUE	0.0064568	5959	7.80709e-07	473255	TRUE	1.00737e-09	0.00701202	42.0656	92.7917	38.7131
rs174536	C	A	C	A	-0.308417	0.0593	0.408477	0.372325	FALSE	FALSE	FALSE	11	61551927	0.0273	473255	0.0298703	Subarachnoid hemorrhage || id:ebi-a-GCST90018923	TRUE	11	61784455	0.016945	2.28136e-72	6956	Phosphatidylcholine (O-18:0_20:4) levels || id:ebi-PL179-GCST90277336	TRUE	reported	TRUE	0.0454723	6956	9.9698e-06	473255	TRUE	7.70809e-70	0.045967	335.056	92.7917	331.279
rs3741252	T	C	T	C	0.150025	-0.0604	0.133653	0.157768	FALSE	FALSE	FALSE	11	61511498	0.0346	473255	0.0813205	Subarachnoid hemorrhage || id:ebi-a-GCST90018923	TRUE	11	61744026	0.0249794	1.9946e-09	6956	Phosphatidylcholine (O-18:0_20:4) levels || id:ebi-PL179-GCST90277336	TRUE	reported	TRUE	0.00516038	6956	6.43911e-06	473255	TRUE	9.10107e-09	0.00521228	36.4361	92.7917	36.0714
rs17231506	T	C	T	C	0.13479	-0.0445	0.27829	0.287788	FALSE	FALSE	FALSE	16	56994528	0.0303	473255	0.1412	Subarachnoid hemorrhage || id:ebi-a-GCST90018923	TRUE	16	56960616	0.0187758	7.73745e-13	6956	Phosphatidylcholine (O-18:1_16:0) levels || id:ebi-PL179-GCST90277337	TRUE	reported	TRUE	0.0073566	6956	4.55763e-06	473255	TRUE	3.90016e-12	0.00729803	51.1236	92.7917	51.5369
rs1800588	T	C	T	C	0.122505	-0.0177	0.258046	0.293404	FALSE	FALSE	FALSE	15	58723675	0.0291	473255	0.5427	Subarachnoid hemorrhage || id:ebi-a-GCST90018923	TRUE	15	58431476	0.0196276	4.58373e-10	6956	Phosphatidylcholine (O-18:1_16:0) levels || id:ebi-PL179-GCST90277337	TRUE	reported	TRUE	0.00557073	6956	7.81748e-07	473255	TRUE	9.55271e-10	0.00574661	40.1929	92.7917	38.9559
rs2043082	A	G	A	G	0.0966459	-0.0414	0.410983	0.384583	FALSE	FALSE	FALSE	15	58674308	0.0271	473255	0.127	Subarachnoid hemorrhage || id:ebi-a-GCST90018923	TRUE	15	58382109	0.0170892	1.61459e-08	6956	Phosphatidylcholine (O-18:1_16:0) levels || id:ebi-PL179-GCST90277337	TRUE	reported	TRUE	0.00457821	6956	4.93136e-06	473255	TRUE	5.77071e-08	0.00452219	31.5901	92.7917	31.9833
rs174551	C	T	C	T	0.229198	0.0562	0.406164	0.369355	FALSE	FALSE	FALSE	11	61573684	0.0273	473255	0.0398804	Subarachnoid hemorrhage || id:ebi-a-GCST90018923	TRUE	11	61806212	0.0173934	3.595e-39	6718	Phosphatidylcholine (O-18:1_18:2) levels || id:ebi-PL179-GCST90277338	TRUE	reported	TRUE	0.0252032	6718	8.95468e-06	473255	TRUE	1.99913e-37	0.0253408	174.613	92.7917	173.641
rs174548	G	C	G	C	0.258993	0.0579	0.383631	0.347557	FALSE	TRUE	FALSE	11	61571348	0.0276	473255	0.0359203	Subarachnoid hemorrhage || id:ebi-a-GCST90018923	TRUE	11	61803876	0.0174089	2.67686e-49	6836	Phosphatidylcholine (O-18:1_20:3) levels || id:ebi-PL179-GCST90277339	TRUE	reported	TRUE	0.0313701	6836	9.29911e-06	473255	TRUE	2.86257e-47	0.031722	223.89	92.7917	221.326
rs6498540	G	A	G	A	-0.109283	0.0364	0.334003	0.342954	FALSE	FALSE	FALSE	16	15130594	0.0276	473255	0.1877	Subarachnoid hemorrhage || id:ebi-a-GCST90018923	TRUE	16	15036737	0.0181787	1.9285e-09	6836	Phosphatidylcholine (O-18:1_20:3) levels || id:ebi-PL179-GCST90277339	TRUE	reported	TRUE	0.00526034	6836	3.67527e-06	473255	TRUE	6.41216e-09	0.00531322	36.5045	92.7917	36.1393
rs11057853	C	T	C	T	-0.0940054	0.0055	0.453524	0.454238	FALSE	FALSE	FALSE	12	125329313	0.0266	473255	0.8371	Subarachnoid hemorrhage || id:ebi-a-GCST90018923	TRUE	12	124844767	0.0168394	2.45262e-08	7173	Phosphatidylcholine (O-18:1_20:4) levels || id:ebi-PL179-GCST90277340	TRUE	reported	TRUE	0.00432702	7173	9.03376e-08	473255	TRUE	3.56796e-08	0.00438033	31.5496	92.7917	31.1639
rs173539	T	C	T	C	0.120675	-0.026	0.282691	0.31764	FALSE	FALSE	FALSE	16	56988044	0.0287	473255	0.3645	Subarachnoid hemorrhage || id:ebi-a-GCST90018923	TRUE	16	56954132	0.0184592	6.67941e-11	7173	Phosphatidylcholine (O-18:1_20:4) levels || id:ebi-PL179-GCST90277340	TRUE	reported	TRUE	0.00592446	7173	1.73416e-06	473255	TRUE	1.87957e-10	0.00590586	42.6025	92.7917	42.7375
rs174536	C	A	C	A	-0.283584	0.0593	0.408477	0.372325	FALSE	FALSE	FALSE	11	61551927	0.0273	473255	0.0298703	Subarachnoid hemorrhage || id:ebi-a-GCST90018923	TRUE	11	61784455	0.0167406	3.73782e-63	7173	Phosphatidylcholine (O-18:1_20:4) levels || id:ebi-PL179-GCST90277340	TRUE	reported	TRUE	0.038477	7173	9.9698e-06	473255	TRUE	1.05106e-60	0.0388627	289.953	92.7917	286.96
rs1800588	T	C	T	C	0.107292	-0.0177	0.258046	0.293404	FALSE	FALSE	FALSE	15	58723675	0.0291	473255	0.5427	Subarachnoid hemorrhage || id:ebi-a-GCST90018923	TRUE	15	58431476	0.0193596	3.09297e-08	7173	Phosphatidylcholine (O-18:1_20:4) levels || id:ebi-PL179-GCST90277340	TRUE	reported	TRUE	0.00426487	7173	7.81748e-07	473255	TRUE	5.89569e-08	0.00440797	31.7495	92.7917	30.7144
rs173539	T	C	T	C	0.109399	-0.026	0.282691	0.31764	FALSE	FALSE	FALSE	16	56988044	0.0287	473255	0.3645	Subarachnoid hemorrhage || id:ebi-a-GCST90018923	TRUE	16	56954132	0.0185038	3.5323e-09	7158	Phosphatidylcholine (O-18:2_16:0) levels || id:ebi-PL179-GCST90277341	TRUE	reported	TRUE	0.00486092	7158	1.73416e-06	473255	TRUE	8.80281e-09	0.00485372	34.9026	92.7917	34.9546
rs174566	G	A	G	A	0.14782	0.0588	0.408433	0.373217	FALSE	FALSE	FALSE	11	61592362	0.0273	473255	0.0311903	Subarachnoid hemorrhage || id:ebi-a-GCST90018923	TRUE	11	61824890	0.0170059	4.32918e-18	7158	Phosphatidylcholine (O-18:2_16:0) levels || id:ebi-PL179-GCST90277341	TRUE	reported	TRUE	0.0104481	7158	9.80238e-06	473255	TRUE	6.89953e-17	0.010559	76.3663	92.7917	75.5557
rs174564	G	A	G	A	0.146557	0.0569	0.409161	0.372496	FALSE	FALSE	FALSE	11	61588305	0.0273	473255	0.03721	Subarachnoid hemorrhage || id:ebi-a-GCST90018923	TRUE	11	61820833	0.0175288	7.47417e-17	6677	Phosphatidylcholine (O-18:2_18:1) levels || id:ebi-PL179-GCST90277342	TRUE	reported	TRUE	0.0103641	6677	9.17914e-06	473255	TRUE	8.85583e-16	0.010385	70.0473	92.7917	69.9051
rs17231506	T	C	T	C	0.117104	-0.0445	0.27829	0.287788	FALSE	FALSE	FALSE	16	56994528	0.0303	473255	0.1412	Subarachnoid hemorrhage || id:ebi-a-GCST90018923	TRUE	16	56960616	0.0185591	2.95697e-10	7153	Phosphatidylcholine (O-18:2_18:2) levels || id:ebi-PL179-GCST90277343	TRUE	reported	TRUE	0.00553671	7153	4.55763e-06	473255	TRUE	1.22259e-09	0.00550851	39.6095	92.7917	39.8134
rs174574	C	A	C	A	-0.155504	-0.0553	0.590933	0.625373	FALSE	FALSE	FALSE	11	61600342	0.0273	473255	0.0429003	Subarachnoid hemorrhage || id:ebi-a-GCST90018923	TRUE	11	61832870	0.0169734	6.5468e-20	7153	Phosphatidylcholine (O-18:2_18:2) levels || id:ebi-PL179-GCST90277343	TRUE	reported	TRUE	0.0116014	7153	8.67017e-06	473255	TRUE	1.06809e-18	0.0116908	84.5901	92.7917	83.9355
rs174537	T	G	T	G	-0.175871	0.0583	0.407753	0.370009	FALSE	FALSE	FALSE	11	61552680	0.0273	473255	0.0330499	Subarachnoid hemorrhage || id:ebi-a-GCST90018923	TRUE	11	61785208	0.0184319	1.97128e-21	6127	Phosphatidylcholine (O-18:2_20:4) levels || id:ebi-PL179-GCST90277344	TRUE	reported	TRUE	0.0146465	6127	9.63639e-06	473255	TRUE	3.1114e-20	0.0149389	92.8884	92.7917	91.0434
rs1980615	C	A	C	A	-0.103279	-0.0212	0.455123	0.446514	FALSE	FALSE	FALSE	14	67958372	0.0271	473255	0.4349	Subarachnoid hemorrhage || id:ebi-a-GCST90018923	TRUE	14	67491655	0.0180563	1.11502e-08	6127	Phosphatidylcholine (O-18:2_20:4) levels || id:ebi-PL179-GCST90277344	TRUE	reported	TRUE	0.00531309	6127	1.29312e-06	473255	TRUE	2.28053e-08	0.00529031	32.5755	92.7917	32.7165
rs1077834	C	T	C	T	0.316338	-0.0123	0.266328	0.298355	FALSE	FALSE	FALSE	15	58723479	0.029	473255	0.6721	Subarachnoid hemorrhage || id:ebi-a-GCST90018923	TRUE	15	58431280	0.0211585	1.42225e-49	5462	Phosphatidylethanolamine (16:0_18:2) levels || id:ebi-PL179-GCST90277345	TRUE	reported	TRUE	0.0393292	5462	3.8012e-07	473255	TRUE	4.85872e-49	0.0391067	222.213	92.7917	223.529
rs1260326	C	T	C	T	-0.116253	-0.057	0.650878	0.574901	FALSE	FALSE	FALSE	2	27730940	0.0271	473255	0.0356	Subarachnoid hemorrhage || id:ebi-a-GCST90018923	TRUE	2	27508073	0.0199252	5.6968e-09	5462	Phosphatidylethanolamine (16:0_18:2) levels || id:ebi-PL179-GCST90277345	TRUE	reported	TRUE	0.006196	5462	9.34789e-06	473255	TRUE	2.54799e-08	0.00614208	33.743	92.7917	34.0411
rs174564	G	A	G	A	0.307764	0.0569	0.409161	0.372496	FALSE	FALSE	FALSE	11	61588305	0.0273	473255	0.03721	Subarachnoid hemorrhage || id:ebi-a-GCST90018923	TRUE	11	61820833	0.0189481	5.5786e-58	5462	Phosphatidylethanolamine (16:0_18:2) levels || id:ebi-PL179-GCST90277345	TRUE	reported	TRUE	0.0460913	5462	9.17914e-06	473255	TRUE	3.19854e-56	0.0457962	262.048	92.7917	263.818
rs2043085	C	T	C	T	-0.26274	0.0327	0.576127	0.55259	FALSE	FALSE	FALSE	15	58680954	0.027	473255	0.2265	Subarachnoid hemorrhage || id:ebi-a-GCST90018923	TRUE	15	58388755	0.0187979	1.18331e-43	5462	Phosphatidylethanolamine (16:0_18:2) levels || id:ebi-PL179-GCST90277345	TRUE	reported	TRUE	0.0345441	5462	3.09937e-06	473255	TRUE	1.24795e-42	0.033716	190.513	92.7917	195.359
rs34278620	G	A	G	A	0.225455	0.022	0.124967	0.0851533	FALSE	FALSE	FALSE	15	59324390	0.0447	473255	0.6234	Subarachnoid hemorrhage || id:ebi-a-GCST90018923	TRUE	15	59032191	0.0284816	2.94757e-15	5462	Phosphatidylethanolamine (16:0_18:2) levels || id:ebi-PL179-GCST90277345	TRUE	reported	TRUE	0.011346	5462	5.11843e-07	473255	TRUE	6.07913e-15	0.0111165	61.3786	92.7917	62.6601
rs510988	T	C	T	C	-0.146248	0.0039	0.828651	0.78318	FALSE	FALSE	FALSE	11	116813804	0.0322	473255	0.9035	Subarachnoid hemorrhage || id:ebi-a-GCST90018923	TRUE	11	116943088	0.0252561	7.4007e-09	5462	Phosphatidylethanolamine (16:0_18:2) levels || id:ebi-PL179-GCST90277345	TRUE	reported	TRUE	0.00610374	5462	3.09973e-08	473255	TRUE	9.5715e-09	0.00607384	33.3658	92.7917	33.5311
rs1690333	C	T	C	T	0.0995935	0.021	0.439219	0.424598	FALSE	FALSE	FALSE	15	57909186	0.0268	473255	0.4328	Subarachnoid hemorrhage || id:ebi-a-GCST90018923	TRUE	15	57616988	0.0174549	1.20293e-08	6666	Phosphatidylethanolamine (16:0_20:4) levels || id:ebi-PL179-GCST90277346	TRUE	reported	TRUE	0.00486156	6666	1.2974e-06	473255	TRUE	2.56709e-08	0.00488615	32.7212	92.7917	32.5557
rs1800588	T	C	T	C	0.393098	-0.0177	0.258046	0.293404	FALSE	FALSE	FALSE	15	58723675	0.0291	473255	0.5427	Subarachnoid hemorrhage || id:ebi-a-GCST90018923	TRUE	15	58431476	0.0194047	1.26098e-88	6666	Phosphatidylethanolamine (16:0_20:4) levels || id:ebi-PL179-GCST90277346	TRUE	reported	TRUE	0.0580095	6666	7.81748e-07	473255	TRUE	1.27574e-87	0.0591706	419.112	92.7917	410.382
rs2043085	C	T	C	T	-0.371658	0.0327	0.576127	0.55259	FALSE	FALSE	FALSE	15	58680954	0.027	473255	0.2265	Subarachnoid hemorrhage || id:ebi-a-GCST90018923	TRUE	15	58388755	0.0168512	3.61517e-104	6666	Phosphatidylethanolamine (16:0_20:4) levels || id:ebi-PL179-GCST90277346	TRUE	reported	TRUE	0.0680288	6666	3.09937e-06	473255	TRUE	1.58203e-102	0.0674638	482.103	92.7917	486.436
rs34278620	G	A	G	A	0.213468	0.022	0.124967	0.0851533	FALSE	FALSE	FALSE	15	59324390	0.0447	473255	0.6234	Subarachnoid hemorrhage || id:ebi-a-GCST90018923	TRUE	15	59032191	0.0261977	4.391e-16	6666	Phosphatidylethanolamine (16:0_20:4) levels || id:ebi-PL179-GCST90277346	TRUE	reported	TRUE	0.00986504	6666	5.11843e-07	473255	TRUE	1.0608e-15	0.00996587	67.0811	92.7917	66.3956
rs61999891	A	G	A	G	0.160988	0.0634	0.103938	0.153068	FALSE	FALSE	FALSE	15	58299599	0.0365	473255	0.0819502	Subarachnoid hemorrhage || id:ebi-a-GCST90018923	TRUE	15	58007401	0.0290463	3.10374e-08	6666	Phosphatidylethanolamine (16:0_20:4) levels || id:ebi-PL179-GCST90277346	TRUE	reported	TRUE	0.00458852	6666	6.37524e-06	473255	TRUE	1.19308e-07	0.00482758	32.3271	92.7917	30.7189
rs10468017	T	C	T	C	0.297746	-0.024	0.337526	0.282753	FALSE	FALSE	FALSE	15	58678512	0.03	473255	0.4229	Subarachnoid hemorrhage || id:ebi-a-GCST90018923	TRUE	15	58386313	0.0172007	9.03016e-66	7128	Phosphatidylethanolamine (18:0_18:2) levels || id:ebi-PL179-GCST90277347	TRUE	reported	TRUE	0.0403521	7128	1.35234e-06	473255	TRUE	1.50516e-64	0.0396459	294.179	92.7917	299.64
rs117376818	A	G	A	G	0.630354	0.105	0.0158097	0.0110923	FALSE	FALSE	FALSE	15	58798961	0.1599	473255	0.5115	Subarachnoid hemorrhage || id:ebi-a-GCST90018923	TRUE	15	58506762	0.0703718	4.16202e-19	7128	Phosphatidylethanolamine (18:0_18:2) levels || id:ebi-PL179-GCST90277347	TRUE	reported	TRUE	0.0111343	7128	9.11146e-07	473255	TRUE	1.44834e-18	0.0123652	89.2177	92.7917	80.2365
rs117900629	A	G	A	G	-0.213456	0.0096	0.0617708	0.0291734	FALSE	FALSE	FALSE	11	61972800	0.0926	473255	0.9177	Subarachnoid hemorrhage || id:ebi-a-GCST90018923	TRUE	11	62205328	0.0344698	6.25223e-10	7128	Phosphatidylethanolamine (18:0_18:2) levels || id:ebi-PL179-GCST90277347	TRUE	reported	TRUE	0.00535257	7128	2.27105e-08	473255	TRUE	8.9047e-10	0.00528128	37.8342	92.7917	38.3477
rs1260326	C	T	C	T	-0.121988	-0.057	0.650878	0.574901	FALSE	FALSE	FALSE	2	27730940	0.0271	473255	0.0356	Subarachnoid hemorrhage || id:ebi-a-GCST90018923	TRUE	2	27508073	0.0173997	2.57284e-12	7128	Phosphatidylethanolamine (18:0_18:2) levels || id:ebi-PL179-GCST90277347	TRUE	reported	TRUE	0.00685046	7128	9.34789e-06	473255	TRUE	2.16976e-11	0.00676303	48.5215	92.7917	49.1531
rs12928099	A	C	A	C	-0.112552	0.0053	0.274439	0.292088	FALSE	FALSE	FALSE	16	15150505	0.0381	473255	0.8892	Subarachnoid hemorrhage || id:ebi-a-GCST90018923	TRUE	16	15056648	0.0185966	1.49519e-09	7128	Phosphatidylethanolamine (18:0_18:2) levels || id:ebi-PL179-GCST90277347	TRUE	reported	TRUE	0.00511407	7128	4.08892e-08	473255	TRUE	2.16736e-09	0.00504494	36.1325	92.7917	36.6302
rs138283783	C	T	C	T	0.351669	-0.0095	0.0266297	0.0107594	FALSE	FALSE	FALSE	15	58536527	0.1342	473255	0.9434	Subarachnoid hemorrhage || id:ebi-a-GCST90018923	TRUE	15	58244328	0.0535669	5.55693e-11	7128	Phosphatidylethanolamine (18:0_18:2) levels || id:ebi-PL179-GCST90277347	TRUE	reported	TRUE	0.00601188	7128	1.05889e-08	473255	TRUE	8.00292e-11	0.00641125	45.9813	92.7917	43.0998
rs174567	G	A	G	A	0.343079	0.0276	0.409153	0.36798	FALSE	FALSE	FALSE	11	61593005	0.0356	473255	0.4385	Subarachnoid hemorrhage || id:ebi-a-GCST90018923	TRUE	11	61825533	0.0165611	1.25122e-92	7128	Phosphatidylethanolamine (18:0_18:2) levels || id:ebi-PL179-GCST90277347	TRUE	reported	TRUE	0.0568024	7128	1.27006e-06	473255	TRUE	2.62384e-91	0.0569087	430.003	92.7917	429.151
rs633695	G	A	G	A	0.254709	-0.0304	0.313941	0.390559	FALSE	FALSE	FALSE	15	58725839	0.0288	473255	0.2918	Subarachnoid hemorrhage || id:ebi-a-GCST90018923	TRUE	15	58433640	0.0179728	5.55897e-45	7128	Phosphatidylethanolamine (18:0_18:2) levels || id:ebi-PL179-GCST90277347	TRUE	reported	TRUE	0.027412	7128	2.35433e-06	473255	TRUE	9.41056e-44	0.0279465	204.873	92.7917	200.843
rs73424597	C	T	C	T	0.354711	-0.1035	0.0350264	0.0321651	FALSE	FALSE	FALSE	15	58899609	0.0959	473255	0.2807	Subarachnoid hemorrhage || id:ebi-a-GCST90018923	TRUE	15	58607410	0.0453423	5.88352e-15	7128	Phosphatidylethanolamine (18:0_18:2) levels || id:ebi-PL179-GCST90277347	TRUE	reported	TRUE	0.00851496	7128	2.46121e-06	473255	TRUE	2.50407e-14	0.00850531	61.1288	92.7917	61.1987
rs964184	C	G	C	G	-0.154485	-0.0103	0.848991	0.829303	FALSE	TRUE	FALSE	11	116648917	0.0341	473255	0.7616	Subarachnoid hemorrhage || id:ebi-a-GCST90018923	TRUE	11	116778201	0.0231622	2.74918e-11	7128	Phosphatidylethanolamine (18:0_18:2) levels || id:ebi-PL179-GCST90277347	TRUE	reported	TRUE	0.0062039	7128	1.92785e-07	473255	TRUE	4.83477e-11	0.0061194	43.8753	92.7917	44.4849
rs10468017	T	C	T	C	0.354025	-0.024	0.337526	0.282753	FALSE	FALSE	FALSE	15	58678512	0.03	473255	0.4229	Subarachnoid hemorrhage || id:ebi-a-GCST90018923	TRUE	15	58386313	0.0170678	7.59268e-93	7164	Phosphatidylethanolamine (18:0_20:4) levels || id:ebi-PL179-GCST90277348	TRUE	reported	TRUE	0.0566686	7164	1.35234e-06	473255	TRUE	1.66601e-91	0.0560498	425.265	92.7917	430.242
rs117376818	A	G	A	G	0.66443	0.105	0.0158097	0.0110923	FALSE	FALSE	FALSE	15	58798961	0.1599	473255	0.5115	Subarachnoid hemorrhage || id:ebi-a-GCST90018923	TRUE	15	58506762	0.0700951	3.43257e-21	7164	Phosphatidylethanolamine (18:0_20:4) levels || id:ebi-PL179-GCST90277348	TRUE	reported	TRUE	0.0123901	7164	9.11146e-07	473255	TRUE	1.30656e-20	0.0137382	99.7639	92.7917	89.851
rs174537	T	G	T	G	-0.188337	0.0583	0.407753	0.370009	FALSE	FALSE	FALSE	11	61552680	0.0273	473255	0.0330499	Subarachnoid hemorrhage || id:ebi-a-GCST90018923	TRUE	11	61785208	0.0169014	1.32847e-28	7164	Phosphatidylethanolamine (18:0_20:4) levels || id:ebi-PL179-GCST90277348	TRUE	reported	TRUE	0.0170422	7164	9.63639e-06	473255	TRUE	4.94363e-27	0.0171317	124.836	92.7917	124.173
rs28395406	G	A	G	A	-0.195767	-0.0078	0.13063	0.110996	FALSE	FALSE	FALSE	15	58629349	0.0407	473255	0.8482	Subarachnoid hemorrhage || id:ebi-a-GCST90018923	TRUE	15	58337150	0.0246575	2.34132e-15	7164	Phosphatidylethanolamine (18:0_20:4) levels || id:ebi-PL179-GCST90277348	TRUE	reported	TRUE	0.00872451	7164	7.76081e-08	473255	TRUE	4.34353e-15	0.00870475	62.8909	92.7917	63.0349
rs4272979	T	C	T	C	0.133225	0.0126	0.149673	0.192001	FALSE	FALSE	FALSE	15	59706270	0.0333	473255	0.7061	Subarachnoid hemorrhage || id:ebi-a-GCST90018923	TRUE	15	59414071	0.0236629	1.86757e-08	7164	Phosphatidylethanolamine (18:0_20:4) levels || id:ebi-PL179-GCST90277348	TRUE	reported	TRUE	0.00440639	7164	3.02523e-07	473255	TRUE	3.07165e-08	0.00451784	32.5036	92.7917	31.6983
rs633695	G	A	G	A	0.28811	-0.0304	0.313941	0.390559	FALSE	FALSE	FALSE	15	58725839	0.0288	473255	0.2918	Subarachnoid hemorrhage || id:ebi-a-GCST90018923	TRUE	15	58433640	0.0179007	2.75443e-57	7164	Phosphatidylethanolamine (18:0_20:4) levels || id:ebi-PL179-GCST90277348	TRUE	reported	TRUE	0.0349069	7164	2.35433e-06	473255	TRUE	6.89518e-56	0.0357566	265.585	92.7917	259.046
rs6494025	T	C	T	C	0.34207	-0.0823	0.0345123	0.0317823	FALSE	FALSE	FALSE	15	58876786	0.0962	473255	0.3921	Subarachnoid hemorrhage || id:ebi-a-GCST90018923	TRUE	15	58584587	0.0454759	6.04276e-14	7164	Phosphatidylethanolamine (18:0_20:4) levels || id:ebi-PL179-GCST90277348	TRUE	reported	TRUE	0.00783819	7164	1.54652e-06	473255	TRUE	1.96774e-13	0.00779795	56.2879	92.7917	56.5806
rs11633043	A	G	A	G	0.135483	-0.0061	0.190884	0.165965	FALSE	FALSE	FALSE	15	58837722	0.0355	473255	0.8628	Subarachnoid hemorrhage || id:ebi-a-GCST90018923	TRUE	15	58545523	0.0216788	4.33839e-10	7045	Phosphatidylethanolamine (18:1_18:1) levels || id:ebi-PL179-GCST90277349	TRUE	reported	TRUE	0.00551493	7045	6.23892e-08	473255	TRUE	6.54918e-10	0.00566996	40.1612	92.7917	39.057
rs12909585	A	C	A	C	0.0962074	0.0218	0.438771	0.424157	FALSE	FALSE	FALSE	15	57902964	0.0268	473255	0.4148	Subarachnoid hemorrhage || id:ebi-a-GCST90018923	TRUE	15	57610766	0.0170855	1.86253e-08	7045	Phosphatidylethanolamine (18:1_18:1) levels || id:ebi-PL179-GCST90277349	TRUE	reported	TRUE	0.00448181	7045	1.39814e-06	473255	TRUE	4.10141e-08	0.00455853	32.2528	92.7917	31.7075
rs1532085	G	A	G	A	-0.2065	0.0386	0.573441	0.556241	FALSE	FALSE	FALSE	15	58683366	0.027	473255	0.1527	Subarachnoid hemorrhage || id:ebi-a-GCST90018923	TRUE	15	58391167	0.0168461	3.28583e-34	7045	Phosphatidylethanolamine (18:1_18:1) levels || id:ebi-PL179-GCST90277349	TRUE	reported	TRUE	0.0208889	7045	4.31869e-06	473255	TRUE	6.41402e-33	0.0208611	150.055	92.7917	150.259
rs17174502	A	G	A	G	0.135821	-0.0056	0.174444	0.214144	FALSE	FALSE	FALSE	11	116759655	0.0324	473255	0.8628	Subarachnoid hemorrhage || id:ebi-a-GCST90018923	TRUE	11	116888939	0.0222793	1.13998e-09	7045	Phosphatidylethanolamine (18:1_18:1) levels || id:ebi-PL179-GCST90277349	TRUE	reported	TRUE	0.00524913	7045	6.31237e-08	473255	TRUE	1.69358e-09	0.00531333	37.6216	92.7917	37.1647
rs174548	G	C	G	C	0.189661	0.0579	0.383631	0.347557	FALSE	TRUE	FALSE	11	61571348	0.0276	473255	0.0359203	Subarachnoid hemorrhage || id:ebi-a-GCST90018923	TRUE	11	61803876	0.0173235	1.12186e-27	7045	Phosphatidylethanolamine (18:1_18:1) levels || id:ebi-PL179-GCST90277349	TRUE	reported	TRUE	0.0167339	7045	9.29911e-06	473255	TRUE	3.60177e-26	0.0170114	121.885	92.7917	119.863
rs2070895	A	G	A	G	0.259359	-0.0141	0.266647	0.298643	FALSE	FALSE	FALSE	15	58723939	0.029	473255	0.6256	Subarachnoid hemorrhage || id:ebi-a-GCST90018923	TRUE	15	58431740	0.0191611	3.10938e-41	7045	Phosphatidylethanolamine (18:1_18:1) levels || id:ebi-PL179-GCST90277349	TRUE	reported	TRUE	0.0253543	7045	4.99515e-07	473255	TRUE	1.80208e-40	0.0263077	190.291	92.7917	183.215
rs76569455	A	G	A	G	0.195003	0.0321	0.0647371	0.051811	FALSE	FALSE	FALSE	15	59430158	0.0612	473255	0.5995	Subarachnoid hemorrhage || id:ebi-a-GCST90018923	TRUE	15	59137959	0.0340134	1.02601e-08	7045	Phosphatidylethanolamine (18:1_18:1) levels || id:ebi-PL179-GCST90277349	TRUE	reported	TRUE	0.00464518	7045	5.81318e-07	473255	TRUE	1.88097e-08	0.00460468	32.5808	92.7917	32.8687
rs174530	G	A	G	A	0.148929	0.0572	0.414119	0.38813	FALSE	FALSE	FALSE	11	61546592	0.0272	473255	0.0354201	Subarachnoid hemorrhage || id:ebi-a-GCST90018923	TRUE	11	61779120	0.0192838	1.33171e-14	5430	Phosphatidylethanolamine (O-16:1_18:2) levels || id:ebi-PL179-GCST90277350	TRUE	reported	TRUE	0.0108689	5430	9.34452e-06	473255	TRUE	1.00312e-13	0.0107627	59.0558	92.7917	59.6449
rs3826884	A	G	A	G	-0.179098	-0.0046	0.149208	0.159871	FALSE	FALSE	FALSE	19	55738181	0.037	473255	0.9004	Subarachnoid hemorrhage || id:ebi-a-GCST90018923	TRUE	19	55226813	0.0235917	3.55551e-14	7169	Phosphatidylethanolamine (O-16:1_20:4) levels || id:ebi-PL179-GCST90277351	TRUE	reported	TRUE	0.00797714	7169	3.26602e-08	473255	TRUE	5.95961e-14	0.0081438	58.8458	92.7917	57.6319
rs97384	C	T	C	T	0.209931	-0.0459	0.580289	0.604392	FALSE	FALSE	FALSE	11	61624181	0.0276	473255	0.0963208	Subarachnoid hemorrhage || id:ebi-a-GCST90018923	TRUE	11	61856709	0.0168953	4.33573e-35	7169	Phosphatidylethanolamine (O-16:1_20:4) levels || id:ebi-PL179-GCST90277351	TRUE	reported	TRUE	0.0210876	7169	5.84401e-06	473255	TRUE	1.27436e-33	0.0214673	157.232	92.7917	154.391
rs174547	C	T	C	T	0.194339	0.0561	0.407429	0.37003	FALSE	FALSE	FALSE	11	61570783	0.0273	473255	0.0400203	Subarachnoid hemorrhage || id:ebi-a-GCST90018923	TRUE	11	61803311	0.0172562	3.60449e-29	6870	Phosphatidylethanolamine (O-18:1_18:2) levels || id:ebi-PL179-GCST90277353	TRUE	reported	TRUE	0.0181323	6870	8.92284e-06	473255	TRUE	1.14686e-27	0.0182365	127.575	92.7917	126.832
rs174536	C	A	C	A	-0.251165	0.0593	0.408477	0.372325	FALSE	FALSE	FALSE	11	61551927	0.0273	473255	0.0298703	Subarachnoid hemorrhage || id:ebi-a-GCST90018923	TRUE	11	61784455	0.016818	1.08689e-49	7172	Phosphatidylethanolamine (O-18:1_20:4) levels || id:ebi-PL179-GCST90277354	TRUE	reported	TRUE	0.030168	7172	9.9698e-06	473255	TRUE	1.61418e-47	0.0304851	225.451	92.7917	223.033
rs204468	C	T	C	T	-0.0952732	-0.0272	0.594995	0.577003	FALSE	FALSE	FALSE	19	45490636	0.0272	473255	0.3168	Subarachnoid hemorrhage || id:ebi-a-GCST90018923	TRUE	19	44987378	0.0170428	2.34901e-08	7172	Phosphatidylethanolamine (O-18:1_20:4) levels || id:ebi-PL179-GCST90277354	TRUE	reported	TRUE	0.00433962	7172	2.11303e-06	473255	TRUE	5.90021e-08	0.00437467	31.5042	92.7917	31.2507
rs2727270	T	C	T	C	0.176894	0.0491	0.2576	0.190459	FALSE	FALSE	FALSE	11	61603237	0.0319	473255	0.1242	Subarachnoid hemorrhage || id:ebi-a-GCST90018923	TRUE	11	61835765	0.0201904	2.42956e-18	6337	Phosphatidylethanolamine (O-18:2_18:2) levels || id:ebi-PL179-GCST90277356	TRUE	reported	TRUE	0.0119718	6337	5.00594e-06	473255	TRUE	1.76668e-17	0.0119685	76.739	92.7917	76.7602
rs174556	T	C	T	C	-0.182631	0.0563	0.3796	0.343595	FALSE	FALSE	FALSE	11	61580635	0.0276	473255	0.0416303	Subarachnoid hemorrhage || id:ebi-a-GCST90018923	TRUE	11	61813163	0.0172126	4.15969e-26	7154	Phosphatidylethanolamine (O-18:2_20:4) levels || id:ebi-PL179-GCST90277357	TRUE	reported	TRUE	0.0154969	7154	8.79228e-06	473255	TRUE	1.13544e-24	0.01571	114.151	92.7917	112.579
rs204474	T	C	T	C	-0.0954751	-0.0263	0.598366	0.57709	FALSE	FALSE	FALSE	19	45487178	0.0273	473255	0.3354	Subarachnoid hemorrhage || id:ebi-a-GCST90018923	TRUE	19	44983921	0.0171301	2.58442e-08	7154	Phosphatidylethanolamine (O-18:2_20:4) levels || id:ebi-PL179-GCST90277357	TRUE	reported	TRUE	0.00432465	7154	1.96106e-06	473255	TRUE	6.3035e-08	0.00438135	31.4733	92.7917	31.0642
rs174556	T	C	T	C	0.0997193	0.0563	0.3796	0.343595	FALSE	FALSE	FALSE	11	61580635	0.0276	473255	0.0416303	Subarachnoid hemorrhage || id:ebi-a-GCST90018923	TRUE	11	61813163	0.0173	8.51397e-09	7157	Phosphatidylinositol (16:0_18:1) levels || id:ebi-PL179-GCST90277358	TRUE	reported	TRUE	0.00462216	7157	8.79228e-06	473255	TRUE	4.56945e-08	0.00468367	33.6694	92.7917	33.2251
rs641738	C	T	C	T	-0.116552	-0.0462	0.592842	0.62341	FALSE	FALSE	FALSE	19	54676763	0.0289	473255	0.1091	Subarachnoid hemorrhage || id:ebi-a-GCST90018923	TRUE	19	54173068	0.0170871	9.73882e-12	7157	Phosphatidylinositol (16:0_18:1) levels || id:ebi-PL179-GCST90277358	TRUE	reported	TRUE	0.00646068	7157	5.39998e-06	473255	TRUE	5.12686e-11	0.006558	47.2322	92.7917	46.5268
rs174549	A	G	A	G	0.164055	0.0561	0.382044	0.344742	FALSE	FALSE	FALSE	11	61571382	0.0276	473255	0.0423897	Subarachnoid hemorrhage || id:ebi-a-GCST90018923	TRUE	11	61803910	0.017408	5.74908e-21	6998	Phosphatidylinositol (16:0_18:2) levels || id:ebi-PL179-GCST90277359	TRUE	reported	TRUE	0.0125358	6998	8.72992e-06	473255	TRUE	9.94297e-20	0.0127081	90.0501	92.7917	88.814
rs1748199	C	T	C	T	-0.113473	0.0569	0.262098	0.298528	FALSE	FALSE	FALSE	1	63057136	0.0303	473255	0.0605104	Subarachnoid hemorrhage || id:ebi-a-GCST90018923	TRUE	1	62591465	0.0191401	3.1957e-09	6998	Phosphatidylinositol (16:0_18:2) levels || id:ebi-PL179-GCST90277359	TRUE	reported	TRUE	0.00499885	6998	7.45148e-06	473255	TRUE	1.57451e-08	0.00498055	35.0184	92.7917	35.1477
rs641738	C	T	C	T	-0.242422	-0.0462	0.592842	0.62341	FALSE	FALSE	FALSE	19	54676763	0.0289	473255	0.1091	Subarachnoid hemorrhage || id:ebi-a-GCST90018923	TRUE	19	54173068	0.0170676	3.64125e-45	6998	Phosphatidylinositol (16:0_18:2) levels || id:ebi-PL179-GCST90277359	TRUE	reported	TRUE	0.0280287	6998	5.39998e-06	473255	TRUE	1.48295e-43	0.0283711	204.28	92.7917	201.743
rs1260326	C	T	C	T	-0.109504	-0.057	0.650878	0.574901	FALSE	FALSE	FALSE	2	27730940	0.0271	473255	0.0356	Subarachnoid hemorrhage || id:ebi-a-GCST90018923	TRUE	2	27508073	0.0199134	3.98532e-08	5519	Phosphatidylinositol (16:0_20:4) levels || id:ebi-PL179-GCST90277360	TRUE	reported	TRUE	0.0054512	5519	9.34789e-06	473255	TRUE	1.64094e-07	0.00544963	30.2303	92.7917	30.2391
rs174537	T	G	T	G	-0.136401	0.0583	0.407753	0.370009	FALSE	FALSE	FALSE	11	61552680	0.0273	473255	0.0330499	Subarachnoid hemorrhage || id:ebi-a-GCST90018923	TRUE	11	61785208	0.0194347	2.50772e-12	5519	Phosphatidylinositol (16:0_20:4) levels || id:ebi-PL179-GCST90277360	TRUE	reported	TRUE	0.00884945	5519	9.63639e-06	473255	TRUE	1.60931e-11	0.00898597	50.0251	92.7917	49.2583
rs9653945	A	G	A	G	-0.110791	0.0065	0.364111	0.28285	FALSE	FALSE	FALSE	3	142660706	0.0336	473255	0.8466	Subarachnoid hemorrhage || id:ebi-a-GCST90018923	TRUE	3	142941864	0.0199029	2.71653e-08	5519	Phosphatidylinositol (16:0_20:4) levels || id:ebi-PL179-GCST90277360	TRUE	reported	TRUE	0.00558523	5519	7.90778e-08	473255	TRUE	3.6297e-08	0.005684	31.5379	92.7917	30.9868
rs10889352	C	T	C	T	-0.159957	0.0682	0.262366	0.283667	FALSE	FALSE	FALSE	1	63099023	0.0317	473255	0.03145	Subarachnoid hemorrhage || id:ebi-a-GCST90018923	TRUE	1	62633352	0.0188116	2.22038e-17	7162	Phosphatidylinositol (18:0_18:1) levels || id:ebi-PL179-GCST90277361	TRUE	reported	TRUE	0.0099972	7162	9.78031e-06	473255	TRUE	3.29105e-16	0.00990341	71.6177	92.7917	72.3028
rs12638256	G	A	G	A	0.1603	-0.0178	0.631798	0.541827	FALSE	FALSE	FALSE	3	142655290	0.0271	473255	0.5112	Subarachnoid hemorrhage || id:ebi-a-GCST90018923	TRUE	3	142936448	0.0174368	4.88475e-20	7162	Phosphatidylinositol (18:0_18:1) levels || id:ebi-PL179-GCST90277361	TRUE	reported	TRUE	0.0116661	7162	9.11607e-07	473255	TRUE	1.78431e-19	0.0119553	86.6359	92.7917	84.5149
rs1540037	G	A	G	A	0.146252	0.0202	0.756927	0.783877	FALSE	FALSE	FALSE	18	47182664	0.0331	473255	0.542099	Subarachnoid hemorrhage || id:ebi-a-GCST90018923	TRUE	18	49656294	0.019725	1.35928e-13	7162	Phosphatidylinositol (18:0_18:1) levels || id:ebi-PL179-GCST90277361	TRUE	reported	TRUE	0.00761965	7162	7.86961e-07	473255	TRUE	3.47187e-13	0.0078709	56.8027	92.7917	54.9756
rs174556	T	C	T	C	0.135058	0.0563	0.3796	0.343595	FALSE	FALSE	FALSE	11	61580635	0.0276	473255	0.0416303	Subarachnoid hemorrhage || id:ebi-a-GCST90018923	TRUE	11	61813163	0.0172686	5.97575e-15	7162	Phosphatidylinositol (18:0_18:1) levels || id:ebi-PL179-GCST90277361	TRUE	reported	TRUE	0.00847069	7162	8.79228e-06	473255	TRUE	6.28699e-14	0.00859149	62.0482	92.7917	61.1683
rs641738	C	T	C	T	-0.22493	-0.0462	0.592842	0.62341	FALSE	FALSE	FALSE	19	54676763	0.0289	473255	0.1091	Subarachnoid hemorrhage || id:ebi-a-GCST90018923	TRUE	19	54173068	0.0169221	7.56271e-40	7162	Phosphatidylinositol (18:0_18:1) levels || id:ebi-PL179-GCST90277361	TRUE	reported	TRUE	0.0240817	7162	5.39998e-06	473255	TRUE	2.57555e-38	0.0244246	179.258	92.7917	176.68
rs964184	C	G	C	G	-0.195386	-0.0103	0.848991	0.829303	FALSE	TRUE	FALSE	11	116648917	0.0341	473255	0.7616	Subarachnoid hemorrhage || id:ebi-a-GCST90018923	TRUE	11	116778201	0.0231395	3.67138e-17	7162	Phosphatidylinositol (18:0_18:1) levels || id:ebi-PL179-GCST90277361	TRUE	reported	TRUE	0.00985968	7162	1.92785e-07	473255	TRUE	8.12698e-17	0.00978865	70.7796	92.7917	71.2983
rs149615216	T	C	T	C	0.641732	0.0121	0.0049109	0.00953368	FALSE	FALSE	FALSE	18	47106028	0.1962	473255	0.9508	Subarachnoid hemorrhage || id:ebi-a-GCST90018923	TRUE	18	49579658	0.115532	2.88033e-08	7170	Phosphatidylinositol (18:0_18:2) levels || id:ebi-PL179-GCST90277362	TRUE	reported	TRUE	0.00428587	7170	8.03673e-09	473255	TRUE	3.77365e-08	0.00402495	28.9674	92.7917	30.8534
rs1540037	G	A	G	A	0.154677	0.0202	0.756927	0.783877	FALSE	FALSE	FALSE	18	47182664	0.0331	473255	0.542099	Subarachnoid hemorrhage || id:ebi-a-GCST90018923	TRUE	18	49656294	0.0196571	4.08557e-15	7170	Phosphatidylinositol (18:0_18:2) levels || id:ebi-PL179-GCST90277362	TRUE	reported	TRUE	0.00856405	7170	7.86961e-07	473255	TRUE	1.13123e-14	0.00880384	63.6664	92.7917	61.9174
rs174566	G	A	G	A	0.29178	0.0588	0.408433	0.373217	FALSE	FALSE	FALSE	11	61592362	0.0273	473255	0.0311903	Subarachnoid hemorrhage || id:ebi-a-GCST90018923	TRUE	11	61824890	0.0166784	3.89961e-67	7170	Phosphatidylinositol (18:0_18:2) levels || id:ebi-PL179-GCST90277362	TRUE	reported	TRUE	0.0409492	7170	9.80238e-06	473255	TRUE	1.19532e-64	0.0411401	307.545	92.7917	306.057
rs1748199	C	T	C	T	-0.187301	0.0569	0.262098	0.298528	FALSE	FALSE	FALSE	1	63057136	0.0303	473255	0.0605104	Subarachnoid hemorrhage || id:ebi-a-GCST90018923	TRUE	1	62591465	0.0187142	1.99199e-23	7170	Phosphatidylinositol (18:0_18:2) levels || id:ebi-PL179-GCST90277362	TRUE	reported	TRUE	0.013782	7170	7.45148e-06	473255	TRUE	3.64881e-22	0.0135698	98.6062	92.7917	100.17
rs7979473	G	A	G	A	-0.109721	-0.0091	0.576548	0.586417	FALSE	FALSE	FALSE	12	121420260	0.0269	473255	0.7363	Subarachnoid hemorrhage || id:ebi-a-GCST90018923	TRUE	12	120982457	0.0168223	7.38032e-11	7170	Phosphatidylinositol (18:0_18:2) levels || id:ebi-PL179-GCST90277362	TRUE	reported	TRUE	0.00589985	7170	2.41816e-07	473255	TRUE	1.31554e-10	0.00587827	42.3846	92.7917	42.5411
rs8736	C	T	C	T	-0.368933	-0.0468	0.594967	0.624919	FALSE	FALSE	FALSE	19	54677189	0.0289	473255	0.1056	Subarachnoid hemorrhage || id:ebi-a-GCST90018923	TRUE	19	54173495	0.0165032	4.8208e-107	7170	Phosphatidylinositol (18:0_18:2) levels || id:ebi-PL179-GCST90277362	TRUE	reported	TRUE	0.0651764	7170	5.54115e-06	473255	TRUE	8.87793e-105	0.0656007	503.238	92.7917	499.757
rs964184	C	G	C	G	-0.238735	-0.0103	0.848991	0.829303	FALSE	TRUE	FALSE	11	116648917	0.0341	473255	0.7616	Subarachnoid hemorrhage || id:ebi-a-GCST90018923	TRUE	11	116778201	0.0230417	5.5856e-25	7170	Phosphatidylinositol (18:0_18:2) levels || id:ebi-PL179-GCST90277362	TRUE	reported	TRUE	0.0147553	7170	1.92785e-07	473255	TRUE	1.60811e-24	0.014614	106.306	92.7917	107.35
rs1168104	G	A	G	A	0.151178	-0.0612	0.737655	0.695641	FALSE	FALSE	FALSE	1	63128325	0.03	473255	0.0411396	Subarachnoid hemorrhage || id:ebi-a-GCST90018923	TRUE	1	62662654	0.0193594	6.6559e-15	6784	Phosphatidylinositol (18:0_20:3) levels || id:ebi-PL179-GCST90277363	TRUE	reported	TRUE	0.00891144	6784	8.79353e-06	473255	TRUE	6.42735e-14	0.00884572	60.5271	92.7917	60.9808
rs28456	G	A	G	A	0.34925	0.0566	0.383508	0.347953	FALSE	FALSE	FALSE	11	61589481	0.0276	473255	0.0405695	Subarachnoid hemorrhage || id:ebi-a-GCST90018923	TRUE	11	61822009	0.0172557	1.70162e-88	6784	Phosphatidylinositol (18:0_20:3) levels || id:ebi-PL179-GCST90277363	TRUE	reported	TRUE	0.0569612	6784	8.88623e-06	473255	TRUE	5.34048e-86	0.0576773	415.11	92.7917	409.645
rs6498540	G	A	G	A	-0.125793	0.0364	0.334003	0.342954	FALSE	FALSE	FALSE	16	15130594	0.0276	473255	0.1877	Subarachnoid hemorrhage || id:ebi-a-GCST90018923	TRUE	16	15036737	0.0182025	5.24491e-12	6784	Phosphatidylinositol (18:0_20:3) levels || id:ebi-PL179-GCST90277363	TRUE	reported	TRUE	0.00699271	6784	3.67527e-06	473255	TRUE	2.13488e-11	0.00703989	48.083	92.7917	47.7585
rs8736	C	T	C	T	0.222428	-0.0468	0.594967	0.624919	FALSE	FALSE	FALSE	19	54677189	0.0289	473255	0.1056	Subarachnoid hemorrhage || id:ebi-a-GCST90018923	TRUE	19	54173495	0.0173782	4.35001e-37	6784	Phosphatidylinositol (18:0_20:3) levels || id:ebi-PL179-GCST90277363	TRUE	reported	TRUE	0.0235855	6784	5.54115e-06	473255	TRUE	1.16579e-35	0.0238447	165.665	92.7917	163.821
rs964184	C	G	C	G	-0.161961	-0.0103	0.848991	0.829303	FALSE	TRUE	FALSE	11	116648917	0.0341	473255	0.7616	Subarachnoid hemorrhage || id:ebi-a-GCST90018923	TRUE	11	116778201	0.0237795	1.05131e-11	6784	Phosphatidylinositol (18:0_20:3) levels || id:ebi-PL179-GCST90277363	TRUE	reported	TRUE	0.00679356	6784	1.92785e-07	473255	TRUE	1.83492e-11	0.006726	45.9246	92.7917	46.389
rs1168104	G	A	G	A	0.193608	-0.0612	0.737655	0.695641	FALSE	FALSE	FALSE	1	63128325	0.03	473255	0.0411396	Subarachnoid hemorrhage || id:ebi-a-GCST90018923	TRUE	1	62662654	0.0187047	6.3009e-25	7174	Phosphatidylinositol (18:0_20:4) levels || id:ebi-PL179-GCST90277364	TRUE	reported	TRUE	0.0147186	7174	8.79353e-06	473255	TRUE	1.55708e-23	0.0145078	105.582	92.7917	107.138
rs1260326	C	T	C	T	-0.096388	-0.057	0.650878	0.574901	FALSE	FALSE	FALSE	2	27730940	0.0271	473255	0.0356	Subarachnoid hemorrhage || id:ebi-a-GCST90018923	TRUE	2	27508073	0.0173855	3.056e-08	7174	Phosphatidylinositol (18:0_20:4) levels || id:ebi-PL179-GCST90277364	TRUE	reported	TRUE	0.0042675	7174	9.34789e-06	473255	TRUE	1.59405e-07	0.00422234	30.411	92.7917	30.7377
rs174533	A	G	A	G	-0.249094	0.0581	0.408601	0.371118	FALSE	FALSE	FALSE	11	61549025	0.0273	473255	0.0335498	Subarachnoid hemorrhage || id:ebi-a-GCST90018923	TRUE	11	61781553	0.0167668	3.39942e-49	7174	Phosphatidylinositol (18:0_20:4) levels || id:ebi-PL179-GCST90277364	TRUE	reported	TRUE	0.0298554	7174	9.57039e-06	473255	TRUE	4.51242e-47	0.0299872	221.717	92.7917	220.712
rs17699030	G	A	G	A	-0.23075	-0.0771	0.0469459	0.0523882	FALSE	FALSE	FALSE	19	11330942	0.0559	473255	0.1679	Subarachnoid hemorrhage || id:ebi-a-GCST90018923	TRUE	19	11220266	0.039296	4.48452e-09	7174	Phosphatidylinositol (18:0_20:4) levels || id:ebi-PL179-GCST90277364	TRUE	reported	TRUE	0.0047848	7174	4.01967e-06	473255	TRUE	1.56268e-08	0.00476462	34.3355	92.7917	34.4815
rs56339947	C	T	C	T	0.18819	-0.0309	0.114435	0.125881	FALSE	FALSE	FALSE	18	47154779	0.0374	473255	0.4074	Subarachnoid hemorrhage || id:ebi-a-GCST90018923	TRUE	18	49628409	0.0265038	1.35901e-12	7174	Phosphatidylinositol (18:0_20:4) levels || id:ebi-PL179-GCST90277364	TRUE	reported	TRUE	0.00698062	7174	1.44238e-06	473255	TRUE	3.9871e-12	0.00717798	51.8527	92.7917	50.417
rs8736	C	T	C	T	0.275272	-0.0468	0.594967	0.624919	FALSE	FALSE	FALSE	19	54677189	0.0289	473255	0.1056	Subarachnoid hemorrhage || id:ebi-a-GCST90018923	TRUE	19	54173495	0.0167478	1.2565e-59	7174	Phosphatidylinositol (18:0_20:4) levels || id:ebi-PL179-GCST90277364	TRUE	reported	TRUE	0.0363003	7174	5.54115e-06	473255	TRUE	1.02876e-57	0.0365206	271.854	92.7917	270.152
rs964184	C	G	C	G	-0.267072	-0.0103	0.848991	0.829303	FALSE	TRUE	FALSE	11	116648917	0.0341	473255	0.7616	Subarachnoid hemorrhage || id:ebi-a-GCST90018923	TRUE	11	116778201	0.0229789	5.9732e-31	7174	Phosphatidylinositol (18:0_20:4) levels || id:ebi-PL179-GCST90277364	TRUE	reported	TRUE	0.0184865	7174	1.92785e-07	473255	TRUE	2.05183e-30	0.0182891	133.613	92.7917	135.082
rs10889352	C	T	C	T	-0.154372	0.0682	0.262366	0.283667	FALSE	FALSE	FALSE	1	63099023	0.0317	473255	0.03145	Subarachnoid hemorrhage || id:ebi-a-GCST90018923	TRUE	1	62633352	0.0188064	2.62625e-16	7164	Phosphatidylinositol (18:1_18:1) levels || id:ebi-PL179-GCST90277365	TRUE	reported	TRUE	0.00932019	7164	9.78031e-06	473255	TRUE	3.51478e-15	0.00922392	66.6767	92.7917	67.3792
rs1540037	G	A	G	A	0.164745	0.0202	0.756927	0.783877	FALSE	FALSE	FALSE	18	47182664	0.0331	473255	0.542099	Subarachnoid hemorrhage || id:ebi-a-GCST90018923	TRUE	18	49656294	0.0197139	7.65849e-17	7164	Phosphatidylinositol (18:1_18:1) levels || id:ebi-PL179-GCST90277365	TRUE	reported	TRUE	0.00965675	7164	7.86961e-07	473255	TRUE	2.29117e-16	0.00998723	72.2501	92.7917	69.836
rs174568	T	C	T	C	0.156754	0.0591	0.40512	0.369618	FALSE	FALSE	FALSE	11	61593816	0.0273	473255	0.0303997	Subarachnoid hemorrhage || id:ebi-a-GCST90018923	TRUE	11	61826344	0.0169763	3.37219e-20	7164	Phosphatidylinositol (18:1_18:1) levels || id:ebi-PL179-GCST90277365	TRUE	reported	TRUE	0.0117646	7164	9.90266e-06	473255	TRUE	6.59111e-19	0.0118435	85.8398	92.7917	85.2611
rs36634	A	G	A	G	-0.121793	-0.0516	0.592939	0.626413	FALSE	FALSE	FALSE	19	54645821	0.0285	473255	0.0702506	Subarachnoid hemorrhage || id:ebi-a-GCST90018923	TRUE	19	54142105	0.0168952	6.21097e-13	7164	Phosphatidylinositol (18:1_18:1) levels || id:ebi-PL179-GCST90277365	TRUE	reported	TRUE	0.00720351	7164	6.92649e-06	473255	TRUE	4.37097e-12	0.00716051	51.6535	92.7917	51.9658
rs964184	C	G	C	G	-0.166287	-0.0103	0.848991	0.829303	FALSE	TRUE	FALSE	11	116648917	0.0341	473255	0.7616	Subarachnoid hemorrhage || id:ebi-a-GCST90018923	TRUE	11	116778201	0.023159	7.64614e-13	7164	Phosphatidylinositol (18:1_18:1) levels || id:ebi-PL179-GCST90277365	TRUE	reported	TRUE	0.00714706	7164	1.92785e-07	473255	TRUE	1.4351e-12	0.0070901	51.1419	92.7917	51.5557
rs10889352	C	T	C	T	-0.124248	0.0682	0.262366	0.283667	FALSE	FALSE	FALSE	1	63099023	0.0317	473255	0.03145	Subarachnoid hemorrhage || id:ebi-a-GCST90018923	TRUE	1	62633352	0.0198986	4.52589e-10	6489	Phosphatidylinositol (18:1_18:2) levels || id:ebi-PL179-GCST90277366	TRUE	reported	TRUE	0.00597431	6489	9.78031e-06	473255	TRUE	2.76667e-09	0.00597527	38.9946	92.7917	38.9883
rs174568	T	C	T	C	0.161102	0.0591	0.40512	0.369618	FALSE	FALSE	FALSE	11	61593816	0.0273	473255	0.0303997	Subarachnoid hemorrhage || id:ebi-a-GCST90018923	TRUE	11	61826344	0.0177525	1.47356e-19	6489	Phosphatidylinositol (18:1_18:2) levels || id:ebi-PL179-GCST90277366	TRUE	reported	TRUE	0.012536	6489	9.90266e-06	473255	TRUE	2.29091e-18	0.0125096	82.1781	92.7917	82.3536
rs8736	C	T	C	T	-0.13125	-0.0468	0.594967	0.624919	FALSE	FALSE	FALSE	19	54677189	0.0289	473255	0.1056	Subarachnoid hemorrhage || id:ebi-a-GCST90018923	TRUE	19	54173495	0.017889	2.44781e-13	6489	Phosphatidylinositol (18:1_18:2) levels || id:ebi-PL179-GCST90277366	TRUE	reported	TRUE	0.00822988	6489	5.54115e-06	473255	TRUE	1.35818e-12	0.00830256	54.3096	92.7917	53.8303
rs117210444	G	A	G	A	-0.28677	-0.0121	0.0344767	0.027061	FALSE	FALSE	FALSE	16	73892971	0.1006	473255	0.9041	Subarachnoid hemorrhage || id:ebi-a-GCST90018923	TRUE	16	73859072	0.0498468	9.18718e-09	5882	Phosphatidylinositol (18:1_20:4) levels || id:ebi-PL179-GCST90277367	TRUE	reported	TRUE	0.00559729	5882	3.0569e-08	473255	TRUE	1.20892e-08	0.00547502	32.3704	92.7917	33.0973
rs3741298	T	C	T	C	-0.126819	-0.0006	0.765351	0.712819	FALSE	FALSE	FALSE	11	116657561	0.0299	473255	0.9838	Subarachnoid hemorrhage || id:ebi-a-GCST90018923	TRUE	11	116786845	0.0215717	4.34849e-09	5882	Phosphatidylinositol (18:1_20:4) levels || id:ebi-PL179-GCST90277367	TRUE	reported	TRUE	0.00584356	5882	8.50877e-10	473255	TRUE	5.40021e-09	0.00577668	34.1642	92.7917	34.5621
rs3026120	A	G	A	G	-0.174827	0.0311	0.0745924	0.0592019	FALSE	FALSE	FALSE	17	5287415	0.07	473255	0.657201	Subarachnoid hemorrhage || id:ebi-a-GCST90018923	TRUE	17	5384095	0.0311838	2.14118e-08	7174	Sphingomyelin (d32:1) levels || id:ebi-PL179-GCST90277368	TRUE	reported	TRUE	0.00436334	7174	4.17091e-07	473255	TRUE	3.67876e-08	0.00421963	30.3914	92.7917	31.4311
rs364585	G	A	G	A	-0.10997	0.0358	0.66136	0.613111	FALSE	FALSE	FALSE	20	12962718	0.0272	473255	0.1884	Subarachnoid hemorrhage || id:ebi-a-GCST90018923	TRUE	20	12982070	0.0175637	4.03174e-10	7174	Sphingomyelin (d32:1) levels || id:ebi-PL179-GCST90277368	TRUE	reported	TRUE	0.00543637	7174	3.66044e-06	473255	TRUE	1.47181e-09	0.00541695	39.0619	92.7917	39.2027
rs7157785	T	G	T	G	0.513407	-0.0364	0.125459	0.131141	FALSE	FALSE	FALSE	14	64235556	0.0423	473255	0.3898	Subarachnoid hemorrhage || id:ebi-a-GCST90018923	TRUE	14	63768838	0.0244241	3.08413e-95	7174	Sphingomyelin (d32:1) levels || id:ebi-PL179-GCST90277368	TRUE	reported	TRUE	0.0580339	7174	1.56469e-06	473255	TRUE	8.02507e-94	0.057841	440.303	92.7917	441.862
rs12880341	C	T	C	T	-0.327398	-0.0251	0.125239	0.132023	FALSE	FALSE	FALSE	14	64236191	0.042	473255	0.549201	Subarachnoid hemorrhage || id:ebi-a-GCST90018923	TRUE	14	63769473	0.0271446	3.94017e-33	6207	Sphingomyelin (d34:0) levels || id:ebi-PL179-GCST90277369	TRUE	reported	TRUE	0.0229076	6207	7.54667e-07	473255	TRUE	1.7421e-32	0.0234861	149.236	92.7917	145.474
rs3026120	A	G	A	G	-0.207247	0.0311	0.0745924	0.0592019	FALSE	FALSE	FALSE	17	5287415	0.07	473255	0.657201	Subarachnoid hemorrhage || id:ebi-a-GCST90018923	TRUE	17	5384095	0.0341995	1.43923e-09	6207	Sphingomyelin (d34:0) levels || id:ebi-PL179-GCST90277369	TRUE	reported	TRUE	0.00588346	6207	4.17091e-07	473255	TRUE	2.46647e-09	0.00592972	37.0134	92.7917	36.7229
rs55985238	A	T	A	T	-0.559929	-0.1869	0.0088197	0.00593613	FALSE	TRUE	FALSE	17	3672503	0.2467	473255	0.4487	Subarachnoid hemorrhage || id:ebi-a-GCST90018923	TRUE	17	3769209	0.100609	2.72226e-08	6207	Sphingomyelin (d34:0) levels || id:ebi-PL179-GCST90277369	TRUE	reported	TRUE	0.00496693	6207	1.21279e-06	473255	TRUE	5.38643e-08	0.00548154	34.2004	92.7917	30.9736
rs75679663	A	C	A	C	-0.689318	-0.0027	0.0257881	0.0135119	FALSE	FALSE	FALSE	17	4667972	0.1302	473255	0.9837	Subarachnoid hemorrhage || id:ebi-a-GCST90018923	TRUE	17	4764677	0.0622805	3.31053e-28	6207	Sphingomyelin (d34:0) levels || id:ebi-PL179-GCST90277369	TRUE	reported	TRUE	0.0193599	6207	9.08683e-10	473255	TRUE	6.14962e-28	0.0238749	151.767	92.7917	122.5
rs114483871	T	C	T	C	0.282143	-0.2278	0.0380971	0.0269971	FALSE	FALSE	FALSE	4	73990168	0.1042	473255	0.0287799	Subarachnoid hemorrhage || id:ebi-a-GCST90018923	TRUE	4	73124451	0.044815	3.23989e-10	7174	Sphingomyelin (d34:1) levels || id:ebi-PL179-GCST90277370	TRUE	reported	TRUE	0.00549614	7174	1.00989e-05	473255	TRUE	2.29675e-09	0.00583434	42.0894	92.7917	39.6362
rs11591147	T	G	T	G	-0.418933	0.0641	0.0332154	0.0227765	FALSE	FALSE	FALSE	1	55505647	0.106	473255	0.5456	Subarachnoid hemorrhage || id:ebi-a-GCST90018923	TRUE	1	55039974	0.0464311	2.31711e-19	7174	Sphingomyelin (d34:1) levels || id:ebi-PL179-GCST90277370	TRUE	reported	TRUE	0.0112235	7174	7.72699e-07	473255	TRUE	7.73807e-19	0.0112717	81.762	92.7917	81.4088
rs116302332	T	C	T	C	0.37653	0.1422	0.0281155	0.0225556	FALSE	FALSE	FALSE	4	75370891	0.0962	473255	0.1393	Subarachnoid hemorrhage || id:ebi-a-GCST90018923	TRUE	4	74505174	0.050726	1.27703e-13	7174	Sphingomyelin (d34:1) levels || id:ebi-PL179-GCST90277370	TRUE	reported	TRUE	0.00762384	7174	4.61693e-06	473255	TRUE	7.14103e-13	0.007748	56.0026	92.7917	55.0983
rs118068660	T	C	T	C	-0.243968	-0.0148	0.0946153	0.100433	FALSE	FALSE	FALSE	19	11190544	0.0584	473255	0.7997	Subarachnoid hemorrhage || id:ebi-a-GCST90018923	TRUE	19	11079868	0.028047	4.09571e-18	7174	Sphingomyelin (d34:1) levels || id:ebi-PL179-GCST90277370	TRUE	reported	TRUE	0.0104399	7174	1.35708e-07	473255	TRUE	8.94974e-18	0.0101974	73.8894	92.7917	75.6646
rs7350789	A	G	A	G	0.110435	-0.033	0.39282	0.38031	FALSE	FALSE	FALSE	15	58679668	0.0272	473255	0.2236	Subarachnoid hemorrhage || id:ebi-a-GCST90018923	TRUE	15	58387469	0.0168937	6.71347e-11	7174	Sphingomyelin (d34:1) levels || id:ebi-PL179-GCST90277370	TRUE	reported	TRUE	0.00592303	7174	3.11025e-06	473255	TRUE	2.40473e-10	0.00581774	41.969	92.7917	42.7331
rs74915447	A	G	A	G	0.288202	0.113	0.0377859	0.0287548	FALSE	FALSE	FALSE	4	73765477	0.1014	473255	0.2647	Subarachnoid hemorrhage || id:ebi-a-GCST90018923	TRUE	4	72899760	0.0442012	7.49753e-11	7174	Sphingomyelin (d34:1) levels || id:ebi-PL179-GCST90277370	TRUE	reported	TRUE	0.00589276	7174	2.62414e-06	473255	TRUE	2.47703e-10	0.00603984	43.581	92.7917	42.5134
rs75679663	A	C	A	C	-0.304284	-0.0027	0.0257881	0.0135119	FALSE	FALSE	FALSE	17	4667972	0.1302	473255	0.9837	Subarachnoid hemorrhage || id:ebi-a-GCST90018923	TRUE	17	4764677	0.0536888	1.50287e-08	7174	Sphingomyelin (d34:1) levels || id:ebi-PL179-GCST90277370	TRUE	reported	TRUE	0.00445872	7174	9.08683e-10	473255	TRUE	1.93205e-08	0.00465223	33.5217	92.7917	32.1211
rs113127305	A	G	A	G	-0.217065	-0.0204	0.0497976	0.0586271	FALSE	FALSE	FALSE	10	72596921	0.0763	473255	0.7893	Subarachnoid hemorrhage || id:ebi-a-GCST90018923	TRUE	10	70837164	0.0382651	1.45911e-08	7174	Sphingomyelin (d34:2) levels || id:ebi-PL179-GCST90277371	TRUE	reported	TRUE	0.00446673	7174	1.51049e-07	473255	TRUE	2.23298e-08	0.00445897	32.1229	92.7917	32.1791
rs113722226	C	T	C	T	-0.186339	0.0088	0.0942878	0.114416	FALSE	FALSE	FALSE	19	11189272	0.0549	473255	0.8721	Subarachnoid hemorrhage || id:ebi-a-GCST90018923	TRUE	19	11078596	0.0281237	3.69773e-11	7174	Sphingomyelin (d34:2) levels || id:ebi-PL179-GCST90277371	TRUE	reported	TRUE	0.00608376	7174	5.42909e-08	473255	TRUE	5.77972e-11	0.00593039	42.7865	92.7917	43.8998
rs116302332	T	C	T	C	0.29779	0.1422	0.0281155	0.0225556	FALSE	FALSE	FALSE	4	75370891	0.0962	473255	0.1393	Subarachnoid hemorrhage || id:ebi-a-GCST90018923	TRUE	4	74505174	0.0507941	4.74081e-09	7174	Sphingomyelin (d34:2) levels || id:ebi-PL179-GCST90277371	TRUE	reported	TRUE	0.00476955	7174	4.61693e-06	473255	TRUE	1.76964e-08	0.0048463	34.927	92.7917	34.3711
rs1532085	G	A	G	A	-0.109151	0.0386	0.573441	0.556241	FALSE	FALSE	FALSE	15	58683366	0.027	473255	0.1527	Subarachnoid hemorrhage || id:ebi-a-GCST90018923	TRUE	15	58391167	0.0167444	7.5731e-11	7174	Sphingomyelin (d34:2) levels || id:ebi-PL179-GCST90277371	TRUE	reported	TRUE	0.00588993	7174	4.31869e-06	473255	TRUE	3.20881e-10	0.00582845	42.0467	92.7917	42.4929
rs174561	C	T	C	T	-0.169628	0.0554	0.381331	0.344281	FALSE	FALSE	FALSE	11	61582708	0.0276	473255	0.0450599	Subarachnoid hemorrhage || id:ebi-a-GCST90018923	TRUE	11	61815236	0.0171712	7.2617e-23	7174	Sphingomyelin (d34:2) levels || id:ebi-PL179-GCST90277371	TRUE	reported	TRUE	0.0134241	7174	8.51342e-06	473255	TRUE	1.47568e-21	0.0135764	98.7103	92.7917	97.5874
rs112585713	A	G	A	G	0.281744	0.1944	0.0316399	0.0191453	FALSE	FALSE	FALSE	4	73742418	0.1181	473255	0.0996208	Subarachnoid hemorrhage || id:ebi-a-GCST90018923	TRUE	4	72876701	0.0479581	4.41313e-09	7174	Sphingomyelin (d36:1) levels || id:ebi-PL179-GCST90277372	TRUE	reported	TRUE	0.00478917	7174	5.72528e-06	473255	TRUE	1.8593e-08	0.0048642	35.0566	92.7917	34.5132
rs11591147	T	G	T	G	-0.258634	0.0641	0.0332154	0.0227765	FALSE	FALSE	FALSE	1	55505647	0.106	473255	0.5456	Subarachnoid hemorrhage || id:ebi-a-GCST90018923	TRUE	1	55039974	0.0466015	2.95893e-08	7174	Sphingomyelin (d36:1) levels || id:ebi-PL179-GCST90277372	TRUE	reported	TRUE	0.00427632	7174	7.72699e-07	473255	TRUE	5.63124e-08	0.00429606	30.9443	92.7917	30.8015
rs12462619	C	T	C	T	-0.107941	-0.0228	0.261292	0.198333	FALSE	FALSE	FALSE	19	8671982	0.0425	473255	0.5927	Subarachnoid hemorrhage || id:ebi-a-GCST90018923	TRUE	19	8607097	0.0193018	2.32436e-08	7174	Sphingomyelin (d36:1) levels || id:ebi-PL179-GCST90277372	TRUE	reported	TRUE	0.00434158	7174	6.08132e-07	473255	TRUE	4.24298e-08	0.00449782	32.4041	92.7917	31.2736
rs182695896	C	A	C	A	0.339186	0.0907	0.025305	0.0140983	FALSE	FALSE	FALSE	4	74813227	0.1323	473255	0.4931	Subarachnoid hemorrhage || id:ebi-a-GCST90018923	TRUE	4	73947510	0.0529464	1.58361e-10	7174	Sphingomyelin (d36:1) levels || id:ebi-PL179-GCST90277372	TRUE	reported	TRUE	0.00568964	7174	9.93119e-07	473255	TRUE	3.65773e-10	0.0056752	40.9348	92.7917	41.0396
rs364585	G	A	G	A	-0.109248	0.0358	0.66136	0.613111	FALSE	FALSE	FALSE	20	12962718	0.0272	473255	0.1884	Subarachnoid hemorrhage || id:ebi-a-GCST90018923	TRUE	20	12982070	0.0175897	5.55191e-10	7174	Sphingomyelin (d36:1) levels || id:ebi-PL179-GCST90277372	TRUE	reported	TRUE	0.00534983	7174	3.66044e-06	473255	TRUE	2.00211e-09	0.00534605	38.548	92.7917	38.5754
rs7248003	T	C	T	C	0.145275	0.0708	0.720882	0.705505	FALSE	FALSE	FALSE	19	8301048	0.039	473255	0.0693697	Subarachnoid hemorrhage || id:ebi-a-GCST90018923	TRUE	19	8236164	0.019045	2.68847e-14	7174	Sphingomyelin (d36:1) levels || id:ebi-PL179-GCST90277372	TRUE	reported	TRUE	0.00804767	7174	6.96371e-06	473255	TRUE	2.16285e-13	0.00849305	61.4339	92.7917	58.1862
rs75679663	A	C	A	C	-0.325472	-0.0027	0.0257881	0.0135119	FALSE	FALSE	FALSE	17	4667972	0.1302	473255	0.9837	Subarachnoid hemorrhage || id:ebi-a-GCST90018923	TRUE	17	4764677	0.0537008	1.42114e-09	7174	Sphingomyelin (d36:1) levels || id:ebi-PL179-GCST90277372	TRUE	reported	TRUE	0.00509573	7174	9.08683e-10	473255	TRUE	1.88567e-09	0.00532268	38.3785	92.7917	36.7338
rs79146711	T	C	T	C	0.234351	-0.1722	0.0451481	0.0289275	FALSE	FALSE	FALSE	4	74290628	0.0982	473255	0.0796508	Subarachnoid hemorrhage || id:ebi-a-GCST90018923	TRUE	4	73424911	0.0408695	1.01855e-08	7174	Sphingomyelin (d36:1) levels || id:ebi-PL179-GCST90277372	TRUE	reported	TRUE	0.00456361	7174	6.49751e-06	473255	TRUE	4.44487e-08	0.00473521	34.1225	92.7917	32.8802
rs174544	A	C	A	C	-0.178175	0.0565	0.379757	0.343605	FALSE	FALSE	FALSE	11	61567753	0.0276	473255	0.0408696	Subarachnoid hemorrhage || id:ebi-a-GCST90018923	TRUE	11	61800281	0.0171876	5.30012e-25	7173	Sphingomyelin (d36:2) levels || id:ebi-PL179-GCST90277373	TRUE	reported	TRUE	0.0147647	7173	8.85486e-06	473255	TRUE	1.34299e-23	0.0149552	108.872	92.7917	107.464
rs182695896	C	A	C	A	0.30329	0.0907	0.025305	0.0140983	FALSE	FALSE	FALSE	4	74813227	0.1323	473255	0.4931	Subarachnoid hemorrhage || id:ebi-a-GCST90018923	TRUE	4	73947510	0.0530431	1.12191e-08	7173	Sphingomyelin (d36:2) levels || id:ebi-PL179-GCST90277373	TRUE	reported	TRUE	0.0045384	7173	9.93119e-07	473255	TRUE	2.31659e-08	0.00453755	32.6871	92.7917	32.6933
rs7253584	C	T	C	T	0.180906	0.0108	0.675239	0.771669	FALSE	FALSE	FALSE	19	8286918	0.0401	473255	0.787399	Subarachnoid hemorrhage || id:ebi-a-GCST90018923	TRUE	19	8222034	0.0177097	2.47575e-24	7173	Sphingomyelin (d36:2) levels || id:ebi-PL179-GCST90277373	TRUE	reported	TRUE	0.0143427	7173	1.53273e-07	473255	TRUE	6.73617e-24	0.0143535	104.428	92.7917	104.348
rs9738226	G	A	G	A	0.100806	-0.0041	0.57866	0.591853	FALSE	FALSE	FALSE	12	121423659	0.0269	473255	0.8776	Subarachnoid hemorrhage || id:ebi-a-GCST90018923	TRUE	12	120985856	0.0168639	2.37014e-09	7173	Sphingomyelin (d36:2) levels || id:ebi-PL179-GCST90277373	TRUE	reported	TRUE	0.00495814	7173	4.90874e-08	473255	TRUE	3.44405e-09	0.00495517	35.7105	92.7917	35.732
rs114483871	T	C	T	C	0.268435	-0.2278	0.0380971	0.0269971	FALSE	FALSE	FALSE	4	73990168	0.1042	473255	0.0287799	Subarachnoid hemorrhage || id:ebi-a-GCST90018923	TRUE	4	73124451	0.0448087	2.1851e-09	7174	Sphingomyelin (d38:1) levels || id:ebi-PL179-GCST90277374	TRUE	reported	TRUE	0.00497904	7174	1.00989e-05	473255	TRUE	1.40026e-08	0.00528119	38.0778	92.7917	35.8884
rs11591147	T	G	T	G	-0.300649	0.0641	0.0332154	0.0227765	FALSE	FALSE	FALSE	1	55505647	0.106	473255	0.5456	Subarachnoid hemorrhage || id:ebi-a-GCST90018923	TRUE	1	55039974	0.0464953	1.07123e-10	7174	Sphingomyelin (d38:1) levels || id:ebi-PL179-GCST90277374	TRUE	reported	TRUE	0.00579611	7174	7.72699e-07	473255	TRUE	2.33923e-10	0.00580522	41.8782	92.7917	41.812
rs117643293	T	C	T	C	-0.243402	0.0787	0.0619915	0.0371801	FALSE	FALSE	FALSE	17	4968964	0.0838	473255	0.3475	Subarachnoid hemorrhage || id:ebi-a-GCST90018923	TRUE	17	5065669	0.0339483	8.24772e-13	7174	Sphingomyelin (d38:1) levels || id:ebi-PL179-GCST90277374	TRUE	reported	TRUE	0.00711656	7174	1.86366e-06	473255	TRUE	2.70288e-12	0.00688997	49.7577	92.7917	51.4058
rs182695896	C	A	C	A	0.370559	0.0907	0.025305	0.0140983	FALSE	FALSE	FALSE	4	74813227	0.1323	473255	0.4931	Subarachnoid hemorrhage || id:ebi-a-GCST90018923	TRUE	4	73947510	0.0528311	2.5258e-12	7174	Sphingomyelin (d38:1) levels || id:ebi-PL179-GCST90277374	TRUE	reported	TRUE	0.00681281	7174	9.93119e-07	473255	TRUE	6.45129e-12	0.0067736	48.9116	92.7917	49.1966
rs364585	G	A	G	A	-0.164463	0.0358	0.66136	0.613111	FALSE	FALSE	FALSE	20	12962718	0.0272	473255	0.1884	Subarachnoid hemorrhage || id:ebi-a-GCST90018923	TRUE	20	12982070	0.0175023	7.38561e-21	7174	Sphingomyelin (d38:1) levels || id:ebi-PL179-GCST90277374	TRUE	reported	TRUE	0.0121616	7174	3.66044e-06	473255	TRUE	5.92034e-20	0.0121155	87.9583	92.7917	88.297
rs7157785	T	G	T	G	0.369888	-0.0364	0.125459	0.131141	FALSE	FALSE	FALSE	14	64235556	0.0423	473255	0.3898	Subarachnoid hemorrhage || id:ebi-a-GCST90018923	TRUE	14	63768838	0.0247661	1.10556e-49	7174	Sphingomyelin (d38:1) levels || id:ebi-PL179-GCST90277374	TRUE	reported	TRUE	0.0301636	7174	1.56469e-06	473255	TRUE	1.52828e-48	0.0300229	221.989	92.7917	223.062
rs7248003	T	C	T	C	0.109401	0.0708	0.720882	0.705505	FALSE	FALSE	FALSE	19	8301048	0.039	473255	0.0693697	Subarachnoid hemorrhage || id:ebi-a-GCST90018923	TRUE	19	8236164	0.0190585	9.83536e-09	7174	Sphingomyelin (d38:1) levels || id:ebi-PL179-GCST90277374	TRUE	reported	TRUE	0.00457335	7174	6.96371e-06	473255	TRUE	4.48188e-08	0.00481642	34.7106	92.7917	32.9507
rs7258249	A	G	A	G	0.216755	0.0385	0.39865	0.482149	FALSE	FALSE	FALSE	19	8271721	0.0352	473255	0.2742	Subarachnoid hemorrhage || id:ebi-a-GCST90018923	TRUE	19	8206837	0.0168928	2.80788e-37	7174	Sphingomyelin (d38:1) levels || id:ebi-PL179-GCST90277374	TRUE	reported	TRUE	0.0224408	7174	2.52779e-06	473255	TRUE	3.85912e-36	0.0225262	165.281	92.7917	164.64
rs75679663	A	C	A	C	-0.474424	-0.0027	0.0257881	0.0135119	FALSE	FALSE	FALSE	17	4667972	0.1302	473255	0.9837	Subarachnoid hemorrhage || id:ebi-a-GCST90018923	TRUE	17	4764677	0.0534846	9.05784e-19	7174	Sphingomyelin (d38:1) levels || id:ebi-PL179-GCST90277374	TRUE	reported	TRUE	0.0108517	7174	9.08683e-10	473255	TRUE	1.56814e-18	0.0113093	82.0382	92.7917	78.6821
rs77645768	A	G	A	G	0.303813	0.1168	0.0255539	0.0253814	FALSE	FALSE	FALSE	4	73668828	0.1118	473255	0.2964	Subarachnoid hemorrhage || id:ebi-a-GCST90018923	TRUE	4	72803111	0.0536336	1.52525e-08	7174	Sphingomyelin (d38:1) levels || id:ebi-PL179-GCST90277374	TRUE	reported	TRUE	0.0044541	7174	2.30626e-06	473255	TRUE	4.02039e-08	0.00459682	33.1207	92.7917	32.0877
rs1169306	T	C	T	C	-0.120665	-0.0102	0.359634	0.399137	FALSE	FALSE	FALSE	12	121438311	0.0272	473255	0.707499	Subarachnoid hemorrhage || id:ebi-a-GCST90018923	TRUE	12	121000508	0.0173769	4.14139e-12	7150	Sphingomyelin (d38:2) levels || id:ebi-PL179-GCST90277375	TRUE	reported	TRUE	0.0067006	7150	2.97145e-07	473255	TRUE	8.01971e-12	0.00670628	48.2601	92.7917	48.219
rs12462619	C	T	C	T	-0.130653	-0.0228	0.261292	0.198333	FALSE	FALSE	FALSE	19	8671982	0.0425	473255	0.5927	Subarachnoid hemorrhage || id:ebi-a-GCST90018923	TRUE	19	8607097	0.0193125	1.43586e-11	7150	Sphingomyelin (d38:2) levels || id:ebi-PL179-GCST90277375	TRUE	reported	TRUE	0.00636217	7150	6.08132e-07	473255	TRUE	3.10206e-11	0.00658973	47.4159	92.7917	45.768
rs174556	T	C	T	C	-0.144338	0.0563	0.3796	0.343595	FALSE	FALSE	FALSE	11	61580635	0.0276	473255	0.0416303	Subarachnoid hemorrhage || id:ebi-a-GCST90018923	TRUE	11	61813163	0.0172281	6.46442e-17	7150	Sphingomyelin (d38:2) levels || id:ebi-PL179-GCST90277375	TRUE	reported	TRUE	0.0097243	7150	8.79228e-06	473255	TRUE	8.10754e-16	0.00981272	70.8364	92.7917	70.1918
rs182695896	C	A	C	A	0.325778	0.0907	0.025305	0.0140983	FALSE	FALSE	FALSE	4	74813227	0.1323	473255	0.4931	Subarachnoid hemorrhage || id:ebi-a-GCST90018923	TRUE	4	73947510	0.0530383	8.5666e-10	7150	Sphingomyelin (d38:2) levels || id:ebi-PL179-GCST90277375	TRUE	reported	TRUE	0.00525041	7150	9.93119e-07	473255	TRUE	1.88919e-09	0.00523538	37.6195	92.7917	37.728
rs7248003	T	C	T	C	0.151735	0.0708	0.720882	0.705505	FALSE	FALSE	FALSE	19	8301048	0.039	473255	0.0693697	Subarachnoid hemorrhage || id:ebi-a-GCST90018923	TRUE	19	8236164	0.0190774	2.08763e-15	7150	Sphingomyelin (d38:2) levels || id:ebi-PL179-GCST90277375	TRUE	reported	TRUE	0.00877247	7150	6.96371e-06	473255	TRUE	1.84936e-14	0.00926517	66.8468	92.7917	63.2606
rs11591147	T	G	T	G	-0.331697	0.0641	0.0332154	0.0227765	FALSE	FALSE	FALSE	1	55505647	0.106	473255	0.5456	Subarachnoid hemorrhage || id:ebi-a-GCST90018923	TRUE	1	55039974	0.0464806	1.05208e-12	7174	Sphingomyelin (d40:1) levels || id:ebi-PL179-GCST90277376	TRUE	reported	TRUE	0.00705061	7174	7.72699e-07	473255	TRUE	2.55858e-12	0.00706614	51.039	92.7917	50.926
rs117643293	T	C	T	C	-0.325047	0.0787	0.0619915	0.0371801	FALSE	FALSE	FALSE	17	4968964	0.0838	473255	0.3475	Subarachnoid hemorrhage || id:ebi-a-GCST90018923	TRUE	17	5065669	0.0338607	1.0811e-21	7174	Sphingomyelin (d40:1) levels || id:ebi-PL179-GCST90277376	TRUE	reported	TRUE	0.0126857	7174	1.86366e-06	473255	TRUE	5.89073e-21	0.0122874	89.2218	92.7917	92.1511
rs182695896	C	A	C	A	0.376534	0.0907	0.025305	0.0140983	FALSE	FALSE	FALSE	4	74813227	0.1323	473255	0.4931	Subarachnoid hemorrhage || id:ebi-a-GCST90018923	TRUE	4	73947510	0.05282	1.11157e-12	7174	Sphingomyelin (d40:1) levels || id:ebi-PL179-GCST90277376	TRUE	reported	TRUE	0.00703566	7174	9.93119e-07	473255	TRUE	2.89676e-12	0.0069938	50.5128	92.7917	50.8173
rs192913735	T	C	T	C	-0.56209	0.1077	0.00906118	0.00576025	FALSE	FALSE	FALSE	17	4682640	0.2316	473255	0.642	Subarachnoid hemorrhage || id:ebi-a-GCST90018923	TRUE	17	4779345	0.0874219	1.3583e-10	7174	Sphingomyelin (d40:1) levels || id:ebi-PL179-GCST90277376	TRUE	reported	TRUE	0.00573106	7174	4.56942e-07	473255	TRUE	2.64824e-10	0.00567379	40.9246	92.7917	41.3401
rs75679663	A	C	A	C	-0.774235	-0.0027	0.0257881	0.0135119	FALSE	FALSE	FALSE	17	4667972	0.1302	473255	0.9837	Subarachnoid hemorrhage || id:ebi-a-GCST90018923	TRUE	17	4764677	0.0530154	1.26118e-47	7174	Sphingomyelin (d40:1) levels || id:ebi-PL179-GCST90277376	TRUE	reported	TRUE	0.0288785	7174	9.08683e-10	473255	TRUE	3.86618e-47	0.0301195	222.726	92.7917	213.276
rs76790474	A	G	A	G	-0.137269	0.0392	0.252665	0.215472	FALSE	FALSE	FALSE	17	4401974	0.036	473255	0.2757	Subarachnoid hemorrhage || id:ebi-a-GCST90018923	TRUE	17	4498679	0.0194035	1.6378e-12	7174	Sphingomyelin (d40:1) levels || id:ebi-PL179-GCST90277376	TRUE	reported	TRUE	0.00692986	7174	2.50537e-06	473255	TRUE	5.99427e-12	0.00711599	51.4017	92.7917	50.0478
rs77645768	A	G	A	G	0.319735	0.1168	0.0255539	0.0253814	FALSE	FALSE	FALSE	4	73668828	0.1118	473255	0.2964	Subarachnoid hemorrhage || id:ebi-a-GCST90018923	TRUE	4	72803111	0.053608	2.56441e-09	7174	Sphingomyelin (d40:1) levels || id:ebi-PL179-GCST90277376	TRUE	reported	TRUE	0.00493551	7174	2.30626e-06	473255	TRUE	7.17817e-09	0.00509126	36.7014	92.7917	35.5731
rs80101718	A	G	A	G	0.334368	-0.1115	0.0296183	0.0308668	FALSE	FALSE	FALSE	4	73240747	0.1008	473255	0.2684	Subarachnoid hemorrhage || id:ebi-a-GCST90018923	TRUE	4	72375030	0.0508023	4.96605e-11	7174	Sphingomyelin (d40:1) levels || id:ebi-PL179-GCST90277376	TRUE	reported	TRUE	0.00600381	7174	2.58544e-06	473255	TRUE	1.65574e-10	0.00642661	46.3898	92.7917	43.3194
rs11591147	T	G	T	G	-0.259172	0.0641	0.0332154	0.0227765	FALSE	FALSE	FALSE	1	55505647	0.106	473255	0.5456	Subarachnoid hemorrhage || id:ebi-a-GCST90018923	TRUE	1	55039974	0.0465815	2.73412e-08	7174	Sphingomyelin (d40:2) levels || id:ebi-PL179-GCST90277377	TRUE	reported	TRUE	0.00429772	7174	7.72699e-07	473255	TRUE	5.21179e-08	0.00431395	31.0737	92.7917	30.9563
rs174561	C	T	C	T	-0.121148	0.0554	0.381331	0.344281	FALSE	FALSE	FALSE	11	61582708	0.0276	473255	0.0450599	Subarachnoid hemorrhage || id:ebi-a-GCST90018923	TRUE	11	61815236	0.0172128	2.13187e-12	7174	Sphingomyelin (d40:2) levels || id:ebi-PL179-GCST90277377	TRUE	reported	TRUE	0.00685962	7174	8.51342e-06	473255	TRUE	1.67589e-11	0.00692505	50.0128	92.7917	49.537
rs182695896	C	A	C	A	0.352797	0.0907	0.025305	0.0140983	FALSE	FALSE	FALSE	4	74813227	0.1323	473255	0.4931	Subarachnoid hemorrhage || id:ebi-a-GCST90018923	TRUE	4	73947510	0.0529004	2.76678e-11	7174	Sphingomyelin (d40:2) levels || id:ebi-PL179-GCST90277377	TRUE	reported	TRUE	0.00616321	7174	9.93119e-07	473255	TRUE	6.66185e-11	0.00613981	44.3067	92.7917	44.4766
rs3026120	A	G	A	G	-0.188487	0.0311	0.0745924	0.0592019	FALSE	FALSE	FALSE	17	5287415	0.07	473255	0.657201	Subarachnoid hemorrhage || id:ebi-a-GCST90018923	TRUE	17	5384095	0.0312036	1.60931e-09	7174	Sphingomyelin (d40:2) levels || id:ebi-PL179-GCST90277377	TRUE	reported	TRUE	0.00506185	7174	4.17091e-07	473255	TRUE	2.92894e-09	0.00490479	35.3505	92.7917	36.4883
rs364585	G	A	G	A	-0.121828	0.0358	0.66136	0.613111	FALSE	FALSE	FALSE	20	12962718	0.0272	473255	0.1884	Subarachnoid hemorrhage || id:ebi-a-GCST90018923	TRUE	20	12982070	0.0175611	4.33067e-12	7174	Sphingomyelin (d40:2) levels || id:ebi-PL179-GCST90277377	TRUE	reported	TRUE	0.0066657	7174	3.66044e-06	473255	TRUE	1.86205e-11	0.00664814	47.9996	92.7917	48.1272
rs7157785	T	G	T	G	0.33712	-0.0364	0.125459	0.131141	FALSE	FALSE	FALSE	14	64235556	0.0423	473255	0.3898	Subarachnoid hemorrhage || id:ebi-a-GCST90018923	TRUE	14	63768838	0.0248505	2.09811e-41	7174	Sphingomyelin (d40:2) levels || id:ebi-PL179-GCST90277377	TRUE	reported	TRUE	0.0250181	7174	1.56469e-06	473255	TRUE	2.27469e-40	0.0249391	183.438	92.7917	184.034
rs77645768	A	G	A	G	0.303984	0.1168	0.0255539	0.0253814	FALSE	FALSE	FALSE	4	73668828	0.1118	473255	0.2964	Subarachnoid hemorrhage || id:ebi-a-GCST90018923	TRUE	4	72803111	0.0536861	1.54642e-08	7174	Sphingomyelin (d40:2) levels || id:ebi-PL179-GCST90277377	TRUE	reported	TRUE	0.00445041	7174	2.30626e-06	473255	TRUE	4.07379e-08	0.004602	33.1581	92.7917	32.061
rs112585713	A	G	A	G	0.28818	0.1944	0.0316399	0.0191453	FALSE	FALSE	FALSE	4	73742418	0.1181	473255	0.0996208	Subarachnoid hemorrhage || id:ebi-a-GCST90018923	TRUE	4	72876701	0.0478951	1.86238e-09	7174	Sphingomyelin (d42:2) levels || id:ebi-PL179-GCST90277378	TRUE	reported	TRUE	0.00502248	7174	5.72528e-06	473255	TRUE	8.1517e-09	0.00508897	36.6848	92.7917	36.2031
rs114483871	T	C	T	C	0.279372	-0.2278	0.0380971	0.0269971	FALSE	FALSE	FALSE	4	73990168	0.1042	473255	0.0287799	Subarachnoid hemorrhage || id:ebi-a-GCST90018923	TRUE	4	73124451	0.0448086	4.77544e-10	7174	Sphingomyelin (d42:2) levels || id:ebi-PL179-GCST90277378	TRUE	reported	TRUE	0.00539082	7174	1.00989e-05	473255	TRUE	3.31919e-09	0.0057203	41.262	92.7917	38.8725
rs11591147	T	G	T	G	-0.361828	0.0641	0.0332154	0.0227765	FALSE	FALSE	FALSE	1	55505647	0.106	473255	0.5456	Subarachnoid hemorrhage || id:ebi-a-GCST90018923	TRUE	1	55039974	0.0465102	8.28824e-15	7174	Sphingomyelin (d42:2) levels || id:ebi-PL179-GCST90277378	TRUE	reported	TRUE	0.00836793	7174	7.72699e-07	473255	TRUE	2.24029e-14	0.00840821	60.815	92.7917	60.5213
rs118068660	T	C	T	C	-0.21909	-0.0148	0.0946153	0.100433	FALSE	FALSE	FALSE	19	11190544	0.0584	473255	0.7997	Subarachnoid hemorrhage || id:ebi-a-GCST90018923	TRUE	19	11079868	0.0280703	6.76993e-15	7174	Sphingomyelin (d42:2) levels || id:ebi-PL179-GCST90277378	TRUE	reported	TRUE	0.00842243	7174	1.35708e-07	473255	TRUE	1.31716e-14	0.00822374	59.4698	92.7917	60.9188
rs146331166	C	T	C	T	-0.218616	0.0264	0.0595841	0.03178	FALSE	FALSE	FALSE	17	5367550	0.0879	473255	0.7635	Subarachnoid hemorrhage || id:ebi-a-GCST90018923	TRUE	17	5464230	0.0345225	2.55526e-10	7174	Sphingomyelin (d42:2) levels || id:ebi-PL179-GCST90277378	TRUE	reported	TRUE	0.00556029	7174	1.90606e-07	473255	TRUE	4.31589e-10	0.00535605	38.6204	92.7917	40.1014
rs17145750	T	C	T	C	0.132228	0.0131	0.140658	0.144343	FALSE	FALSE	FALSE	7	73026378	0.039	473255	0.736801	Subarachnoid hemorrhage || id:ebi-a-GCST90018923	TRUE	7	73612048	0.0238536	3.06991e-08	7174	Sphingomyelin (d42:2) levels || id:ebi-PL179-GCST90277378	TRUE	reported	TRUE	0.00426621	7174	2.38407e-07	473255	TRUE	4.8576e-08	0.00422676	30.443	92.7917	30.7283
rs182695896	C	A	C	A	0.38203	0.0907	0.025305	0.0140983	FALSE	FALSE	FALSE	4	74813227	0.1323	473255	0.4931	Subarachnoid hemorrhage || id:ebi-a-GCST90018923	TRUE	4	73947510	0.0528466	5.36035e-13	7174	Sphingomyelin (d42:2) levels || id:ebi-PL179-GCST90277378	TRUE	reported	TRUE	0.00723382	7174	9.93119e-07	473255	TRUE	1.42151e-12	0.00719946	52.009	92.7917	52.259
rs7412	T	C	T	C	-0.210972	-0.0263	0.053066	0.0653509	FALSE	FALSE	FALSE	19	45412079	0.0582	473255	0.6511	Subarachnoid hemorrhage || id:ebi-a-GCST90018923	TRUE	19	44908822	0.0371845	1.45065e-08	7174	Sphingomyelin (d42:2) levels || id:ebi-PL179-GCST90277378	TRUE	reported	TRUE	0.00446828	7174	4.31491e-07	473255	TRUE	2.52779e-08	0.00447317	32.2257	92.7917	32.1904
rs75679663	A	C	A	C	-0.537754	-0.0027	0.0257881	0.0135119	FALSE	FALSE	FALSE	17	4667972	0.1302	473255	0.9837	Subarachnoid hemorrhage || id:ebi-a-GCST90018923	TRUE	17	4764677	0.0534103	1.09146e-23	7174	Sphingomyelin (d42:2) levels || id:ebi-PL179-GCST90277378	TRUE	reported	TRUE	0.0139374	7174	9.08683e-10	473255	TRUE	2.14029e-23	0.0145301	105.747	92.7917	101.372
rs1260326	C	T	C	T	-0.113769	-0.057	0.650878	0.574901	FALSE	FALSE	FALSE	2	27730940	0.0271	473255	0.0356	Subarachnoid hemorrhage || id:ebi-a-GCST90018923	TRUE	2	27508073	0.0200026	1.35183e-08	5448	Triacylglycerol (46:2) levels || id:ebi-PL179-GCST90277380	TRUE	reported	TRUE	0.00590507	5448	9.34789e-06	473255	TRUE	5.80048e-08	0.0058824	32.2251	92.7917	32.3501
rs1260326	C	T	C	T	-0.118511	-0.057	0.650878	0.574901	FALSE	FALSE	FALSE	2	27730940	0.0271	473255	0.0356	Subarachnoid hemorrhage || id:ebi-a-GCST90018923	TRUE	2	27508073	0.0176221	1.88871e-11	7019	Triacylglycerol (48:1) levels || id:ebi-PL179-GCST90277382	TRUE	reported	TRUE	0.00640413	7019	9.34789e-06	473255	TRUE	1.41762e-10	0.00638299	45.0772	92.7917	45.2274
rs964184	C	G	C	G	-0.129412	-0.0103	0.848991	0.829303	FALSE	TRUE	FALSE	11	116648917	0.0341	473255	0.7616	Subarachnoid hemorrhage || id:ebi-a-GCST90018923	TRUE	11	116778201	0.0234392	3.48401e-08	7019	Triacylglycerol (48:1) levels || id:ebi-PL179-GCST90277382	TRUE	reported	TRUE	0.00432543	7019	1.92785e-07	473255	TRUE	5.33275e-08	0.00429423	30.2625	92.7917	30.4834
rs1260326	C	T	C	T	-0.137885	-0.057	0.650878	0.574901	FALSE	FALSE	FALSE	2	27730940	0.0271	473255	0.0356	Subarachnoid hemorrhage || id:ebi-a-GCST90018923	TRUE	2	27508073	0.0175462	4.45849e-15	7071	Triacylglycerol (48:2) levels || id:ebi-PL179-GCST90277383	TRUE	reported	TRUE	0.00866029	7071	9.34789e-06	473255	TRUE	4.94531e-14	0.00864054	61.6123	92.7917	61.7544
rs964184	C	G	C	G	-0.142859	-0.0103	0.848991	0.829303	FALSE	TRUE	FALSE	11	116648917	0.0341	473255	0.7616	Subarachnoid hemorrhage || id:ebi-a-GCST90018923	TRUE	11	116778201	0.0233275	9.60007e-10	7071	Triacylglycerol (48:2) levels || id:ebi-PL179-GCST90277383	TRUE	reported	TRUE	0.00527743	7071	1.92785e-07	473255	TRUE	1.57589e-09	0.005233	37.1867	92.7917	37.5041
rs1260326	C	T	C	T	-0.14156	-0.057	0.650878	0.574901	FALSE	FALSE	FALSE	2	27730940	0.0271	473255	0.0356	Subarachnoid hemorrhage || id:ebi-a-GCST90018923	TRUE	2	27508073	0.0177822	1.98235e-15	6855	Triacylglycerol (48:3) levels || id:ebi-PL179-GCST90277384	TRUE	reported	TRUE	0.00916287	6855	9.34789e-06	473255	TRUE	2.17597e-14	0.00910726	62.9857	92.7917	63.3739
rs964184	C	G	C	G	-0.162636	-0.0103	0.848991	0.829303	FALSE	TRUE	FALSE	11	116648917	0.0341	473255	0.7616	Subarachnoid hemorrhage || id:ebi-a-GCST90018923	TRUE	11	116778201	0.0236517	6.6749e-12	6855	Triacylglycerol (48:3) levels || id:ebi-PL179-GCST90277384	TRUE	reported	TRUE	0.00685238	6855	1.92785e-07	473255	TRUE	1.18001e-11	0.00678218	46.7957	92.7917	47.2834
rs1260326	C	T	C	T	-0.120386	-0.057	0.650878	0.574901	FALSE	FALSE	FALSE	2	27730940	0.0271	473255	0.0356	Subarachnoid hemorrhage || id:ebi-a-GCST90018923	TRUE	2	27508073	0.0189435	2.23246e-10	6076	Triacylglycerol (49:2) levels || id:ebi-PL179-GCST90277386	TRUE	reported	TRUE	0.00660509	6076	9.34789e-06	473255	TRUE	1.27616e-09	0.00658656	40.272	92.7917	40.3861
rs964184	C	G	C	G	-0.154662	-0.0103	0.848991	0.829303	FALSE	TRUE	FALSE	11	116648917	0.0341	473255	0.7616	Subarachnoid hemorrhage || id:ebi-a-GCST90018923	TRUE	11	116778201	0.0248953	5.54957e-10	6076	Triacylglycerol (49:2) levels || id:ebi-PL179-GCST90277386	TRUE	reported	TRUE	0.00631403	6076	1.92785e-07	473255	TRUE	8.6786e-10	0.00613343	37.4843	92.7917	38.5951
rs1061808	G	T	G	T	0.0997619	0.0492	0.584134	0.588589	FALSE	FALSE	FALSE	6	32136547	0.0282	473255	0.0809804	Subarachnoid hemorrhage || id:ebi-a-GCST90018923	TRUE	6	32168770	0.0169227	3.91103e-09	7143	Triacylglycerol (50:1) levels || id:ebi-PL179-GCST90277387	TRUE	reported	TRUE	0.00484309	7143	6.43185e-06	473255	TRUE	1.76758e-08	0.00483532	34.6968	92.7917	34.7528
rs1260326	C	T	C	T	-0.109326	-0.057	0.650878	0.574901	FALSE	FALSE	FALSE	2	27730940	0.0271	473255	0.0356	Subarachnoid hemorrhage || id:ebi-a-GCST90018923	TRUE	2	27508073	0.0174765	4.1827e-10	7143	Triacylglycerol (50:1) levels || id:ebi-PL179-GCST90277387	TRUE	reported	TRUE	0.00545011	7143	9.34789e-06	473255	TRUE	2.74062e-09	0.00543192	39.0012	92.7917	39.1325
rs964184	C	G	C	G	-0.161909	-0.0103	0.848991	0.829303	FALSE	TRUE	FALSE	11	116648917	0.0341	473255	0.7616	Subarachnoid hemorrhage || id:ebi-a-GCST90018923	TRUE	11	116778201	0.0231823	3.11867e-12	7143	Triacylglycerol (50:1) levels || id:ebi-PL179-GCST90277387	TRUE	reported	TRUE	0.00678443	7143	1.92785e-07	473255	TRUE	5.70248e-12	0.00672168	48.3243	92.7917	48.7786
rs1260326	C	T	C	T	-0.139121	-0.057	0.650878	0.574901	FALSE	FALSE	FALSE	2	27730940	0.0271	473255	0.0356	Subarachnoid hemorrhage || id:ebi-a-GCST90018923	TRUE	2	27508073	0.0174067	1.5274e-15	7172	Triacylglycerol (50:2) levels || id:ebi-PL179-GCST90277388	TRUE	reported	TRUE	0.00883042	7172	9.34789e-06	473255	TRUE	1.81206e-14	0.00879614	63.628	92.7917	63.8782
rs964184	C	G	C	G	-0.183837	-0.0103	0.848991	0.829303	FALSE	TRUE	FALSE	11	116648917	0.0341	473255	0.7616	Subarachnoid hemorrhage || id:ebi-a-GCST90018923	TRUE	11	116778201	0.023117	2.10449e-15	7172	Triacylglycerol (50:2) levels || id:ebi-PL179-GCST90277388	TRUE	reported	TRUE	0.00874319	7172	1.92785e-07	473255	TRUE	4.36775e-15	0.00866566	62.6759	92.7917	63.2416
rs1260326	C	T	C	T	-0.159151	-0.057	0.650878	0.574901	FALSE	FALSE	FALSE	2	27730940	0.0271	473255	0.0356	Subarachnoid hemorrhage || id:ebi-a-GCST90018923	TRUE	2	27508073	0.0173975	7.41052e-20	7161	Triacylglycerol (50:3) levels || id:ebi-PL179-GCST90277389	TRUE	reported	TRUE	0.0115543	7161	9.34789e-06	473255	TRUE	1.31382e-18	0.0115113	83.3693	92.7917	83.6845
rs187429064	G	A	G	A	-0.235431	0.1469	0.0535314	0.0234394	FALSE	FALSE	FALSE	19	19380513	0.1001	473255	0.1423	Subarachnoid hemorrhage || id:ebi-a-GCST90018923	TRUE	19	19269704	0.0378421	5.19562e-10	7161	Triacylglycerol (50:3) levels || id:ebi-PL179-GCST90277389	TRUE	reported	TRUE	0.00537753	7161	4.55072e-06	473255	TRUE	2.10143e-09	0.00561658	40.4362	92.7917	38.7059
rs964184	C	G	C	G	-0.212747	-0.0103	0.848991	0.829303	FALSE	TRUE	FALSE	11	116648917	0.0341	473255	0.7616	Subarachnoid hemorrhage || id:ebi-a-GCST90018923	TRUE	11	116778201	0.02309	4.04928e-20	7161	Triacylglycerol (50:3) levels || id:ebi-PL179-GCST90277389	TRUE	reported	TRUE	0.0117194	7161	1.92785e-07	473255	TRUE	9.95593e-20	0.0116055	84.0591	92.7917	84.8944
rs1260326	C	T	C	T	-0.168895	-0.057	0.650878	0.574901	FALSE	FALSE	FALSE	2	27730940	0.0271	473255	0.0356	Subarachnoid hemorrhage || id:ebi-a-GCST90018923	TRUE	2	27508073	0.0173839	3.52607e-22	7166	Triacylglycerol (50:4) levels || id:ebi-PL179-GCST90277390	TRUE	reported	TRUE	0.0130047	7166	9.34789e-06	473255	TRUE	7.65231e-21	0.012964	94.0942	92.7917	94.3929
rs187429064	G	A	G	A	-0.246624	0.1469	0.0535314	0.0234394	FALSE	FALSE	FALSE	19	19380513	0.1001	473255	0.1423	Subarachnoid hemorrhage || id:ebi-a-GCST90018923	TRUE	19	19269704	0.0378364	7.58721e-11	7166	Triacylglycerol (50:4) levels || id:ebi-PL179-GCST90277390	TRUE	reported	TRUE	0.00589559	7166	4.55072e-06	473255	TRUE	3.31315e-10	0.00616333	44.4279	92.7917	42.4865
rs964184	C	G	C	G	-0.202799	-0.0103	0.848991	0.829303	FALSE	TRUE	FALSE	11	116648917	0.0341	473255	0.7616	Subarachnoid hemorrhage || id:ebi-a-GCST90018923	TRUE	11	116778201	0.0230975	2.01062e-18	7166	Triacylglycerol (50:4) levels || id:ebi-PL179-GCST90277390	TRUE	reported	TRUE	0.0106463	7166	1.92785e-07	473255	TRUE	4.66078e-18	0.0105455	76.3532	92.7917	77.0906
rs1260326	C	T	C	T	-0.156758	-0.057	0.650878	0.574901	FALSE	FALSE	FALSE	2	27730940	0.0271	473255	0.0356	Subarachnoid hemorrhage || id:ebi-a-GCST90018923	TRUE	2	27508073	0.0197844	2.7732e-15	5491	Triacylglycerol (50:5) levels || id:ebi-PL179-GCST90277391	TRUE	reported	TRUE	0.0113079	5491	9.34789e-06	473255	TRUE	2.22487e-14	0.0111678	61.9922	92.7917	62.7789
rs187429064	G	A	G	A	-0.268615	0.1469	0.0535314	0.0234394	FALSE	FALSE	FALSE	19	19380513	0.1001	473255	0.1423	Subarachnoid hemorrhage || id:ebi-a-GCST90018923	TRUE	19	19269704	0.0444572	1.6184e-09	5491	Triacylglycerol (50:5) levels || id:ebi-PL179-GCST90277391	TRUE	reported	TRUE	0.006607	5491	4.55072e-06	473255	TRUE	5.12501e-09	0.00731148	40.4283	92.7917	36.507
rs964184	C	G	C	G	-0.184094	-0.0103	0.848991	0.829303	FALSE	TRUE	FALSE	11	116648917	0.0341	473255	0.7616	Subarachnoid hemorrhage || id:ebi-a-GCST90018923	TRUE	11	116778201	0.025834	1.16277e-12	5491	Triacylglycerol (50:5) levels || id:ebi-PL179-GCST90277391	TRUE	reported	TRUE	0.0091665	5491	1.92785e-07	473255	TRUE	1.90578e-12	0.00868991	48.117	92.7917	50.7804
rs1260326	C	T	C	T	-0.127915	-0.057	0.650878	0.574901	FALSE	FALSE	FALSE	2	27730940	0.0271	473255	0.0356	Subarachnoid hemorrhage || id:ebi-a-GCST90018923	TRUE	2	27508073	0.017439	2.45547e-13	7149	Triacylglycerol (51:2) levels || id:ebi-PL179-GCST90277393	TRUE	reported	TRUE	0.00747169	7149	9.34789e-06	473255	TRUE	2.31439e-12	0.00743618	53.5445	92.7917	53.8022
rs964184	C	G	C	G	-0.212239	-0.0103	0.848991	0.829303	FALSE	TRUE	FALSE	11	116648917	0.0341	473255	0.7616	Subarachnoid hemorrhage || id:ebi-a-GCST90018923	TRUE	11	116778201	0.0231231	5.5964e-20	7149	Triacylglycerol (51:2) levels || id:ebi-PL179-GCST90277393	TRUE	reported	TRUE	0.0116505	7149	1.92785e-07	473255	TRUE	1.3675e-19	0.0115501	83.5133	92.7917	84.2477
rs1042034	T	C	T	C	0.107098	-0.0039	0.727594	0.652404	FALSE	FALSE	FALSE	2	21225281	0.0308	473255	0.8987	Subarachnoid hemorrhage || id:ebi-a-GCST90018923	TRUE	2	21002409	0.0186743	1.01247e-08	7119	Triacylglycerol (51:3) levels || id:ebi-PL179-GCST90277394	TRUE	reported	TRUE	0.00460018	7119	3.38793e-08	473255	TRUE	1.40955e-08	0.00454672	32.5068	92.7917	32.8908
rs1260326	C	T	C	T	-0.13791	-0.057	0.650878	0.574901	FALSE	FALSE	FALSE	2	27730940	0.0271	473255	0.0356	Subarachnoid hemorrhage || id:ebi-a-GCST90018923	TRUE	2	27508073	0.0174639	3.27832e-15	7119	Triacylglycerol (51:3) levels || id:ebi-PL179-GCST90277394	TRUE	reported	TRUE	0.00868607	7119	9.34789e-06	473255	TRUE	3.72639e-14	0.00864367	62.0534	92.7917	62.3604
rs15285	T	C	T	C	-0.105751	0.0783	0.261072	0.254991	FALSE	FALSE	FALSE	8	19824667	0.0314	473255	0.0125101	Subarachnoid hemorrhage || id:ebi-a-GCST90018923	TRUE	8	19967156	0.0189806	2.61547e-08	7119	Triacylglycerol (51:3) levels || id:ebi-PL179-GCST90277394	TRUE	reported	TRUE	0.00434272	7119	1.31391e-05	473255	TRUE	1.76803e-07	0.00431481	30.8416	92.7917	31.042
rs187429064	G	A	G	A	-0.225594	0.1469	0.0535314	0.0234394	FALSE	FALSE	FALSE	19	19380513	0.1001	473255	0.1423	Subarachnoid hemorrhage || id:ebi-a-GCST90018923	TRUE	19	19269704	0.038043	3.16572e-09	7119	Triacylglycerol (51:3) levels || id:ebi-PL179-GCST90277394	TRUE	reported	TRUE	0.00491664	7119	4.55072e-06	473255	TRUE	1.18394e-08	0.00515703	36.8929	92.7917	35.1646
rs35332062	A	G	A	G	-0.150726	0.0179	0.121986	0.121395	FALSE	FALSE	FALSE	7	73012042	0.0412	473255	0.6647	Subarachnoid hemorrhage || id:ebi-a-GCST90018923	TRUE	7	73597712	0.0254703	3.41151e-09	7119	Triacylglycerol (51:3) levels || id:ebi-PL179-GCST90277394	TRUE	reported	TRUE	0.00489643	7119	3.98858e-07	473255	TRUE	6.04085e-09	0.00486651	34.8043	92.7917	35.0194
rs964184	C	G	C	G	-0.249339	-0.0103	0.848991	0.829303	FALSE	TRUE	FALSE	11	116648917	0.0341	473255	0.7616	Subarachnoid hemorrhage || id:ebi-a-GCST90018923	TRUE	11	116778201	0.0230918	5.67191e-27	7119	Triacylglycerol (51:3) levels || id:ebi-PL179-GCST90277394	TRUE	reported	TRUE	0.016118	7119	1.92785e-07	473255	TRUE	1.72704e-26	0.015941	115.29	92.7917	116.591
rs1260326	C	T	C	T	-0.134885	-0.057	0.650878	0.574901	FALSE	FALSE	FALSE	2	27730940	0.0271	473255	0.0356	Subarachnoid hemorrhage || id:ebi-a-GCST90018923	TRUE	2	27508073	0.020271	3.13384e-11	5237	Triacylglycerol (51:4) levels || id:ebi-PL179-GCST90277395	TRUE	reported	TRUE	0.00838692	5237	9.34789e-06	473255	TRUE	1.68413e-10	0.00826864	43.6472	92.7917	44.2769
rs964184	C	G	C	G	-0.240257	-0.0103	0.848991	0.829303	FALSE	TRUE	FALSE	11	116648917	0.0341	473255	0.7616	Subarachnoid hemorrhage || id:ebi-a-GCST90018923	TRUE	11	116778201	0.0262015	6.65484e-20	5237	Triacylglycerol (51:4) levels || id:ebi-PL179-GCST90277395	TRUE	reported	TRUE	0.0158075	5237	1.92785e-07	473255	TRUE	1.27373e-19	0.0148009	78.6467	92.7917	84.0814
rs1260326	C	T	C	T	-0.121972	-0.057	0.650878	0.574901	FALSE	FALSE	FALSE	2	27730940	0.0271	473255	0.0356	Subarachnoid hemorrhage || id:ebi-a-GCST90018923	TRUE	2	27508073	0.0174249	2.78913e-12	7168	Triacylglycerol (52:2) levels || id:ebi-PL179-GCST90277396	TRUE	reported	TRUE	0.00679115	7168	9.34789e-06	473255	TRUE	2.3533e-11	0.00676125	48.7809	92.7917	48.9982
rs15285	T	C	T	C	-0.106116	0.0783	0.261072	0.254991	FALSE	FALSE	FALSE	8	19824667	0.0314	473255	0.0125101	Subarachnoid hemorrhage || id:ebi-a-GCST90018923	TRUE	8	19967156	0.0189299	2.14783e-08	7168	Triacylglycerol (52:2) levels || id:ebi-PL179-GCST90277396	TRUE	reported	TRUE	0.00436604	7168	1.31391e-05	473255	TRUE	1.48186e-07	0.00434464	31.2696	92.7917	31.4243
rs35332062	A	G	A	G	-0.140787	0.0179	0.121986	0.121395	FALSE	FALSE	FALSE	7	73012042	0.0412	473255	0.6647	Subarachnoid hemorrhage || id:ebi-a-GCST90018923	TRUE	7	73597712	0.0253953	3.06085e-08	7168	Triacylglycerol (52:2) levels || id:ebi-PL179-GCST90277396	TRUE	reported	TRUE	0.00427054	7168	3.98858e-07	473255	TRUE	5.18177e-08	0.00424587	30.5556	92.7917	30.734
rs964184	C	G	C	G	-0.248032	-0.0103	0.848991	0.829303	FALSE	TRUE	FALSE	11	116648917	0.0341	473255	0.7616	Subarachnoid hemorrhage || id:ebi-a-GCST90018923	TRUE	11	116778201	0.0230353	7.82786e-27	7168	Triacylglycerol (52:2) levels || id:ebi-PL179-GCST90277396	TRUE	reported	TRUE	0.0159214	7168	1.92785e-07	473255	TRUE	2.38922e-26	0.0157743	114.851	92.7917	115.939
rs10105606	A	C	A	C	-0.129273	0.0779	0.278826	0.275288	FALSE	FALSE	FALSE	8	19827848	0.0307	473255	0.0113201	Subarachnoid hemorrhage || id:ebi-a-GCST90018923	TRUE	8	19970337	0.0184745	2.83835e-12	7173	Triacylglycerol (52:3) levels || id:ebi-PL179-GCST90277397	TRUE	reported	TRUE	0.00678165	7173	1.3605e-05	473255	TRUE	3.43481e-11	0.00672077	48.5207	92.7917	48.9633
rs1042034	T	C	T	C	0.109622	-0.0039	0.727594	0.652404	FALSE	FALSE	FALSE	2	21225281	0.0308	473255	0.8987	Subarachnoid hemorrhage || id:ebi-a-GCST90018923	TRUE	2	21002409	0.0185953	3.90044e-09	7173	Triacylglycerol (52:3) levels || id:ebi-PL179-GCST90277397	TRUE	reported	TRUE	0.00482292	7173	3.38793e-08	473255	TRUE	5.52956e-09	0.00476356	34.323	92.7917	34.7527
rs1260326	C	T	C	T	-0.1368	-0.057	0.650878	0.574901	FALSE	FALSE	FALSE	2	27730940	0.0271	473255	0.0356	Subarachnoid hemorrhage || id:ebi-a-GCST90018923	TRUE	2	27508073	0.0173892	4.15512e-15	7173	Triacylglycerol (52:3) levels || id:ebi-PL179-GCST90277397	TRUE	reported	TRUE	0.0085566	7173	9.34789e-06	473255	TRUE	4.72346e-14	0.00850509	61.5132	92.7917	61.8889
rs2352723	C	T	C	T	-0.113908	0.0768	0.76854	0.799589	FALSE	FALSE	FALSE	1	230291868	0.0329	473255	0.01957	Subarachnoid hemorrhage || id:ebi-a-GCST90018923	TRUE	1	230156121	0.0195531	5.92759e-09	7173	Triacylglycerol (52:3) levels || id:ebi-PL179-GCST90277397	TRUE	reported	TRUE	0.00471028	7173	1.15142e-05	473255	TRUE	3.97839e-08	0.00461616	33.256	92.7917	33.9373
rs35332062	A	G	A	G	-0.159821	0.0179	0.121986	0.121395	FALSE	FALSE	FALSE	7	73012042	0.0412	473255	0.6647	Subarachnoid hemorrhage || id:ebi-a-GCST90018923	TRUE	7	73597712	0.0253607	3.10985e-10	7173	Triacylglycerol (52:3) levels || id:ebi-PL179-GCST90277397	TRUE	reported	TRUE	0.00550766	7173	3.98858e-07	473255	TRUE	5.81218e-10	0.00547153	39.4522	92.7917	39.7141
rs964184	C	G	C	G	-0.298768	-0.0103	0.848991	0.829303	FALSE	TRUE	FALSE	11	116648917	0.0341	473255	0.7616	Subarachnoid hemorrhage || id:ebi-a-GCST90018923	TRUE	11	116778201	0.0229343	2.31128e-38	7173	Triacylglycerol (52:3) levels || id:ebi-PL179-GCST90277397	TRUE	reported	TRUE	0.0231185	7173	1.92785e-07	473255	TRUE	9.62588e-38	0.0228878	167.973	92.7917	169.706
rs10105606	A	C	A	C	-0.125	0.0779	0.278826	0.275288	FALSE	FALSE	FALSE	8	19827848	0.0307	473255	0.0113201	Subarachnoid hemorrhage || id:ebi-a-GCST90018923	TRUE	8	19970337	0.0184781	1.43779e-11	7174	Triacylglycerol (52:4) levels || id:ebi-PL179-GCST90277398	TRUE	reported	TRUE	0.0063402	7174	1.3605e-05	473255	TRUE	1.58988e-10	0.00628381	45.3525	92.7917	45.762
rs1042034	T	C	T	C	0.105937	-0.0039	0.727594	0.652404	FALSE	FALSE	FALSE	2	21225281	0.0308	473255	0.8987	Subarachnoid hemorrhage || id:ebi-a-GCST90018923	TRUE	2	21002409	0.0186017	1.27909e-08	7174	Triacylglycerol (52:4) levels || id:ebi-PL179-GCST90277398	TRUE	reported	TRUE	0.00450184	7174	3.38793e-08	473255	TRUE	1.77885e-08	0.00444868	32.0485	92.7917	32.4332
rs10779836	T	C	T	C	-0.116701	0.0365	0.77689	0.75735	FALSE	FALSE	FALSE	1	230303150	0.0306	473255	0.2328	Subarachnoid hemorrhage || id:ebi-a-GCST90018923	TRUE	1	230167404	0.0199235	4.89702e-09	7174	Triacylglycerol (52:4) levels || id:ebi-PL179-GCST90277398	TRUE	reported	TRUE	0.00476107	7174	3.00641e-06	473255	TRUE	1.4891e-08	0.00472126	34.0215	92.7917	34.3098
rs1260326	C	T	C	T	-0.138643	-0.057	0.650878	0.574901	FALSE	FALSE	FALSE	2	27730940	0.0271	473255	0.0356	Subarachnoid hemorrhage || id:ebi-a-GCST90018923	TRUE	2	27508073	0.0173914	1.80048e-15	7174	Triacylglycerol (52:4) levels || id:ebi-PL179-GCST90277398	TRUE	reported	TRUE	0.00878325	7174	9.34789e-06	473255	TRUE	2.12137e-14	0.0087358	63.2053	92.7917	63.5516
rs187429064	G	A	G	A	-0.206396	0.1469	0.0535314	0.0234394	FALSE	FALSE	FALSE	19	19380513	0.1001	473255	0.1423	Subarachnoid hemorrhage || id:ebi-a-GCST90018923	TRUE	19	19269704	0.0377875	4.85911e-08	7174	Triacylglycerol (52:4) levels || id:ebi-PL179-GCST90277398	TRUE	reported	TRUE	0.00414251	7174	4.55072e-06	473255	TRUE	1.6261e-07	0.00431666	31.0933	92.7917	29.8336
rs79624003	G	A	G	A	-0.141228	0.0212	0.122045	0.12197	FALSE	FALSE	FALSE	7	73012785	0.0412	473255	0.6065	Subarachnoid hemorrhage || id:ebi-a-GCST90018923	TRUE	7	73598455	0.0253734	2.69795e-08	7174	Triacylglycerol (52:4) levels || id:ebi-PL179-GCST90277398	TRUE	reported	TRUE	0.00430103	7174	5.59479e-07	473255	TRUE	4.84056e-08	0.00427429	30.7868	92.7917	30.9802
rs964184	C	G	C	G	-0.284469	-0.0103	0.848991	0.829303	FALSE	TRUE	FALSE	11	116648917	0.0341	473255	0.7616	Subarachnoid hemorrhage || id:ebi-a-GCST90018923	TRUE	11	116778201	0.0229562	6.52661e-35	7174	Triacylglycerol (52:4) levels || id:ebi-PL179-GCST90277398	TRUE	reported	TRUE	0.0209618	7174	1.92785e-07	473255	TRUE	2.49884e-34	0.0207494	151.968	92.7917	153.557
rs10105606	A	C	A	C	-0.11177	0.0779	0.278826	0.275288	FALSE	FALSE	FALSE	8	19827848	0.0307	473255	0.0113201	Subarachnoid hemorrhage || id:ebi-a-GCST90018923	TRUE	8	19970337	0.0184925	1.57555e-09	7172	Triacylglycerol (52:5) levels || id:ebi-PL179-GCST90277399	TRUE	reported	TRUE	0.00506912	7172	1.3605e-05	473255	TRUE	1.3209e-08	0.00502405	36.2043	92.7917	36.5308
rs1260326	C	T	C	T	-0.153998	-0.057	0.650878	0.574901	FALSE	FALSE	FALSE	2	27730940	0.0271	473255	0.0356	Subarachnoid hemorrhage || id:ebi-a-GCST90018923	TRUE	2	27508073	0.0173861	1.01416e-18	7172	Triacylglycerol (52:5) levels || id:ebi-PL179-GCST90277399	TRUE	reported	TRUE	0.0108238	7172	9.34789e-06	473255	TRUE	1.62755e-17	0.010778	78.12	92.7917	78.4559
rs187429064	G	A	G	A	-0.241485	0.1469	0.0535314	0.0234394	FALSE	FALSE	FALSE	19	19380513	0.1001	473255	0.1423	Subarachnoid hemorrhage || id:ebi-a-GCST90018923	TRUE	19	19269704	0.0377919	1.76091e-10	7172	Triacylglycerol (52:5) levels || id:ebi-PL179-GCST90277399	TRUE	reported	TRUE	0.00566236	7172	4.55072e-06	473255	TRUE	7.4468e-10	0.00590915	42.6205	92.7917	40.8303
rs964184	C	G	C	G	-0.25138	-0.0103	0.848991	0.829303	FALSE	TRUE	FALSE	11	116648917	0.0341	473255	0.7616	Subarachnoid hemorrhage || id:ebi-a-GCST90018923	TRUE	11	116778201	0.0230296	1.5894e-27	7172	Triacylglycerol (52:5) levels || id:ebi-PL179-GCST90277399	TRUE	reported	TRUE	0.016346	7172	1.92785e-07	473255	TRUE	4.96372e-27	0.0162031	118.089	92.7917	119.149
rs102274	C	T	C	T	-0.132421	0.0588	0.408673	0.370862	FALSE	FALSE	FALSE	11	61557826	0.0273	473255	0.0313098	Subarachnoid hemorrhage || id:ebi-a-GCST90018923	TRUE	11	61790354	0.0177592	1.00143e-13	6554	Triacylglycerol (52:6) levels || id:ebi-PL179-GCST90277400	TRUE	reported	TRUE	0.0084144	6554	9.80238e-06	473255	TRUE	9.14991e-13	0.00847515	56.0038	92.7917	55.599
rs1260326	C	T	C	T	-0.132332	-0.057	0.650878	0.574901	FALSE	FALSE	FALSE	2	27730940	0.0271	473255	0.0356	Subarachnoid hemorrhage || id:ebi-a-GCST90018923	TRUE	2	27508073	0.0182059	4.04321e-13	6554	Triacylglycerol (52:6) levels || id:ebi-PL179-GCST90277400	TRUE	reported	TRUE	0.00799915	6554	9.34789e-06	473255	TRUE	3.33444e-12	0.0079586	52.5631	92.7917	52.833
rs182611493	G	A	G	A	-0.275409	0.1158	0.0538013	0.022825	FALSE	FALSE	FALSE	19	19458388	0.1011	473255	0.2521	Subarachnoid hemorrhage || id:ebi-a-GCST90018923	TRUE	19	19347579	0.03997	6.07768e-12	6554	Triacylglycerol (52:6) levels || id:ebi-PL179-GCST90277400	TRUE	reported	TRUE	0.00719413	6554	2.77217e-06	473255	TRUE	2.07573e-11	0.00772256	50.992	92.7917	47.4775
rs964184	C	G	C	G	-0.203377	-0.0103	0.848991	0.829303	FALSE	TRUE	FALSE	11	116648917	0.0341	473255	0.7616	Subarachnoid hemorrhage || id:ebi-a-GCST90018923	TRUE	11	116778201	0.0240826	3.69579e-17	6554	Triacylglycerol (52:6) levels || id:ebi-PL179-GCST90277400	TRUE	reported	TRUE	0.0107677	6554	1.92785e-07	473255	TRUE	7.6812e-17	0.0106057	70.2335	92.7917	71.3176
rs1260326	C	T	C	T	-0.118757	-0.057	0.650878	0.574901	FALSE	FALSE	FALSE	2	27730940	0.0271	473255	0.0356	Subarachnoid hemorrhage || id:ebi-a-GCST90018923	TRUE	2	27508073	0.0176248	1.72842e-11	6996	Triacylglycerol (53:2) levels || id:ebi-PL179-GCST90277401	TRUE	reported	TRUE	0.00644962	6996	9.34789e-06	473255	TRUE	1.2987e-10	0.00640952	45.1173	92.7917	45.4015
rs964184	C	G	C	G	-0.23275	-0.0103	0.848991	0.829303	FALSE	TRUE	FALSE	11	116648917	0.0341	473255	0.7616	Subarachnoid hemorrhage || id:ebi-a-GCST90018923	TRUE	11	116778201	0.0232957	2.37964e-23	6996	Triacylglycerol (53:2) levels || id:ebi-PL179-GCST90277401	TRUE	reported	TRUE	0.0140717	6996	1.92785e-07	473255	TRUE	6.36092e-23	0.0138904	98.518	92.7917	99.8224
rs1260326	C	T	C	T	-0.137329	-0.057	0.650878	0.574901	FALSE	FALSE	FALSE	2	27730940	0.0271	473255	0.0356	Subarachnoid hemorrhage || id:ebi-a-GCST90018923	TRUE	2	27508073	0.0174712	4.3731e-15	7113	Triacylglycerol (53:3) levels || id:ebi-PL179-GCST90277402	TRUE	reported	TRUE	0.00861373	7113	9.34789e-06	473255	TRUE	4.91239e-14	0.008571	61.4753	92.7917	61.7844
rs15285	T	C	T	C	-0.111495	0.0783	0.261072	0.254991	FALSE	FALSE	FALSE	8	19824667	0.0314	473255	0.0125101	Subarachnoid hemorrhage || id:ebi-a-GCST90018923	TRUE	8	19967156	0.0190025	4.62474e-09	7113	Triacylglycerol (53:3) levels || id:ebi-PL179-GCST90277402	TRUE	reported	TRUE	0.00481794	7113	1.31391e-05	473255	TRUE	3.48131e-08	0.00479627	34.2706	92.7917	34.4262
rs174560	C	T	C	T	0.104036	0.0576	0.382915	0.347293	FALSE	FALSE	FALSE	11	61581764	0.0276	473255	0.0369403	Subarachnoid hemorrhage || id:ebi-a-GCST90018923	TRUE	11	61814292	0.017314	1.95756e-09	7113	Triacylglycerol (53:3) levels || id:ebi-PL179-GCST90277402	TRUE	reported	TRUE	0.00505175	7113	9.203e-06	473255	TRUE	1.16487e-08	0.00511499	36.5597	92.7917	36.1054
rs34621709	A	C	A	C	0.124297	-0.0267	0.18474	0.137592	FALSE	FALSE	FALSE	1	220980078	0.0419	473255	0.523801	Subarachnoid hemorrhage || id:ebi-a-GCST90018923	TRUE	1	220806736	0.0216296	9.46542e-09	7113	Triacylglycerol (53:3) levels || id:ebi-PL179-GCST90277402	TRUE	reported	TRUE	0.00462255	7113	8.58027e-07	473255	TRUE	1.89201e-08	0.00465381	33.248	92.7917	33.0236
rs35332062	A	G	A	G	-0.147817	0.0179	0.121986	0.121395	FALSE	FALSE	FALSE	7	73012042	0.0412	473255	0.6647	Subarachnoid hemorrhage || id:ebi-a-GCST90018923	TRUE	7	73597712	0.0255395	7.42677e-09	7113	Triacylglycerol (53:3) levels || id:ebi-PL179-GCST90277402	TRUE	reported	TRUE	0.0046887	7113	3.98858e-07	473255	TRUE	1.29272e-08	0.00468048	33.4394	92.7917	33.4984
rs964184	C	G	C	G	-0.282676	-0.0103	0.848991	0.829303	FALSE	TRUE	FALSE	11	116648917	0.0341	473255	0.7616	Subarachnoid hemorrhage || id:ebi-a-GCST90018923	TRUE	11	116778201	0.0230351	2.83144e-34	7113	Triacylglycerol (53:3) levels || id:ebi-PL179-GCST90277402	TRUE	reported	TRUE	0.020738	7113	1.92785e-07	473255	TRUE	1.05368e-33	0.0204887	148.742	92.7917	150.591
rs10105606	A	C	A	C	-0.111559	0.0779	0.278826	0.275288	FALSE	FALSE	FALSE	8	19827848	0.0307	473255	0.0113201	Subarachnoid hemorrhage || id:ebi-a-GCST90018923	TRUE	8	19970337	0.0195926	1.29356e-08	6479	Triacylglycerol (53:4) levels || id:ebi-PL179-GCST90277403	TRUE	reported	TRUE	0.00498061	6479	1.3605e-05	473255	TRUE	8.5362e-08	0.0050051	32.5811	92.7917	32.4209
rs1260326	C	T	C	T	-0.135867	-0.057	0.650878	0.574901	FALSE	FALSE	FALSE	2	27730940	0.0271	473255	0.0356	Subarachnoid hemorrhage || id:ebi-a-GCST90018923	TRUE	2	27508073	0.0182638	1.14037e-13	6479	Triacylglycerol (53:4) levels || id:ebi-PL179-GCST90277403	TRUE	reported	TRUE	0.00847182	6479	9.34789e-06	473255	TRUE	9.79683e-13	0.00838947	54.7984	92.7917	55.3408
rs7846649	C	T	C	T	0.126045	0.026	0.190649	0.158845	FALSE	FALSE	FALSE	8	60001055	0.0338	473255	0.4416	Subarachnoid hemorrhage || id:ebi-a-GCST90018923	TRUE	8	59088496	0.0222721	1.58208e-08	6479	Triacylglycerol (53:4) levels || id:ebi-PL179-GCST90277403	TRUE	reported	TRUE	0.00492054	6479	1.25031e-06	473255	TRUE	3.26562e-08	0.0049029	31.9125	92.7917	32.0279
rs964184	C	G	C	G	-0.274267	-0.0103	0.848991	0.829303	FALSE	TRUE	FALSE	11	116648917	0.0341	473255	0.7616	Subarachnoid hemorrhage || id:ebi-a-GCST90018923	TRUE	11	116778201	0.0239848	5.38619e-30	6479	Triacylglycerol (53:4) levels || id:ebi-PL179-GCST90277403	TRUE	reported	TRUE	0.0197889	6479	1.92785e-07	473255	TRUE	1.57872e-29	0.0192878	127.384	92.7917	130.76
rs10105606	A	C	A	C	-0.113372	0.0779	0.278826	0.275288	FALSE	FALSE	FALSE	8	19827848	0.0307	473255	0.0113201	Subarachnoid hemorrhage || id:ebi-a-GCST90018923	TRUE	8	19970337	0.0185179	9.68965e-10	7162	Triacylglycerol (54:3) levels || id:ebi-PL179-GCST90277404	TRUE	reported	TRUE	0.00520772	7162	1.3605e-05	473255	TRUE	8.35987e-09	0.0051691	37.2031	92.7917	37.4825
rs174560	C	T	C	T	0.133389	0.0576	0.382915	0.347293	FALSE	FALSE	FALSE	11	61581764	0.0276	473255	0.0369403	Subarachnoid hemorrhage || id:ebi-a-GCST90018923	TRUE	11	61814292	0.0172332	1.12578e-14	7162	Triacylglycerol (54:3) levels || id:ebi-PL179-GCST90277404	TRUE	reported	TRUE	0.00829806	7162	9.203e-06	473255	TRUE	1.20368e-13	0.00840848	60.7152	92.7917	59.9112
rs2642442	T	C	T	C	-0.117209	0.047	0.693358	0.733082	FALSE	FALSE	FALSE	1	220973563	0.0321	473255	0.1433	Subarachnoid hemorrhage || id:ebi-a-GCST90018923	TRUE	1	220800221	0.0182472	1.41679e-10	7162	Triacylglycerol (54:3) levels || id:ebi-PL179-GCST90277404	TRUE	reported	TRUE	0.00572956	7162	4.52992e-06	473255	TRUE	6.0138e-10	0.00584172	42.0725	92.7917	41.26
rs964184	C	G	C	G	-0.285852	-0.0103	0.848991	0.829303	FALSE	TRUE	FALSE	11	116648917	0.0341	473255	0.7616	Subarachnoid hemorrhage || id:ebi-a-GCST90018923	TRUE	11	116778201	0.0229895	3.91056e-35	7162	Triacylglycerol (54:3) levels || id:ebi-PL179-GCST90277404	TRUE	reported	TRUE	0.0211365	7162	1.92785e-07	473255	TRUE	1.49763e-34	0.0209517	153.224	92.7917	154.605
rs10105606	A	C	A	C	-0.123972	0.0779	0.278826	0.275288	FALSE	FALSE	FALSE	8	19827848	0.0307	473255	0.0113201	Subarachnoid hemorrhage || id:ebi-a-GCST90018923	TRUE	8	19970337	0.0184983	2.2103e-11	7165	Triacylglycerol (54:4) levels || id:ebi-PL179-GCST90277405	TRUE	reported	TRUE	0.00623123	7165	1.3605e-05	473255	TRUE	2.38192e-10	0.00618088	44.549	92.7917	44.9142
rs1042034	T	C	T	C	0.102084	-0.0039	0.727594	0.652404	FALSE	FALSE	FALSE	2	21225281	0.0308	473255	0.8987	Subarachnoid hemorrhage || id:ebi-a-GCST90018923	TRUE	2	21002409	0.0186281	4.37675e-08	7165	Triacylglycerol (54:4) levels || id:ebi-PL179-GCST90277405	TRUE	reported	TRUE	0.00417509	7165	3.38793e-08	473255	TRUE	5.97751e-08	0.00413096	29.7128	92.7917	30.0316
rs1260326	C	T	C	T	-0.104794	-0.057	0.650878	0.574901	FALSE	FALSE	FALSE	2	27730940	0.0271	473255	0.0356	Subarachnoid hemorrhage || id:ebi-a-GCST90018923	TRUE	2	27508073	0.0174374	1.94511e-09	7165	Triacylglycerol (54:4) levels || id:ebi-PL179-GCST90277405	TRUE	reported	TRUE	0.00501684	7165	9.34789e-06	473255	TRUE	1.1804e-08	0.00499091	35.9292	92.7917	36.1168
rs174604	G	C	G	C	0.0982863	-0.0028	0.371513	0.334866	FALSE	TRUE	FALSE	11	61626270	0.0295	473255	0.9239	Subarachnoid hemorrhage || id:ebi-a-GCST90018923	TRUE	11	61858798	0.017409	1.70601e-08	7165	Triacylglycerol (54:4) levels || id:ebi-PL179-GCST90277405	TRUE	reported	TRUE	0.00443012	7165	1.90361e-08	473255	TRUE	2.30562e-08	0.00451114	32.4597	92.7917	31.8741
rs2642442	T	C	T	C	-0.12007	0.047	0.693358	0.733082	FALSE	FALSE	FALSE	1	220973563	0.0321	473255	0.1433	Subarachnoid hemorrhage || id:ebi-a-GCST90018923	TRUE	1	220800221	0.0182274	4.78751e-11	7165	Triacylglycerol (54:4) levels || id:ebi-PL179-GCST90277405	TRUE	reported	TRUE	0.00602146	7165	4.52992e-06	473255	TRUE	2.12206e-10	0.00613039	44.1829	92.7917	43.393
rs964184	C	G	C	G	-0.300507	-0.0103	0.848991	0.829303	FALSE	TRUE	FALSE	11	116648917	0.0341	473255	0.7616	Subarachnoid hemorrhage || id:ebi-a-GCST90018923	TRUE	11	116778201	0.02294	9.12114e-39	7165	Triacylglycerol (54:4) levels || id:ebi-PL179-GCST90277405	TRUE	reported	TRUE	0.0233962	7165	1.92785e-07	473255	TRUE	3.82483e-38	0.023155	169.791	92.7917	171.602
rs10105606	A	C	A	C	-0.115785	0.0779	0.278826	0.275288	FALSE	FALSE	FALSE	8	19827848	0.0307	473255	0.0113201	Subarachnoid hemorrhage || id:ebi-a-GCST90018923	TRUE	8	19970337	0.0185403	4.47217e-10	7146	Triacylglycerol (54:5) levels || id:ebi-PL179-GCST90277406	TRUE	reported	TRUE	0.00542957	7146	1.3605e-05	473255	TRUE	4.02971e-09	0.00539148	38.7255	92.7917	39.0006
rs1260326	C	T	C	T	-0.121773	-0.057	0.650878	0.574901	FALSE	FALSE	FALSE	2	27730940	0.0271	473255	0.0356	Subarachnoid hemorrhage || id:ebi-a-GCST90018923	TRUE	2	27508073	0.0174496	3.24304e-12	7146	Triacylglycerol (54:5) levels || id:ebi-PL179-GCST90277406	TRUE	reported	TRUE	0.00677079	7146	9.34789e-06	473255	TRUE	2.70726e-11	0.00673921	48.4716	92.7917	48.7002
rs17596144	T	C	T	C	0.13011	-0.007	0.151717	0.123344	FALSE	FALSE	FALSE	1	220978645	0.0438	473255	0.8728	Subarachnoid hemorrhage || id:ebi-a-GCST90018923	TRUE	1	220805303	0.0234147	2.84378e-08	7146	Triacylglycerol (54:5) levels || id:ebi-PL179-GCST90277406	TRUE	reported	TRUE	0.00430358	7146	5.39703e-08	473255	TRUE	3.98624e-08	0.00435739	31.2654	92.7917	30.8776
rs964184	C	G	C	G	-0.267635	-0.0103	0.848991	0.829303	FALSE	TRUE	FALSE	11	116648917	0.0341	473255	0.7616	Subarachnoid hemorrhage || id:ebi-a-GCST90018923	TRUE	11	116778201	0.0230041	5.21734e-31	7146	Triacylglycerol (54:5) levels || id:ebi-PL179-GCST90277406	TRUE	reported	TRUE	0.0185944	7146	1.92785e-07	473255	TRUE	1.79016e-30	0.0183663	133.664	92.7917	135.355
rs1260326	C	T	C	T	-0.112094	-0.057	0.650878	0.574901	FALSE	FALSE	FALSE	2	27730940	0.0271	473255	0.0356	Subarachnoid hemorrhage || id:ebi-a-GCST90018923	TRUE	2	27508073	0.0175579	1.83006e-10	7066	Triacylglycerol (54:6) levels || id:ebi-PL179-GCST90277407	TRUE	reported	TRUE	0.00573681	7066	9.34789e-06	473255	TRUE	1.23562e-09	0.00571047	40.5704	92.7917	40.7586
rs174554	G	A	G	A	-0.0983213	0.0563	0.405862	0.369315	FALSE	FALSE	FALSE	11	61579463	0.0273	473255	0.0392401	Subarachnoid hemorrhage || id:ebi-a-GCST90018923	TRUE	11	61811991	0.0171242	9.75404e-09	7066	Triacylglycerol (54:6) levels || id:ebi-PL179-GCST90277407	TRUE	reported	TRUE	0.00464517	7066	8.98658e-06	473255	TRUE	5.19858e-08	0.0046622	33.088	92.7917	32.9666
rs964184	C	G	C	G	-0.218451	-0.0103	0.848991	0.829303	FALSE	TRUE	FALSE	11	116648917	0.0341	473255	0.7616	Subarachnoid hemorrhage || id:ebi-a-GCST90018923	TRUE	11	116778201	0.0232033	6.27225e-21	7066	Triacylglycerol (54:6) levels || id:ebi-PL179-GCST90277407	TRUE	reported	TRUE	0.012392	7066	1.92785e-07	473255	TRUE	1.56547e-20	0.0122361	87.5067	92.7917	88.6357
rs1260326	C	T	C	T	-0.102768	-0.057	0.650878	0.574901	FALSE	FALSE	FALSE	2	27730940	0.0271	473255	0.0356	Subarachnoid hemorrhage || id:ebi-a-GCST90018923	TRUE	2	27508073	0.0178383	8.71709e-09	6828	Triacylglycerol (54:7) levels || id:ebi-PL179-GCST90277408	TRUE	reported	TRUE	0.00483878	6828	9.34789e-06	473255	TRUE	4.65101e-08	0.00479979	32.9214	92.7917	33.1901
rs174584	A	G	A	G	-0.126039	0.0567	0.409877	0.377479	FALSE	FALSE	FALSE	11	61610750	0.0273	473255	0.0374102	Subarachnoid hemorrhage || id:ebi-a-GCST90018923	TRUE	11	61843278	0.0174167	5.0926e-13	6828	Triacylglycerol (54:7) levels || id:ebi-PL179-GCST90277408	TRUE	reported	TRUE	0.00761365	6828	9.11472e-06	473255	TRUE	4.27638e-12	0.00768486	52.8631	92.7917	52.3695
rs182611493	G	A	G	A	-0.226929	0.1158	0.0538013	0.022825	FALSE	FALSE	FALSE	19	19458388	0.1011	473255	0.2521	Subarachnoid hemorrhage || id:ebi-a-GCST90018923	TRUE	19	19347579	0.0387729	5.05122e-09	6828	Triacylglycerol (54:7) levels || id:ebi-PL179-GCST90277408	TRUE	reported	TRUE	0.00499325	6828	2.77217e-06	473255	TRUE	1.43484e-08	0.00524306	35.9778	92.7917	34.255
rs964184	C	G	C	G	-0.174362	-0.0103	0.848991	0.829303	FALSE	TRUE	FALSE	11	116648917	0.0341	473255	0.7616	Subarachnoid hemorrhage || id:ebi-a-GCST90018923	TRUE	11	116778201	0.0236102	1.7012e-13	6828	Triacylglycerol (54:7) levels || id:ebi-PL179-GCST90277408	TRUE	reported	TRUE	0.00792651	6828	1.92785e-07	473255	TRUE	3.19137e-13	0.00779542	53.6296	92.7917	54.5386
rs174560	C	T	C	T	0.169992	0.0576	0.382915	0.347293	FALSE	FALSE	FALSE	11	61581764	0.0276	473255	0.0369403	Subarachnoid hemorrhage || id:ebi-a-GCST90018923	TRUE	11	61814292	0.0184354	3.9501e-20	6172	Triacylglycerol (56:3) levels || id:ebi-PL179-GCST90277409	TRUE	reported	TRUE	0.0135932	6172	9.203e-06	473255	TRUE	5.43326e-19	0.0136563	85.4262	92.7917	85.026
rs17596144	T	C	T	C	0.161914	-0.007	0.151717	0.123344	FALSE	FALSE	FALSE	1	220978645	0.0438	473255	0.8728	Subarachnoid hemorrhage || id:ebi-a-GCST90018923	TRUE	1	220805303	0.0250548	1.10827e-10	6172	Triacylglycerol (56:3) levels || id:ebi-PL179-GCST90277409	TRUE	reported	TRUE	0.00672314	6172	5.39703e-08	473255	TRUE	1.60745e-10	0.00674798	41.9179	92.7917	41.7625
rs7412	T	C	T	C	0.219564	-0.0263	0.053066	0.0653509	FALSE	FALSE	FALSE	19	45412079	0.0582	473255	0.6511	Subarachnoid hemorrhage || id:ebi-a-GCST90018923	TRUE	19	44908822	0.0399077	3.90648e-08	6172	Triacylglycerol (56:3) levels || id:ebi-PL179-GCST90277409	TRUE	reported	TRUE	0.00488201	6172	4.31491e-07	473255	TRUE	6.29823e-08	0.00484494	30.0388	92.7917	30.2698
rs964184	C	G	C	G	-0.237574	-0.0103	0.848991	0.829303	FALSE	TRUE	FALSE	11	116648917	0.0341	473255	0.7616	Subarachnoid hemorrhage || id:ebi-a-GCST90018923	TRUE	11	116778201	0.0244849	4.19419e-22	6172	Triacylglycerol (56:3) levels || id:ebi-PL179-GCST90277409	TRUE	reported	TRUE	0.0150293	6172	1.92785e-07	473255	TRUE	9.62425e-22	0.0144722	90.6045	92.7917	94.1458
rs174592	G	A	G	A	0.135582	0.0522	0.418474	0.38973	FALSE	FALSE	FALSE	11	61618608	0.0273	473255	0.0559706	Subarachnoid hemorrhage || id:ebi-a-GCST90018923	TRUE	11	61851136	0.0187148	4.88821e-13	5820	Triacylglycerol (56:4) levels || id:ebi-PL179-GCST90277410	TRUE	reported	TRUE	0.00894046	5820	7.72536e-06	473255	TRUE	2.98505e-12	0.00894688	52.5229	92.7917	52.4848
rs34621709	A	C	A	C	0.147757	-0.0267	0.18474	0.137592	FALSE	FALSE	FALSE	1	220980078	0.0419	473255	0.523801	Subarachnoid hemorrhage || id:ebi-a-GCST90018923	TRUE	1	220806736	0.0237857	5.58155e-10	5820	Triacylglycerol (56:4) levels || id:ebi-PL179-GCST90277410	TRUE	reported	TRUE	0.006589	5820	8.58027e-07	473255	TRUE	1.08329e-09	0.00657632	38.5143	92.7917	38.5891
rs964184	C	G	C	G	-0.241533	-0.0103	0.848991	0.829303	FALSE	TRUE	FALSE	11	116648917	0.0341	473255	0.7616	Subarachnoid hemorrhage || id:ebi-a-GCST90018923	TRUE	11	116778201	0.0253327	2.14102e-21	5820	Triacylglycerol (56:4) levels || id:ebi-PL179-GCST90277410	TRUE	reported	TRUE	0.0153845	5820	1.92785e-07	473255	TRUE	4.60761e-21	0.0149585	88.3503	92.7917	90.9055
rs1441764	T	C	T	C	-0.13322	0.0799	0.28049	0.276777	FALSE	FALSE	FALSE	8	19863024	0.0308	473255	0.00943604	Subarachnoid hemorrhage || id:ebi-a-GCST90018923	TRUE	8	20005513	0.0212071	3.59743e-10	5490	Triacylglycerol (56:5) levels || id:ebi-PL179-GCST90277411	TRUE	reported	TRUE	0.00713922	5490	1.42198e-05	473255	TRUE	2.52234e-09	0.00716346	39.5967	92.7917	39.4617
rs738409	G	C	G	C	0.145068	0.0006	0.223876	0.277319	FALSE	TRUE	FALSE	22	44324727	0.0293	473255	0.9838	Subarachnoid hemorrhage || id:ebi-a-GCST90018923	TRUE	22	43928847	0.0226557	1.64535e-10	5490	Triacylglycerol (56:5) levels || id:ebi-PL179-GCST90277411	TRUE	reported	TRUE	0.00741552	5490	8.86082e-10	473255	TRUE	2.07501e-10	0.00731327	40.4309	92.7917	41.0004
rs964184	C	G	C	G	-0.210098	-0.0103	0.848991	0.829303	FALSE	TRUE	FALSE	11	116648917	0.0341	473255	0.7616	Subarachnoid hemorrhage || id:ebi-a-GCST90018923	TRUE	11	116778201	0.0257895	4.57899e-16	5490	Triacylglycerol (56:5) levels || id:ebi-PL179-GCST90277411	TRUE	reported	TRUE	0.0119488	5490	1.92785e-07	473255	TRUE	8.24447e-16	0.0113183	62.8257	92.7917	66.3679
rs97384	C	T	C	T	0.153666	-0.0459	0.580289	0.604392	FALSE	FALSE	FALSE	11	61624181	0.0276	473255	0.0963208	Subarachnoid hemorrhage || id:ebi-a-GCST90018923	TRUE	11	61856709	0.0194623	3.44949e-15	5490	Triacylglycerol (56:5) levels || id:ebi-PL179-GCST90277411	TRUE	reported	TRUE	0.0112318	5490	5.84401e-06	473255	TRUE	1.90841e-14	0.0115022	63.8585	92.7917	62.3401
rs10105606	A	C	A	C	-0.130099	0.0779	0.278826	0.275288	FALSE	FALSE	FALSE	8	19827848	0.0307	473255	0.0113201	Subarachnoid hemorrhage || id:ebi-a-GCST90018923	TRUE	8	19970337	0.0184959	2.19001e-12	7151	Triacylglycerol (56:6) levels || id:ebi-PL179-GCST90277412	TRUE	reported	TRUE	0.00687316	7151	1.3605e-05	473255	TRUE	2.67608e-11	0.00680693	48.9963	92.7917	49.4763
rs1260326	C	T	C	T	-0.117623	-0.057	0.650878	0.574901	FALSE	FALSE	FALSE	2	27730940	0.0271	473255	0.0356	Subarachnoid hemorrhage || id:ebi-a-GCST90018923	TRUE	2	27508073	0.0174272	1.59895e-11	7151	Triacylglycerol (56:6) levels || id:ebi-PL179-GCST90277412	TRUE	reported	TRUE	0.00633177	7151	9.34789e-06	473255	TRUE	1.23583e-10	0.00628769	45.2351	92.7917	45.5543
rs174533	A	G	A	G	-0.232626	0.0581	0.408601	0.371118	FALSE	FALSE	FALSE	11	61549025	0.0273	473255	0.0335498	Subarachnoid hemorrhage || id:ebi-a-GCST90018923	TRUE	11	61781553	0.0168483	8.16669e-43	7151	Triacylglycerol (56:6) levels || id:ebi-PL179-GCST90277412	TRUE	reported	TRUE	0.0259735	7151	9.57039e-06	473255	TRUE	7.57643e-41	0.0261533	191.991	92.7917	190.636
rs187429064	G	A	G	A	-0.29671	0.1469	0.0535314	0.0234394	FALSE	FALSE	FALSE	19	19380513	0.1001	473255	0.1423	Subarachnoid hemorrhage || id:ebi-a-GCST90018923	TRUE	19	19269704	0.0378622	5.28121e-15	7151	Triacylglycerol (56:6) levels || id:ebi-PL179-GCST90277412	TRUE	reported	TRUE	0.00851712	7151	4.55072e-06	473255	TRUE	3.26364e-14	0.00892091	64.3496	92.7917	61.4119
rs445925	A	G	A	G	0.193761	-0.0006	0.0774371	0.0911864	FALSE	FALSE	FALSE	19	45415640	0.049	473255	0.9895	Subarachnoid hemorrhage || id:ebi-a-GCST90018923	TRUE	19	44912383	0.0310538	4.63703e-10	7151	Triacylglycerol (56:6) levels || id:ebi-PL179-GCST90277412	TRUE	reported	TRUE	0.00541626	7151	3.16823e-10	473255	TRUE	6.19456e-10	0.00536424	38.5557	92.7917	38.9317
rs738409	G	C	G	C	0.178158	0.0006	0.223876	0.277319	FALSE	TRUE	FALSE	22	44324727	0.0293	473255	0.9838	Subarachnoid hemorrhage || id:ebi-a-GCST90018923	TRUE	22	43928847	0.0199771	5.90229e-19	7151	Triacylglycerol (56:6) levels || id:ebi-PL179-GCST90277412	TRUE	reported	TRUE	0.0110026	7151	8.86082e-10	473255	TRUE	1.02757e-18	0.0110301	79.7336	92.7917	79.5327
rs964184	C	G	C	G	-0.241125	-0.0103	0.848991	0.829303	FALSE	TRUE	FALSE	11	116648917	0.0341	473255	0.7616	Subarachnoid hemorrhage || id:ebi-a-GCST90018923	TRUE	11	116778201	0.0230593	2.0703e-25	7151	Triacylglycerol (56:6) levels || id:ebi-PL179-GCST90277412	TRUE	reported	TRUE	0.0150645	7151	1.92785e-07	473255	TRUE	6.0404e-25	0.014908	108.19	92.7917	109.343
rs1260326	C	T	C	T	-0.0986077	-0.057	0.650878	0.574901	FALSE	FALSE	FALSE	2	27730940	0.0271	473255	0.0356	Subarachnoid hemorrhage || id:ebi-a-GCST90018923	TRUE	2	27508073	0.017493	1.79457e-08	7148	Triacylglycerol (56:7) levels || id:ebi-PL179-GCST90277413	TRUE	reported	TRUE	0.00442694	7148	9.34789e-06	473255	TRUE	9.61447e-08	0.00441905	31.7187	92.7917	31.7755
rs174554	G	A	G	A	-0.161329	0.0563	0.405862	0.369315	FALSE	FALSE	FALSE	11	61579463	0.0273	473255	0.0392401	Subarachnoid hemorrhage || id:ebi-a-GCST90018923	TRUE	11	61811991	0.0169773	2.72269e-21	7148	Triacylglycerol (56:7) levels || id:ebi-PL179-GCST90277413	TRUE	reported	TRUE	0.0124787	7148	8.98658e-06	473255	TRUE	5.20015e-20	0.0125522	90.8384	92.7917	90.3
rs182611493	G	A	G	A	-0.271402	0.1158	0.0538013	0.022825	FALSE	FALSE	FALSE	19	19458388	0.1011	473255	0.2521	Subarachnoid hemorrhage || id:ebi-a-GCST90018923	TRUE	19	19347579	0.0378675	8.41535e-13	7148	Triacylglycerol (56:7) levels || id:ebi-PL179-GCST90277413	TRUE	reported	TRUE	0.00713706	7148	2.77217e-06	473255	TRUE	3.28473e-12	0.00749948	53.9962	92.7917	51.368
rs3916027	A	G	A	G	-0.125596	0.0824	0.252552	0.241523	FALSE	FALSE	FALSE	8	19824868	0.0317	473255	0.00943691	Subarachnoid hemorrhage || id:ebi-a-GCST90018923	TRUE	8	19967357	0.0191807	6.22026e-11	7148	Triacylglycerol (56:7) levels || id:ebi-PL179-GCST90277413	TRUE	reported	TRUE	0.00596433	7148	1.4277e-05	473255	TRUE	6.60709e-10	0.00595543	42.8125	92.7917	42.8768
rs964184	C	G	C	G	-0.21606	-0.0103	0.848991	0.829303	FALSE	TRUE	FALSE	11	116648917	0.0341	473255	0.7616	Subarachnoid hemorrhage || id:ebi-a-GCST90018923	TRUE	11	116778201	0.0231287	1.24227e-20	7148	Triacylglycerol (56:7) levels || id:ebi-PL179-GCST90277413	TRUE	reported	TRUE	0.0120646	7148	1.92785e-07	473255	TRUE	3.09375e-20	0.0119697	86.572	92.7917	87.2662
rs174530	G	A	G	A	-0.140703	0.0572	0.414119	0.38813	FALSE	FALSE	FALSE	11	61546592	0.0272	473255	0.0354201	Subarachnoid hemorrhage || id:ebi-a-GCST90018923	TRUE	11	61779120	0.0174593	9.00814e-16	6800	Triacylglycerol (56:8) levels || id:ebi-PL179-GCST90277414	TRUE	reported	TRUE	0.0094633	6800	9.34452e-06	473255	TRUE	1.00872e-14	0.00960663	65.9394	92.7917	64.9461
rs182611493	G	A	G	A	-0.258669	0.1158	0.0538013	0.022825	FALSE	FALSE	FALSE	19	19458388	0.1011	473255	0.2521	Subarachnoid hemorrhage || id:ebi-a-GCST90018923	TRUE	19	19347579	0.0393302	5.15326e-11	6800	Triacylglycerol (56:8) levels || id:ebi-PL179-GCST90277414	TRUE	reported	TRUE	0.00632267	6800	2.77217e-06	473255	TRUE	1.69781e-10	0.0068123	46.6277	92.7917	43.255
rs2165558	G	T	G	T	-0.111259	0.0856	0.270879	0.262084	FALSE	FALSE	FALSE	8	19856260	0.0311	473255	0.005905	Subarachnoid hemorrhage || id:ebi-a-GCST90018923	TRUE	8	19998749	0.019165	6.70434e-09	6800	Triacylglycerol (56:8) levels || id:ebi-PL179-GCST90277414	TRUE	reported	TRUE	0.00493314	6800	1.60076e-05	473255	TRUE	5.59171e-08	0.00488962	33.403	92.7917	33.7018
rs2229738	T	C	T	C	-0.136513	0.0268	0.155986	0.089718	FALSE	FALSE	FALSE	11	68562328	0.0564	473255	0.6349	Subarachnoid hemorrhage || id:ebi-a-GCST90018923	TRUE	11	68794860	0.0240752	1.48215e-08	6800	Triacylglycerol (56:8) levels || id:ebi-PL179-GCST90277414	TRUE	reported	TRUE	0.00470736	6800	4.77109e-07	473255	TRUE	2.56787e-08	0.00490697	33.5221	92.7917	32.152
rs964184	C	G	C	G	-0.193524	-0.0103	0.848991	0.829303	FALSE	TRUE	FALSE	11	116648917	0.0341	473255	0.7616	Subarachnoid hemorrhage || id:ebi-a-GCST90018923	TRUE	11	116778201	0.0237798	4.72978e-16	6800	Triacylglycerol (56:8) levels || id:ebi-PL179-GCST90277414	TRUE	reported	TRUE	0.00964854	6800	1.92785e-07	473255	TRUE	9.68787e-16	0.00960297	65.914	92.7917	66.2298
rs102275	C	T	C	T	-0.159446	0.0581	0.410377	0.373949	FALSE	FALSE	FALSE	11	61557803	0.0273	473255	0.0333196	Subarachnoid hemorrhage || id:ebi-a-GCST90018923	TRUE	11	61790331	0.0196487	5.95425e-16	5403	Triacylglycerol (58:7) levels || id:ebi-PL179-GCST90277415	TRUE	reported	TRUE	0.0120454	5403	9.57039e-06	473255	TRUE	5.04307e-15	0.0123031	67.2768	92.7917	65.8506
rs1260326	C	T	C	T	-0.119307	-0.057	0.650878	0.574901	FALSE	FALSE	FALSE	2	27730940	0.0271	473255	0.0356	Subarachnoid hemorrhage || id:ebi-a-GCST90018923	TRUE	2	27508073	0.020014	2.65937e-09	5403	Triacylglycerol (58:7) levels || id:ebi-PL179-GCST90277415	TRUE	reported	TRUE	0.00653645	5403	9.34789e-06	473255	TRUE	1.21918e-08	0.00646902	35.1667	92.7917	35.5356
rs15285	T	C	T	C	-0.123238	0.0783	0.261072	0.254991	FALSE	FALSE	FALSE	8	19824667	0.0314	473255	0.0125101	Subarachnoid hemorrhage || id:ebi-a-GCST90018923	TRUE	8	19967156	0.0219238	1.98902e-08	5403	Triacylglycerol (58:7) levels || id:ebi-PL179-GCST90277415	TRUE	reported	TRUE	0.00581634	5403	1.31391e-05	473255	TRUE	1.04577e-07	0.00585979	31.8352	92.7917	31.5979
rs1883350	C	T	C	T	0.114462	-0.0012	0.39119	0.360158	FALSE	FALSE	FALSE	22	44328043	0.0275	473255	0.9642	Subarachnoid hemorrhage || id:ebi-a-GCST90018923	TRUE	22	43932163	0.019659	6.12587e-09	5403	Triacylglycerol (58:7) levels || id:ebi-PL179-GCST90277415	TRUE	reported	TRUE	0.00623747	5403	4.0235e-09	473255	TRUE	7.54925e-09	0.00624054	33.9168	92.7917	33.9
rs445925	A	G	A	G	0.220749	-0.0006	0.0774371	0.0911864	FALSE	FALSE	FALSE	19	45415640	0.049	473255	0.9895	Subarachnoid hemorrhage || id:ebi-a-GCST90018923	TRUE	19	44912383	0.0354449	5.07593e-10	5403	Triacylglycerol (58:7) levels || id:ebi-PL179-GCST90277415	TRUE	reported	TRUE	0.0071303	5403	3.16823e-10	473255	TRUE	6.27132e-10	0.00696262	37.8688	92.7917	38.7873
rs964184	C	G	C	G	-0.210452	-0.0103	0.848991	0.829303	FALSE	TRUE	FALSE	11	116648917	0.0341	473255	0.7616	Subarachnoid hemorrhage || id:ebi-a-GCST90018923	TRUE	11	116778201	0.026272	1.38406e-15	5403	Triacylglycerol (58:7) levels || id:ebi-PL179-GCST90277415	TRUE	reported	TRUE	0.0117413	5403	1.92785e-07	473255	TRUE	2.43928e-15	0.0113564	62.0407	92.7917	64.1682
rs182611493	G	A	G	A	-0.243531	0.1158	0.0538013	0.022825	FALSE	FALSE	FALSE	19	19458388	0.1011	473255	0.2521	Subarachnoid hemorrhage || id:ebi-a-GCST90018923	TRUE	19	19347579	0.0407474	2.39728e-09	6384	Triacylglycerol (58:8) levels || id:ebi-PL179-GCST90277416	TRUE	reported	TRUE	0.0055658	6384	2.77217e-06	473255	TRUE	6.68665e-09	0.00603829	38.7704	92.7917	35.7198
rs964184	C	G	C	G	-0.171438	-0.0103	0.848991	0.829303	FALSE	TRUE	FALSE	11	116648917	0.0341	473255	0.7616	Subarachnoid hemorrhage || id:ebi-a-GCST90018923	TRUE	11	116778201	0.0244087	2.38118e-12	6384	Triacylglycerol (58:8) levels || id:ebi-PL179-GCST90277416	TRUE	reported	TRUE	0.00767051	6384	1.92785e-07	473255	TRUE	4.13692e-12	0.00753616	48.461	92.7917	49.3316
rs187429064	G	A	G	A	-0.233998	-0.2012	0.0535314	0.0234323	FALSE	FALSE	FALSE	19	19380513	0.0938	473513	0.0318999	Intracerebral hemorrhage || id:ebi-a-GCST90018870	TRUE	19	19269704	0.037881	6.89235e-10	7174	Sterol ester (27:1/14:0) levels || id:ebi-PL179-GCST90277238	TRUE	reported	TRUE	0.00529221	7174	9.71664e-06	473513	TRUE	4.54317e-09	0.00554842	40.0153	92.698	38.1576
rs429358	C	T	C	T	0.141695	0.0941	0.189202	0.14833	FALSE	FALSE	FALSE	19	45411941	0.0363	473513	0.00947196	Intracerebral hemorrhage || id:ebi-a-GCST90018870	TRUE	19	44908684	0.0214612	4.33234e-11	7174	Sterol ester (27:1/14:0) levels || id:ebi-PL179-GCST90277238	TRUE	reported	TRUE	0.00604128	7174	1.41915e-05	473513	TRUE	4.68683e-10	0.00615995	44.453	92.698	43.5914
rs11591147	T	G	T	G	-0.390076	0.0267	0.0332154	0.0227776	FALSE	FALSE	FALSE	1	55505647	0.0998	473513	0.7893	Intracerebral hemorrhage || id:ebi-a-GCST90018870	TRUE	1	55039974	0.0464416	5.35726e-17	7174	Sterol ester (27:1/16:0) levels || id:ebi-PL179-GCST90277240	TRUE	reported	TRUE	0.00974076	7174	1.51158e-07	473513	TRUE	1.13698e-16	0.00977232	70.7787	92.698	70.5479
rs118068660	T	C	T	C	-0.209234	0.0814	0.0946153	0.100445	FALSE	FALSE	FALSE	19	11190544	0.0552	473513	0.1403	Intracerebral hemorrhage || id:ebi-a-GCST90018870	TRUE	19	11079868	0.028077	1.02215e-13	7174	Sterol ester (27:1/16:0) levels || id:ebi-PL179-GCST90277240	TRUE	reported	TRUE	0.00768374	7174	4.59239e-06	473513	TRUE	5.75294e-13	0.00750048	54.2	92.698	55.5345
rs1367117	A	G	A	G	0.109442	-0.013	0.284591	0.263153	FALSE	FALSE	FALSE	2	21263900	0.0316	473513	0.6819	Intracerebral hemorrhage || id:ebi-a-GCST90018870	TRUE	2	21041028	0.0183824	2.74361e-09	7174	Sterol ester (27:1/16:0) levels || id:ebi-PL179-GCST90277240	TRUE	reported	TRUE	0.00491793	7174	3.57423e-07	473513	TRUE	4.81226e-09	0.00487723	35.151	92.698	35.4457
rs138270540	C	A	C	A	0.329844	-0.0995	0.0281159	0.0263657	FALSE	FALSE	FALSE	4	75353427	0.1002	473513	0.3208	Intracerebral hemorrhage || id:ebi-a-GCST90018870	TRUE	4	74487710	0.0507206	8.36387e-11	7174	Sterol ester (27:1/16:0) levels || id:ebi-PL179-GCST90277240	TRUE	reported	TRUE	0.00586212	7174	2.08247e-06	473513	TRUE	2.50943e-10	0.00594585	42.8987	92.698	42.291
rs174547	C	T	C	T	-0.205939	0.0712	0.407429	0.370073	FALSE	FALSE	FALSE	11	61570783	0.0254	473513	0.00501395	Intracerebral hemorrhage || id:ebi-a-GCST90018870	TRUE	11	61803311	0.0168412	4.7722e-34	7174	Sterol ester (27:1/16:0) levels || id:ebi-PL179-GCST90277240	TRUE	reported	TRUE	0.0204235	7174	1.65942e-05	473513	TRUE	6.91917e-32	0.0204786	149.943	92.698	149.531
rs1800961	T	C	T	C	-0.221525	0.0081	0.0524109	0.0290093	FALSE	FALSE	FALSE	20	43042364	0.0781	473513	0.9172	Intracerebral hemorrhage || id:ebi-a-GCST90018870	TRUE	20	44413724	0.037154	2.60321e-09	7174	Sterol ester (27:1/16:0) levels || id:ebi-PL179-GCST90277240	TRUE	reported	TRUE	0.00493227	7174	2.27163e-08	473513	TRUE	3.6406e-09	0.00487436	35.1301	92.698	35.5496
rs7412	T	C	T	C	-0.407448	-0.0676	0.053066	0.0653287	FALSE	FALSE	FALSE	19	45412079	0.0545	473513	0.2148	Intracerebral hemorrhage || id:ebi-a-GCST90018870	TRUE	19	44908822	0.0369504	4.74747e-28	7174	Sterol ester (27:1/16:0) levels || id:ebi-PL179-GCST90277240	TRUE	reported	TRUE	0.0166711	7174	3.24914e-06	473513	TRUE	5.2381e-27	0.0166844	121.691	92.698	121.592
rs74915447	A	G	A	G	0.246542	0.0399	0.0377859	0.0287575	FALSE	FALSE	FALSE	4	73765477	0.0954	473513	0.6762	Intracerebral hemorrhage || id:ebi-a-GCST90018870	TRUE	4	72899760	0.0442136	2.54667e-08	7174	Sterol ester (27:1/16:0) levels || id:ebi-PL179-GCST90277240	TRUE	reported	TRUE	0.00431669	7174	3.69419e-07	473513	TRUE	4.27865e-08	0.00441991	31.8403	92.698	31.0935
rs79146711	T	C	T	C	0.223614	-0.0735	0.0451481	0.0289545	FALSE	FALSE	FALSE	4	74290628	0.0926	473513	0.4274	Intracerebral hemorrhage || id:ebi-a-GCST90018870	TRUE	4	73424911	0.0408223	4.44675e-08	7174	Sterol ester (27:1/16:0) levels || id:ebi-PL179-GCST90277240	TRUE	reported	TRUE	0.00416629	7174	1.33052e-06	473513	TRUE	9.52197e-08	0.00431125	31.0542	92.698	30.0057
rs1800961	T	C	T	C	-0.204194	0.0081	0.0524109	0.0290093	FALSE	FALSE	FALSE	20	43042364	0.0781	473513	0.9172	Intracerebral hemorrhage || id:ebi-a-GCST90018870	TRUE	20	44413724	0.0372477	4.34267e-08	7172	Sterol ester (27:1/16:1) levels || id:ebi-PL179-GCST90277241	TRUE	reported	TRUE	0.00417399	7172	2.27163e-08	473513	TRUE	5.822e-08	0.0041415	29.818	92.698	30.0529
rs187429064	G	A	G	A	-0.217301	-0.2012	0.0535314	0.0234323	FALSE	FALSE	FALSE	19	19380513	0.0938	473513	0.0318999	Intracerebral hemorrhage || id:ebi-a-GCST90018870	TRUE	19	19269704	0.0378548	9.81615e-09	7172	Sterol ester (27:1/16:1) levels || id:ebi-PL179-GCST90277241	TRUE	reported	TRUE	0.00457479	7172	9.71664e-06	473513	TRUE	5.61311e-08	0.00478485	34.4723	92.698	32.952
rs603424	A	G	A	G	-0.155845	0.0656	0.121331	0.123814	FALSE	FALSE	FALSE	10	102075479	0.0432	473513	0.1287	Intracerebral hemorrhage || id:ebi-a-GCST90018870	TRUE	10	100315722	0.0259739	2.06545e-09	7172	Sterol ester (27:1/16:1) levels || id:ebi-PL179-GCST90277241	TRUE	reported	TRUE	0.00499594	7172	4.86976e-06	473513	TRUE	8.199e-09	0.00517861	37.3239	92.698	36.0007
rs2280696	T	A	T	A	0.203799	-0.0119	0.126228	0.101787	FALSE	TRUE	FALSE	12	53512756	0.0372	473513	0.7493	Intracerebral hemorrhage || id:ebi-a-GCST90018870	TRUE	12	53118972	0.0251576	6.3685e-16	7047	Sterol ester (27:1/17:0) levels || id:ebi-PL179-GCST90277242	TRUE	reported	TRUE	0.00922907	7047	2.16111e-07	473513	TRUE	1.35411e-15	0.00916195	65.1428	92.698	65.6245
rs429358	C	T	C	T	0.121765	0.0941	0.189202	0.14833	FALSE	FALSE	FALSE	19	45411941	0.0363	473513	0.00947196	Intracerebral hemorrhage || id:ebi-a-GCST90018870	TRUE	19	44908684	0.0216407	1.90515e-08	7047	Sterol ester (27:1/17:0) levels || id:ebi-PL179-GCST90277242	TRUE	reported	TRUE	0.00447377	7047	1.41915e-05	473513	TRUE	1.38779e-07	0.00454897	32.194	92.698	31.6594
rs187429064	G	A	G	A	-0.210509	-0.2012	0.0535314	0.0234323	FALSE	FALSE	FALSE	19	19380513	0.0938	473513	0.0318999	Intracerebral hemorrhage || id:ebi-a-GCST90018870	TRUE	19	19269704	0.0379834	3.10021e-08	7166	Sterol ester (27:1/17:1) levels || id:ebi-PL179-GCST90277243	TRUE	reported	TRUE	0.00426914	7166	9.71664e-06	473513	TRUE	1.65406e-07	0.00449041	32.3144	92.698	30.7152
rs144944992	T	C	T	C	0.494641	0.0037	0.00943105	0.0110302	FALSE	FALSE	FALSE	1	164759815	0.1674	473513	0.9826	Intracerebral hemorrhage || id:ebi-a-GCST90018870	TRUE	1	164790578	0.0896755	3.58445e-08	7157	Sterol ester (27:1/18:0) levels || id:ebi-PL179-GCST90277244	TRUE	reported	TRUE	0.00423429	7157	1.03172e-09	473513	TRUE	4.55796e-08	0.00457146	32.859	92.698	30.4251
rs17725246	C	T	C	T	0.0970678	0.0271	0.338836	0.262833	FALSE	FALSE	FALSE	7	44581986	0.027	473513	0.317	Intracerebral hemorrhage || id:ebi-a-GCST90018870	TRUE	7	44542387	0.0176788	4.13556e-08	7157	Sterol ester (27:1/18:0) levels || id:ebi-PL179-GCST90277244	TRUE	reported	TRUE	0.00419575	7157	2.12755e-06	473513	TRUE	1.02087e-07	0.00422162	30.3337	92.698	30.147
rs2280696	T	A	T	A	0.25386	-0.0119	0.126228	0.101787	FALSE	TRUE	FALSE	12	53512756	0.0372	473513	0.7493	Intracerebral hemorrhage || id:ebi-a-GCST90018870	TRUE	12	53118972	0.024949	3.69061e-24	7157	Sterol ester (27:1/18:0) levels || id:ebi-PL179-GCST90277244	TRUE	reported	TRUE	0.0142637	7157	2.16111e-07	473513	TRUE	1.06718e-23	0.0142158	103.181	92.698	103.534
rs3741298	T	C	T	C	-0.10866	-0.0147	0.765351	0.712712	FALSE	FALSE	FALSE	11	116657561	0.0277	473513	0.5971	Intracerebral hemorrhage || id:ebi-a-GCST90018870	TRUE	11	116786845	0.0196057	3.08878e-08	7157	Sterol ester (27:1/18:0) levels || id:ebi-PL179-GCST90277244	TRUE	reported	TRUE	0.00427469	7157	5.94764e-07	473513	TRUE	5.57848e-08	0.00424081	30.4722	92.698	30.7167
rs4246215	T	G	T	G	-0.111203	0.0697	0.435753	0.383995	FALSE	FALSE	FALSE	11	61564299	0.0252	473513	0.00575599	Intracerebral hemorrhage || id:ebi-a-GCST90018870	TRUE	11	61796827	0.0168544	4.46858e-11	7157	Sterol ester (27:1/18:0) levels || id:ebi-PL179-GCST90277244	TRUE	reported	TRUE	0.00604731	7157	1.61558e-05	473513	TRUE	5.50221e-10	0.00608097	43.7755	92.698	43.5318
rs429358	C	T	C	T	0.133624	0.0941	0.189202	0.14833	FALSE	FALSE	FALSE	19	45411941	0.0363	473513	0.00947196	Intracerebral hemorrhage || id:ebi-a-GCST90018870	TRUE	19	44908684	0.0214843	5.2565e-10	7157	Sterol ester (27:1/18:0) levels || id:ebi-PL179-GCST90277244	TRUE	reported	TRUE	0.00537744	7157	1.41915e-05	473513	TRUE	4.88863e-09	0.00547819	39.4124	92.698	38.6836
rs56228609	T	C	T	C	-0.10381	-0.0205	0.275513	0.281726	FALSE	FALSE	FALSE	16	56987765	0.0284	473513	0.4708	Intracerebral hemorrhage || id:ebi-a-GCST90018870	TRUE	16	56953853	0.0186582	2.73262e-08	7157	Sterol ester (27:1/18:0) levels || id:ebi-PL179-GCST90277244	TRUE	reported	TRUE	0.00430779	7157	1.10037e-06	473513	TRUE	5.64197e-08	0.00430211	30.9146	92.698	30.9556
rs635634	C	T	C	T	-0.15377	0.0558	0.79789	0.790012	FALSE	FALSE	FALSE	9	136155000	0.0296	473513	0.0593595	Intracerebral hemorrhage || id:ebi-a-GCST90018870	TRUE	9	133279427	0.0207262	1.31211e-13	7157	Sterol ester (27:1/18:0) levels || id:ebi-PL179-GCST90277244	TRUE	reported	TRUE	0.00763424	7157	7.50502e-06	473513	TRUE	1.05e-12	0.00762613	54.9843	92.698	55.0432
rs11591147	T	G	T	G	-0.298324	0.0267	0.0332154	0.0227776	FALSE	FALSE	FALSE	1	55505647	0.0998	473513	0.7893	Intracerebral hemorrhage || id:ebi-a-GCST90018870	TRUE	1	55039974	0.046602	1.63308e-10	7174	Sterol ester (27:1/18:1) levels || id:ebi-PL179-GCST90277245	TRUE	reported	TRUE	0.00568136	7174	1.51158e-07	473513	TRUE	2.71135e-10	0.00571578	41.2292	92.698	40.9796
rs118068660	T	C	T	C	-0.171924	0.0814	0.0946153	0.100445	FALSE	FALSE	FALSE	19	11190544	0.0552	473513	0.1403	Intracerebral hemorrhage || id:ebi-a-GCST90018870	TRUE	19	11079868	0.0281541	1.06825e-09	7174	Sterol ester (27:1/18:1) levels || id:ebi-PL179-GCST90277245	TRUE	reported	TRUE	0.00517246	7174	4.59239e-06	473513	TRUE	4.22745e-09	0.00506404	36.5042	92.698	37.2898
rs1800961	T	C	T	C	-0.21016	0.0081	0.0524109	0.0290093	FALSE	FALSE	FALSE	20	43042364	0.0781	473513	0.9172	Intracerebral hemorrhage || id:ebi-a-GCST90018870	TRUE	20	44413724	0.037228	1.71172e-08	7174	Sterol ester (27:1/18:1) levels || id:ebi-PL179-GCST90277245	TRUE	reported	TRUE	0.00442379	7174	2.27163e-08	473513	TRUE	2.32698e-08	0.00438704	31.6025	92.698	31.8684
rs182695896	C	A	C	A	0.338302	-0.0696	0.025305	0.0140933	FALSE	FALSE	FALSE	4	74813227	0.1245	473513	0.5762	Intracerebral hemorrhage || id:ebi-a-GCST90018870	TRUE	4	73947510	0.0529583	1.78427e-10	7174	Sterol ester (27:1/18:1) levels || id:ebi-PL179-GCST90277245	TRUE	reported	TRUE	0.00565766	7174	6.60008e-07	473513	TRUE	3.71551e-10	0.00564565	40.7205	92.698	40.8076
rs7412	T	C	T	C	-0.281493	-0.0676	0.053066	0.0653287	FALSE	FALSE	FALSE	19	45412079	0.0545	473513	0.2148	Intracerebral hemorrhage || id:ebi-a-GCST90018870	TRUE	19	44908822	0.0371564	4.00681e-14	7174	Sterol ester (27:1/18:1) levels || id:ebi-PL179-GCST90277245	TRUE	reported	TRUE	0.007939	7174	3.24914e-06	473513	TRUE	1.87868e-13	0.00796345	57.5723	92.698	57.3942
rs74915447	A	G	A	G	0.26344	0.0399	0.0377859	0.0287575	FALSE	FALSE	FALSE	4	73765477	0.0954	473513	0.6762	Intracerebral hemorrhage || id:ebi-a-GCST90018870	TRUE	4	72899760	0.0442726	2.79701e-09	7174	Sterol ester (27:1/18:1) levels || id:ebi-PL179-GCST90277245	TRUE	reported	TRUE	0.00491263	7174	3.69419e-07	473513	TRUE	4.9302e-09	0.00504655	36.3775	92.698	35.4073
rs11591147	T	G	T	G	-0.358123	0.0267	0.0332154	0.0227776	FALSE	FALSE	FALSE	1	55505647	0.0998	473513	0.7893	Intracerebral hemorrhage || id:ebi-a-GCST90018870	TRUE	1	55039974	0.0465818	1.6926e-14	7174	Sterol ester (27:1/18:2) levels || id:ebi-PL179-GCST90277246	TRUE	reported	TRUE	0.00817386	7174	1.51158e-07	473513	TRUE	3.27819e-14	0.0082369	59.5657	92.698	59.106
rs116302332	T	C	T	C	0.345953	-0.1109	0.0281155	0.0225274	FALSE	FALSE	FALSE	4	75370891	0.0903	473513	0.2195	Intracerebral hemorrhage || id:ebi-a-GCST90018870	TRUE	4	74505174	0.0509182	1.17107e-11	7174	Sterol ester (27:1/18:2) levels || id:ebi-PL179-GCST90277246	TRUE	reported	TRUE	0.00639531	7174	3.18534e-06	473513	TRUE	4.5265e-11	0.00654071	47.2188	92.698	46.1624
rs118068660	T	C	T	C	-0.193503	0.0814	0.0946153	0.100445	FALSE	FALSE	FALSE	19	11190544	0.0552	473513	0.1403	Intracerebral hemorrhage || id:ebi-a-GCST90018870	TRUE	19	11079868	0.0281547	6.8142e-12	7174	Sterol ester (27:1/18:2) levels || id:ebi-PL179-GCST90277246	TRUE	reported	TRUE	0.00654308	7174	4.59239e-06	473513	TRUE	3.28183e-11	0.00641505	46.3058	92.698	47.2361
rs17395333	G	A	G	A	0.103708	-0.01	0.277564	0.263483	FALSE	FALSE	FALSE	2	21323369	0.0313	473513	0.750601	Intracerebral hemorrhage || id:ebi-a-GCST90018870	TRUE	2	21100497	0.0187058	3.05555e-08	7174	Sterol ester (27:1/18:2) levels || id:ebi-PL179-GCST90277246	TRUE	reported	TRUE	0.00426751	7174	2.15566e-07	473513	TRUE	4.77953e-08	0.00431337	31.0695	92.698	30.7377
rs1800961	T	C	T	C	-0.215559	0.0081	0.0524109	0.0290093	FALSE	FALSE	FALSE	20	43042364	0.0781	473513	0.9172	Intracerebral hemorrhage || id:ebi-a-GCST90018870	TRUE	20	44413724	0.0372427	7.42014e-09	7174	Sterol ester (27:1/18:2) levels || id:ebi-PL179-GCST90277246	TRUE	reported	TRUE	0.00464928	7174	2.27163e-08	473513	TRUE	1.0217e-08	0.00461534	33.2547	92.698	33.5004
rs2524299	T	A	T	A	0.138769	0.0687	0.259441	0.192932	FALSE	TRUE	FALSE	11	61604782	0.0293	473513	0.01911	Intracerebral hemorrhage || id:ebi-a-GCST90018870	TRUE	11	61837310	0.0190172	3.2532e-13	7174	Sterol ester (27:1/18:2) levels || id:ebi-PL179-GCST90277246	TRUE	reported	TRUE	0.00736952	7174	1.16103e-05	473513	TRUE	3.74272e-12	0.00739968	53.4662	92.698	53.2466
rs7412	T	C	T	C	-0.464139	-0.0676	0.053066	0.0653287	FALSE	FALSE	FALSE	19	45412079	0.0545	473513	0.2148	Intracerebral hemorrhage || id:ebi-a-GCST90018870	TRUE	19	44908822	0.0369389	7.78668e-36	7174	Sterol ester (27:1/18:2) levels || id:ebi-PL179-GCST90277246	TRUE	reported	TRUE	0.0215393	7174	3.24914e-06	473513	TRUE	1.26017e-34	0.0216502	158.711	92.698	157.88
rs79146711	T	C	T	C	0.284004	-0.0735	0.0451481	0.0289545	FALSE	FALSE	FALSE	4	74290628	0.0926	473513	0.4274	Intracerebral hemorrhage || id:ebi-a-GCST90018870	TRUE	4	73424911	0.040874	4.01592e-12	7174	Sterol ester (27:1/18:2) levels || id:ebi-PL179-GCST90277246	TRUE	reported	TRUE	0.00668653	7174	1.33052e-06	473513	TRUE	1.1127e-11	0.00695432	50.2256	92.698	48.2786
rs9304645	A	G	A	G	-0.122667	0.0416	0.165552	0.148663	FALSE	FALSE	FALSE	19	45450328	0.0386	473513	0.2811	Intracerebral hemorrhage || id:ebi-a-GCST90018870	TRUE	19	44947071	0.022352	4.20125e-08	7174	Sterol ester (27:1/18:2) levels || id:ebi-PL179-GCST90277246	TRUE	reported	TRUE	0.00418179	7174	2.45291e-06	473513	TRUE	1.08991e-07	0.00415737	29.9412	92.698	30.1178
rs1260326	C	T	C	T	-0.105379	-0.0171	0.650878	0.574911	FALSE	FALSE	FALSE	2	27730940	0.0253	473513	0.4996	Intracerebral hemorrhage || id:ebi-a-GCST90018870	TRUE	2	27508073	0.0174533	1.6383e-09	7174	Sterol ester (27:1/18:3) levels || id:ebi-PL179-GCST90277247	TRUE	reported	TRUE	0.00505721	7174	9.64763e-07	473513	TRUE	3.5366e-09	0.00504679	36.3792	92.698	36.4547
rs174584	A	G	A	G	-0.183231	0.0736	0.409877	0.37752	FALSE	FALSE	FALSE	11	61610750	0.0253	473513	0.00365999	Intracerebral hemorrhage || id:ebi-a-GCST90018870	TRUE	11	61843278	0.0169196	4.0219e-27	7174	Sterol ester (27:1/18:3) levels || id:ebi-PL179-GCST90277247	TRUE	reported	TRUE	0.0160892	7174	1.78721e-05	473513	TRUE	3.64241e-25	0.0162414	118.407	92.698	117.278
rs1800961	T	C	T	C	-0.239553	0.0081	0.0524109	0.0290093	FALSE	FALSE	FALSE	20	43042364	0.0781	473513	0.9172	Intracerebral hemorrhage || id:ebi-a-GCST90018870	TRUE	20	44413724	0.0372191	1.30139e-10	7174	Sterol ester (27:1/18:3) levels || id:ebi-PL179-GCST90277247	TRUE	reported	TRUE	0.00574288	7174	2.27163e-08	473513	TRUE	1.90444e-10	0.0057	41.1148	92.698	41.4259
rs182611493	G	A	G	A	-0.282368	-0.2135	0.0538013	0.0228197	FALSE	FALSE	FALSE	19	19458388	0.0946	473513	0.0240602	Intracerebral hemorrhage || id:ebi-a-GCST90018870	TRUE	19	19347579	0.0377678	8.54835e-14	7174	Sterol ester (27:1/18:3) levels || id:ebi-PL179-GCST90277247	TRUE	reported	TRUE	0.00773349	7174	1.07567e-05	473513	TRUE	9.70222e-13	0.00811776	58.697	92.698	55.8969
rs2255531	A	G	A	G	0.0933972	0.0084	0.394936	0.394545	FALSE	FALSE	FALSE	12	121414915	0.0252	473513	0.7375	Intracerebral hemorrhage || id:ebi-a-GCST90018870	TRUE	12	120977112	0.0170246	4.24659e-08	7174	Sterol ester (27:1/18:3) levels || id:ebi-PL179-GCST90277247	TRUE	reported	TRUE	0.00417883	7174	2.34654e-07	473513	TRUE	6.66241e-08	0.00416894	30.0248	92.698	30.0964
rs4245791	T	C	T	C	-0.256295	-0.0965	0.772602	0.775629	FALSE	FALSE	FALSE	2	44074431	0.037	473513	0.00909201	Intracerebral hemorrhage || id:ebi-a-GCST90018870	TRUE	2	43847292	0.0217247	9.13344e-32	5848	Sterol ester (27:1/20:2) levels || id:ebi-PL179-GCST90277248	TRUE	reported	TRUE	0.0232539	5848	1.43653e-05	473513	TRUE	4.67776e-30	0.0230809	138.119	92.698	139.179
rs429358	C	T	C	T	0.162093	0.0941	0.189202	0.14833	FALSE	FALSE	FALSE	19	45411941	0.0363	473513	0.00947196	Intracerebral hemorrhage || id:ebi-a-GCST90018870	TRUE	19	44908684	0.0237247	9.1982e-12	5848	Sterol ester (27:1/20:2) levels || id:ebi-PL179-GCST90277248	TRUE	reported	TRUE	0.00792162	5848	1.41915e-05	473513	TRUE	8.32377e-11	0.00806115	47.5084	92.698	46.6796
rs6709904	G	A	G	A	-0.211386	0.0127	0.0998144	0.091905	FALSE	FALSE	FALSE	2	44080324	0.0464	473513	0.785199	Intracerebral hemorrhage || id:ebi-a-GCST90018870	TRUE	2	43853185	0.0319064	3.77284e-11	5848	Sterol ester (27:1/20:2) levels || id:ebi-PL179-GCST90277248	TRUE	reported	TRUE	0.00745228	5848	1.58213e-07	473513	TRUE	5.92265e-11	0.00802985	47.3225	92.698	43.8932
rs1135999	G	A	G	A	-0.22595	-0.0317	0.315252	0.336334	FALSE	FALSE	FALSE	16	15131962	0.0258	473513	0.2198	Intracerebral hemorrhage || id:ebi-a-GCST90018870	TRUE	16	15038105	0.0178214	1.90035e-36	7171	Sterol ester (27:1/20:3) levels || id:ebi-PL179-GCST90277249	TRUE	reported	TRUE	0.0219307	7171	3.18822e-06	473513	TRUE	3.10346e-35	0.0220416	161.578	92.698	160.746
rs1800961	T	C	T	C	-0.23874	0.0081	0.0524109	0.0290093	FALSE	FALSE	FALSE	20	43042364	0.0781	473513	0.9172	Intracerebral hemorrhage || id:ebi-a-GCST90018870	TRUE	20	44413724	0.0372471	1.54881e-10	7171	Sterol ester (27:1/20:3) levels || id:ebi-PL179-GCST90277249	TRUE	reported	TRUE	0.00569804	7171	2.27163e-08	473513	TRUE	2.26085e-10	0.00566138	40.8175	92.698	41.0833
rs187429064	G	A	G	A	-0.235892	-0.2012	0.0535314	0.0234323	FALSE	FALSE	FALSE	19	19380513	0.0938	473513	0.0318999	Intracerebral hemorrhage || id:ebi-a-GCST90018870	TRUE	19	19269704	0.0378639	4.92004e-10	7171	Sterol ester (27:1/20:3) levels || id:ebi-PL179-GCST90277249	TRUE	reported	TRUE	0.00538483	7171	9.71664e-06	473513	TRUE	3.30993e-09	0.0056386	40.6523	92.698	38.8129
rs2727271	T	A	T	A	-0.170476	0.0681	0.257859	0.190551	FALSE	TRUE	FALSE	11	61603358	0.0294	473513	0.02066	Intracerebral hemorrhage || id:ebi-a-GCST90018870	TRUE	11	61835886	0.0190212	3.9811e-19	7171	Sterol ester (27:1/20:3) levels || id:ebi-PL179-GCST90277249	TRUE	reported	TRUE	0.0110803	7171	1.13309e-05	473513	TRUE	8.30199e-18	0.0111231	80.6383	92.698	80.325
rs530804537	A	G	A	G	-0.244913	0.0857	0.0419602	0.0196802	FALSE	FALSE	FALSE	1	55583210	0.1005	473513	0.394	Intracerebral hemorrhage || id:ebi-a-GCST90018870	TRUE	1	55117537	0.041657	4.30519e-09	7171	Sterol ester (27:1/20:3) levels || id:ebi-PL179-GCST90277249	TRUE	reported	TRUE	0.00479844	7171	1.53567e-06	473513	TRUE	1.02792e-08	0.00482253	34.7402	92.698	34.5659
rs56374730	G	T	G	T	0.11198	-0.0205	0.296257	0.235936	FALSE	FALSE	FALSE	16	15867652	0.0306	473513	0.5022	Intracerebral hemorrhage || id:ebi-a-GCST90018870	TRUE	16	15773795	0.0183708	1.14556e-09	7171	Sterol ester (27:1/20:3) levels || id:ebi-PL179-GCST90277249	TRUE	reported	TRUE	0.0051561	7171	9.47839e-07	473513	TRUE	2.48441e-09	0.0052287	37.6816	92.698	37.1556
rs113248417	G	A	G	A	-0.267977	0.1553	0.03689	0.0283742	FALSE	FALSE	FALSE	11	61826934	0.0929	473513	0.0944996	Intracerebral hemorrhage || id:ebi-a-GCST90018870	TRUE	11	62059462	0.0449424	2.59497e-09	7174	Sterol ester (27:1/20:4) levels || id:ebi-PL179-GCST90277250	TRUE	reported	TRUE	0.00493281	7174	5.90172e-06	473513	TRUE	1.13936e-08	0.00510281	36.7851	92.698	35.5535
rs1135999	G	A	G	A	-0.101484	-0.0317	0.315252	0.336334	FALSE	FALSE	FALSE	16	15131962	0.0258	473513	0.2198	Intracerebral hemorrhage || id:ebi-a-GCST90018870	TRUE	16	15038105	0.0177973	1.22558e-08	7174	Sterol ester (27:1/20:4) levels || id:ebi-PL179-GCST90277250	TRUE	reported	TRUE	0.00451317	7174	3.18822e-06	473513	TRUE	3.69618e-08	0.00444645	32.0324	92.698	32.5152
rs11591147	T	G	T	G	-0.297311	0.0267	0.0332154	0.0227776	FALSE	FALSE	FALSE	1	55505647	0.0998	473513	0.7893	Intracerebral hemorrhage || id:ebi-a-GCST90018870	TRUE	1	55039974	0.0461889	1.29732e-10	7174	Sterol ester (27:1/20:4) levels || id:ebi-PL179-GCST90277250	TRUE	reported	TRUE	0.00574387	7174	1.51158e-07	473513	TRUE	2.16159e-10	0.00567703	40.9481	92.698	41.433
rs174528	C	T	C	T	-0.64833	0.0736	0.41439	0.390888	FALSE	FALSE	FALSE	11	61543499	0.0253	473513	0.00364099	Intracerebral hemorrhage || id:ebi-a-GCST90018870	TRUE	11	61776027	0.0151956	1e-200	7174	Sterol ester (27:1/20:4) levels || id:ebi-PL179-GCST90277250	TRUE	reported	TRUE	0.202434	7174	1.78721e-05	473513	TRUE	0	0.204005	1838.1	92.698	1820.36
rs182695896	C	A	C	A	0.295609	-0.0696	0.025305	0.0140933	FALSE	FALSE	FALSE	4	74813227	0.1245	473513	0.5762	Intracerebral hemorrhage || id:ebi-a-GCST90018870	TRUE	4	73947510	0.0524625	1.82143e-08	7174	Sterol ester (27:1/20:4) levels || id:ebi-PL179-GCST90277250	TRUE	reported	TRUE	0.00440736	7174	6.60008e-07	473513	TRUE	3.39588e-08	0.00431063	31.0497	92.698	31.7495
rs187429064	G	A	G	A	-0.254328	-0.2012	0.0535314	0.0234323	FALSE	FALSE	FALSE	19	19380513	0.0938	473513	0.0318999	Intracerebral hemorrhage || id:ebi-a-GCST90018870	TRUE	19	19269704	0.0374576	1.20692e-11	7174	Sterol ester (27:1/20:4) levels || id:ebi-PL179-GCST90277250	TRUE	reported	TRUE	0.00638683	7174	9.71664e-06	473513	TRUE	9.84827e-11	0.0065544	47.3183	92.698	46.1008
rs2229738	T	C	T	C	-0.15287	0.1019	0.155986	0.0897988	FALSE	FALSE	FALSE	11	68562328	0.0529	473513	0.05428	Intracerebral hemorrhage || id:ebi-a-GCST90018870	TRUE	11	68794860	0.0234094	7.00528e-11	7174	Sterol ester (27:1/20:4) levels || id:ebi-PL179-GCST90277250	TRUE	reported	TRUE	0.00591084	7174	7.83616e-06	473513	TRUE	4.3966e-10	0.00615332	44.4049	92.698	42.6446
rs3741252	T	C	T	C	0.212004	-0.0842	0.133653	0.157815	FALSE	FALSE	FALSE	11	61511498	0.032	473513	0.00855796	Intracerebral hemorrhage || id:ebi-a-GCST90018870	TRUE	11	61744026	0.0245185	6.46183e-18	7174	Sterol ester (27:1/20:4) levels || id:ebi-PL179-GCST90277250	TRUE	reported	TRUE	0.0103171	7174	1.46214e-05	473513	TRUE	1.64974e-16	0.0104085	75.435	92.698	74.7653
rs4382917	A	G	A	G	0.146345	-0.0032	0.255777	0.197178	FALSE	FALSE	FALSE	11	62221476	0.0347	473513	0.9264	Intracerebral hemorrhage || id:ebi-a-GCST90018870	TRUE	11	62454004	0.0197048	1.2376e-13	7174	Sterol ester (27:1/20:4) levels || id:ebi-PL179-GCST90277250	TRUE	reported	TRUE	0.0076321	7174	1.79602e-08	473513	TRUE	1.98102e-13	0.00815362	58.9585	92.698	55.1584
rs7412	T	C	T	C	-0.309996	-0.0676	0.053066	0.0653287	FALSE	FALSE	FALSE	19	45412079	0.0545	473513	0.2148	Intracerebral hemorrhage || id:ebi-a-GCST90018870	TRUE	19	44908822	0.0367905	4.288e-17	7174	Sterol ester (27:1/20:4) levels || id:ebi-PL179-GCST90277250	TRUE	reported	TRUE	0.00980218	7174	3.24914e-06	473513	TRUE	2.46308e-16	0.0096578	69.9412	92.698	70.9971
rs174581	A	G	A	G	-0.4109	0.072	0.409733	0.375628	FALSE	FALSE	FALSE	11	61606683	0.0253	473513	0.004492	Intracerebral hemorrhage || id:ebi-a-GCST90018870	TRUE	11	61839211	0.0163804	3.55701e-133	7174	Sterol ester (27:1/20:5) levels || id:ebi-PL179-GCST90277251	TRUE	reported	TRUE	0.0806602	7174	1.71036e-05	473513	TRUE	2.37311e-129	0.081668	637.811	92.698	629.25
rs508049	T	C	T	C	-0.15839	0.0136	0.0979671	0.060993	FALSE	FALSE	FALSE	11	68675497	0.0639	473513	0.8315	Intracerebral hemorrhage || id:ebi-a-GCST90018870	TRUE	11	68908029	0.028652	3.35151e-08	7174	Sterol ester (27:1/20:5) levels || id:ebi-PL179-GCST90277251	TRUE	reported	TRUE	0.00424286	7174	9.56634e-08	473513	TRUE	4.85873e-08	0.00443392	31.9417	92.698	30.5595
rs7936002	G	A	G	A	0.109709	0.0052	0.257197	0.199424	FALSE	FALSE	FALSE	11	62219029	0.0345	473513	0.8805	Intracerebral hemorrhage || id:ebi-a-GCST90018870	TRUE	11	62451557	0.0196714	2.52693e-08	7174	Sterol ester (27:1/20:5) levels || id:ebi-PL179-GCST90277251	TRUE	reported	TRUE	0.00431812	7174	4.79776e-08	473513	TRUE	3.537e-08	0.0045989	33.1357	92.698	31.1038
rs174554	G	A	G	A	-0.200968	0.071	0.405862	0.369378	FALSE	FALSE	FALSE	11	61579463	0.0254	473513	0.00518896	Intracerebral hemorrhage || id:ebi-a-GCST90018870	TRUE	11	61811991	0.0168825	2.2609e-32	7173	Sterol ester (27:1/22:6) levels || id:ebi-PL179-GCST90277252	TRUE	reported	TRUE	0.0193777	7173	1.65011e-05	473513	TRUE	2.82693e-30	0.0194782	142.453	92.698	141.703
rs7412	T	C	T	C	-0.268679	-0.0676	0.053066	0.0653287	FALSE	FALSE	FALSE	19	45412079	0.0545	473513	0.2148	Intracerebral hemorrhage || id:ebi-a-GCST90018870	TRUE	19	44908822	0.0371984	5.6073e-13	7173	Sterol ester (27:1/22:6) levels || id:ebi-PL179-GCST90277252	TRUE	reported	TRUE	0.00722256	7173	3.24914e-06	473513	TRUE	2.41506e-12	0.00725493	52.4053	92.698	52.1698
rs1260326	C	T	C	T	-0.0994691	-0.0171	0.650878	0.574911	FALSE	FALSE	FALSE	2	27730940	0.0253	473513	0.4996	Intracerebral hemorrhage || id:ebi-a-GCST90018870	TRUE	2	27508073	0.0175128	1.40033e-08	7117	Ceramide (d40:1) levels || id:ebi-PL179-GCST90277253	TRUE	reported	TRUE	0.00451363	7117	9.64763e-07	473513	TRUE	2.84487e-08	0.00449659	32.1377	92.698	32.2601
rs187429064	G	A	G	A	-0.231992	-0.2012	0.0535314	0.0234323	FALSE	FALSE	FALSE	19	19380513	0.0938	473513	0.0318999	Intracerebral hemorrhage || id:ebi-a-GCST90018870	TRUE	19	19269704	0.0379485	1.02441e-09	7117	Ceramide (d40:1) levels || id:ebi-PL179-GCST90277253	TRUE	reported	TRUE	0.00522524	7117	9.71664e-06	473513	TRUE	6.58274e-09	0.00545369	39.0158	92.698	37.3729
rs28505920	A	T	A	T	0.123282	0.0142	0.171403	0.17442	FALSE	TRUE	FALSE	8	119280966	0.0433	473513	0.743	Intracerebral hemorrhage || id:ebi-a-GCST90018870	TRUE	8	118268727	0.0223476	3.57529e-08	7117	Ceramide (d40:1) levels || id:ebi-PL179-GCST90277253	TRUE	reported	TRUE	0.00425901	7117	2.27128e-07	473513	TRUE	5.59112e-08	0.00431709	30.8493	92.698	30.4325
rs364585	G	A	G	A	-0.263295	-0.0564	0.66136	0.613026	FALSE	FALSE	FALSE	20	12962718	0.0254	473513	0.0262398	Intracerebral hemorrhage || id:ebi-a-GCST90018870	TRUE	20	12982070	0.0174402	1.01838e-50	7117	Ceramide (d40:1) levels || id:ebi-PL179-GCST90277253	TRUE	reported	TRUE	0.0310394	7117	1.04125e-05	473513	TRUE	1.68457e-48	0.0310521	228.016	92.698	227.92
rs58489806	T	C	T	C	-0.178451	0.0328	0.0756567	0.103186	FALSE	FALSE	FALSE	19	19456917	0.0393	473513	0.4035	Intracerebral hemorrhage || id:ebi-a-GCST90018870	TRUE	19	19346108	0.0316157	1.71616e-08	7117	Ceramide (d40:1) levels || id:ebi-PL179-GCST90277253	TRUE	reported	TRUE	0.00445776	7117	1.47107e-06	473513	TRUE	3.87743e-08	0.00445398	31.8319	92.698	31.859
rs7157785	T	G	T	G	0.147618	0.0723	0.125459	0.131138	FALSE	FALSE	FALSE	14	64235556	0.0397	473513	0.06897	Intracerebral hemorrhage || id:ebi-a-GCST90018870	TRUE	14	63768838	0.0252287	5.09709e-09	7117	Ceramide (d40:1) levels || id:ebi-PL179-GCST90277253	TRUE	reported	TRUE	0.00478883	7117	7.00426e-06	473513	TRUE	2.38991e-08	0.00478179	34.1859	92.698	34.2365
rs12878001	G	T	G	T	0.215989	0.0674	0.124065	0.132731	FALSE	FALSE	FALSE	14	64239629	0.0393	473513	0.0864192	Intracerebral hemorrhage || id:ebi-a-GCST90018870	TRUE	14	63772911	0.0286656	5.66633e-14	5287	Ceramide (d40:2) levels || id:ebi-PL179-GCST90277254	TRUE	reported	TRUE	0.0106281	5287	6.21158e-06	473513	TRUE	2.9021e-13	0.0101395	54.1359	92.698	56.7729
rs438568	G	A	G	A	-0.227656	-0.0534	0.665837	0.614189	FALSE	FALSE	FALSE	20	12958687	0.0255	473513	0.0360097	Intracerebral hemorrhage || id:ebi-a-GCST90018870	TRUE	20	12978039	0.0201893	3.65655e-29	5287	Ceramide (d40:2) levels || id:ebi-PL179-GCST90277254	TRUE	reported	TRUE	0.0234934	5287	9.26122e-06	473513	TRUE	6.78227e-28	0.0230629	124.765	92.698	127.15
rs2236124	C	T	C	T	0.148192	-0.0512	0.146373	0.154162	FALSE	FALSE	FALSE	20	13106725	0.0329	473513	0.1202	Intracerebral hemorrhage || id:ebi-a-GCST90018870	TRUE	20	13126078	0.0233976	2.53305e-10	7174	Ceramide (d42:1) levels || id:ebi-PL179-GCST90277255	TRUE	reported	TRUE	0.00556217	7174	5.11465e-06	473513	TRUE	1.13012e-09	0.00548793	39.5766	92.698	40.115
rs364585	G	A	G	A	-0.222717	-0.0564	0.66136	0.613026	FALSE	FALSE	FALSE	20	12962718	0.0254	473513	0.0262398	Intracerebral hemorrhage || id:ebi-a-GCST90018870	TRUE	20	12982070	0.0174419	6.10811e-37	7174	Ceramide (d42:1) levels || id:ebi-PL179-GCST90277255	TRUE	reported	TRUE	0.0222288	7174	1.04125e-05	473513	TRUE	4.64358e-35	0.0222184	162.971	92.698	163.049
rs8100204	A	G	A	G	-0.166109	0.0058	0.170713	0.167587	FALSE	FALSE	FALSE	19	19393714	0.0327	473513	0.8586	Intracerebral hemorrhage || id:ebi-a-GCST90018870	TRUE	19	19282905	0.0223854	1.29409e-13	7174	Ceramide (d42:1) levels || id:ebi-PL179-GCST90277255	TRUE	reported	TRUE	0.00761894	7174	6.64401e-08	473513	TRUE	2.2457e-13	0.00781246	56.4721	92.698	55.0626
rs1042034	T	C	T	C	0.102639	-0.0197	0.727594	0.652276	FALSE	FALSE	FALSE	2	21225281	0.0285	473513	0.489199	Intracerebral hemorrhage || id:ebi-a-GCST90018870	TRUE	2	21002409	0.018599	3.53615e-08	7173	Ceramide (d42:2) levels || id:ebi-PL179-GCST90277256	TRUE	reported	TRUE	0.00422888	7173	1.00905e-06	473513	TRUE	7.10334e-08	0.004176	30.0717	92.698	30.4541
rs1169306	T	C	T	C	-0.0983412	0.03	0.359634	0.399212	FALSE	FALSE	FALSE	12	121438311	0.0254	473513	0.2367	Intracerebral hemorrhage || id:ebi-a-GCST90018870	TRUE	12	121000508	0.0173556	1.51403e-08	7173	Ceramide (d42:2) levels || id:ebi-PL179-GCST90277256	TRUE	reported	TRUE	0.0044573	7173	2.94607e-06	473513	TRUE	4.37506e-08	0.00445441	32.0855	92.698	32.1064
rs12763964	C	T	C	T	-0.131962	-0.0387	0.205697	0.182192	FALSE	FALSE	FALSE	10	72602891	0.0358	473513	0.2795	Intracerebral hemorrhage || id:ebi-a-GCST90018870	TRUE	10	70843134	0.0206836	1.88198e-10	7173	Ceramide (d42:2) levels || id:ebi-PL179-GCST90277256	TRUE	reported	TRUE	0.00564427	7173	2.46788e-06	473513	TRUE	5.8721e-10	0.00569039	41.0393	92.698	40.7048
rs187429064	G	A	G	A	-0.287704	-0.2012	0.0535314	0.0234323	FALSE	FALSE	FALSE	19	19380513	0.0938	473513	0.0318999	Intracerebral hemorrhage || id:ebi-a-GCST90018870	TRUE	19	19269704	0.037735	2.74967e-14	7173	Ceramide (d42:2) levels || id:ebi-PL179-GCST90277256	TRUE	reported	TRUE	0.00804113	7173	9.71664e-06	473513	TRUE	2.99627e-13	0.00838758	60.6561	92.698	58.1304
rs2236124	C	T	C	T	0.169704	-0.0512	0.146373	0.154162	FALSE	FALSE	FALSE	20	13106725	0.0329	473513	0.1202	Intracerebral hemorrhage || id:ebi-a-GCST90018870	TRUE	20	13126078	0.0233739	4.2613e-13	7173	Ceramide (d42:2) levels || id:ebi-PL179-GCST90277256	TRUE	reported	TRUE	0.00729728	7173	5.11465e-06	473513	TRUE	2.4403e-12	0.00719686	51.9828	92.698	52.7135
rs364585	G	A	G	A	-0.265158	-0.0564	0.66136	0.613026	FALSE	FALSE	FALSE	20	12962718	0.0254	473513	0.0262398	Intracerebral hemorrhage || id:ebi-a-GCST90018870	TRUE	20	12982070	0.0173572	7.11568e-52	7173	Ceramide (d42:2) levels || id:ebi-PL179-GCST90277256	TRUE	reported	TRUE	0.0315182	7173	1.04125e-05	473513	TRUE	1.28365e-49	0.0314931	233.181	92.698	233.373
rs5767288	A	G	A	G	-0.141379	-0.0106	0.190342	0.272288	FALSE	FALSE	FALSE	22	46996254	0.0278	473513	0.7032	Intracerebral hemorrhage || id:ebi-a-GCST90018870	TRUE	22	46600357	0.0214117	4.30754e-11	7173	Ceramide (d42:2) levels || id:ebi-PL179-GCST90277256	TRUE	reported	TRUE	0.00604304	7173	3.07038e-07	473513	TRUE	8.0423e-11	0.00616078	44.4529	92.698	43.5981
rs72999033	T	C	T	C	-0.199245	0.0816	0.0623971	0.0504743	FALSE	FALSE	FALSE	19	19366632	0.0651	473513	0.2102	Intracerebral hemorrhage || id:ebi-a-GCST90018870	TRUE	19	19255823	0.0343829	7.11969e-09	7173	Ceramide (d42:2) levels || id:ebi-PL179-GCST90277256	TRUE	reported	TRUE	0.00466102	7173	3.31808e-06	473513	TRUE	2.2249e-08	0.00464503	33.4649	92.698	33.5807
rs118068660	T	C	T	C	-0.161378	0.0814	0.0946153	0.100445	FALSE	FALSE	FALSE	19	11190544	0.0552	473513	0.1403	Intracerebral hemorrhage || id:ebi-a-GCST90018870	TRUE	19	11079868	0.0282534	1.16088e-08	7166	Cholesterol levels || id:ebi-PL179-GCST90277257	TRUE	reported	TRUE	0.00453334	7166	4.59239e-06	473513	TRUE	4.14908e-08	0.00446183	32.1078	92.698	32.6248
rs964184	C	G	C	G	-0.18604	-0.0334	0.848991	0.829238	FALSE	TRUE	FALSE	11	116648917	0.0314	473513	0.2885	Intracerebral hemorrhage || id:ebi-a-GCST90018870	TRUE	11	116778201	0.0245538	4.04272e-14	6293	Diacylglycerol (16:0_18:1) levels || id:ebi-PL179-GCST90277258	TRUE	reported	TRUE	0.00904296	6293	2.38948e-06	473513	TRUE	1.43321e-13	0.0088746	56.33	92.698	57.4084
rs964184	C	G	C	G	-0.224813	-0.0334	0.848991	0.829238	FALSE	TRUE	FALSE	11	116648917	0.0314	473513	0.2885	Intracerebral hemorrhage || id:ebi-a-GCST90018870	TRUE	11	116778201	0.0247993	1.64373e-19	6075	Diacylglycerol (16:0_18:2) levels || id:ebi-PL179-GCST90277259	TRUE	reported	TRUE	0.0133513	6075	2.38948e-06	473513	TRUE	7.50723e-19	0.0129592	79.7346	92.698	82.1796
rs1260326	C	T	C	T	-0.11192	-0.0171	0.650878	0.574911	FALSE	FALSE	FALSE	2	27730940	0.0253	473513	0.4996	Intracerebral hemorrhage || id:ebi-a-GCST90018870	TRUE	2	27508073	0.0186705	2.15261e-09	6215	Diacylglycerol (16:1_18:1) levels || id:ebi-PL179-GCST90277260	TRUE	reported	TRUE	0.00575039	6215	9.64763e-07	473513	TRUE	4.29458e-09	0.00569275	35.5716	92.698	35.9338
rs964184	C	G	C	G	-0.163958	-0.0334	0.848991	0.829238	FALSE	TRUE	FALSE	11	116648917	0.0314	473513	0.2885	Intracerebral hemorrhage || id:ebi-a-GCST90018870	TRUE	11	116778201	0.0246535	3.16883e-11	6215	Diacylglycerol (16:1_18:1) levels || id:ebi-PL179-GCST90277260	TRUE	reported	TRUE	0.00706848	6215	2.38948e-06	473513	TRUE	9.30026e-11	0.00689289	43.1227	92.698	44.2291
rs1042034	T	C	T	C	0.10387	-0.0197	0.727594	0.652276	FALSE	FALSE	FALSE	2	21225281	0.0285	473513	0.489199	Intracerebral hemorrhage || id:ebi-a-GCST90018870	TRUE	2	21002409	0.0190302	4.96797e-08	6884	Diacylglycerol (18:1_18:1) levels || id:ebi-PL179-GCST90277261	TRUE	reported	TRUE	0.00431025	6884	1.00905e-06	473513	TRUE	9.71841e-08	0.00427677	29.5592	92.698	29.7916
rs1260326	C	T	C	T	-0.122667	-0.0171	0.650878	0.574911	FALSE	FALSE	FALSE	2	27730940	0.0253	473513	0.4996	Intracerebral hemorrhage || id:ebi-a-GCST90018870	TRUE	2	27508073	0.0177922	5.87541e-12	6884	Diacylglycerol (18:1_18:1) levels || id:ebi-PL179-GCST90277261	TRUE	reported	TRUE	0.0068595	6884	9.64763e-07	473513	TRUE	1.42219e-11	0.00683852	47.3868	92.698	47.5331
rs17596144	T	C	T	C	0.130967	0.0541	0.151717	0.123361	FALSE	FALSE	FALSE	1	220978645	0.041	473513	0.1865	Intracerebral hemorrhage || id:ebi-a-GCST90018870	TRUE	1	220805303	0.0238742	4.25945e-08	6884	Diacylglycerol (18:1_18:1) levels || id:ebi-PL179-GCST90277261	TRUE	reported	TRUE	0.00435368	6884	3.67701e-06	473513	TRUE	1.2639e-07	0.00441498	30.5186	92.698	30.093
rs35332062	A	G	A	G	-0.143787	0.0366	0.121986	0.121394	FALSE	FALSE	FALSE	7	73012042	0.0385	473513	0.3418	Intracerebral hemorrhage || id:ebi-a-GCST90018870	TRUE	7	73597712	0.025949	3.11246e-08	6884	Diacylglycerol (18:1_18:1) levels || id:ebi-PL179-GCST90277261	TRUE	reported	TRUE	0.00444171	6884	1.90858e-06	473513	TRUE	7.32329e-08	0.00442874	30.6142	92.698	30.7042
rs964184	C	G	C	G	-0.263829	-0.0334	0.848991	0.829238	FALSE	TRUE	FALSE	11	116648917	0.0314	473513	0.2885	Intracerebral hemorrhage || id:ebi-a-GCST90018870	TRUE	11	116778201	0.0234323	3.74031e-29	6884	Diacylglycerol (18:1_18:1) levels || id:ebi-PL179-GCST90277261	TRUE	reported	TRUE	0.0180873	6884	2.38948e-06	473513	TRUE	3.19527e-28	0.0178476	125.06	92.698	126.77
rs1260326	C	T	C	T	-0.128985	-0.0171	0.650878	0.574911	FALSE	FALSE	FALSE	2	27730940	0.0253	473513	0.4996	Intracerebral hemorrhage || id:ebi-a-GCST90018870	TRUE	2	27508073	0.0180533	9.97682e-13	6613	Diacylglycerol (18:1_18:2) levels || id:ebi-PL179-GCST90277262	TRUE	reported	TRUE	0.00766227	6613	9.64763e-07	473513	TRUE	2.44555e-12	0.0075611	50.3673	92.698	51.0464
rs157582	T	C	T	C	0.117905	0.0568	0.223336	0.226624	FALSE	FALSE	FALSE	19	45396219	0.0292	473513	0.0520104	Intracerebral hemorrhage || id:ebi-a-GCST90018870	TRUE	19	44892962	0.0208635	1.65714e-08	6613	Diacylglycerol (18:1_18:2) levels || id:ebi-PL179-GCST90277262	TRUE	reported	TRUE	0.00480762	6613	7.99093e-06	473513	TRUE	7.48806e-08	0.00482266	32.0371	92.698	31.9367
rs2352723	C	T	C	T	-0.112348	0.0238	0.76854	0.799561	FALSE	FALSE	FALSE	1	230291868	0.0307	473513	0.4383	Intracerebral hemorrhage || id:ebi-a-GCST90018870	TRUE	1	230156121	0.0203979	3.76323e-08	6613	Diacylglycerol (18:1_18:2) levels || id:ebi-PL179-GCST90277262	TRUE	reported	TRUE	0.00456777	6613	1.26925e-06	473513	TRUE	7.69126e-08	0.00449059	29.8212	92.698	30.3361
rs268	G	A	G	A	0.336	0.0704	0.0226757	0.0195531	FALSE	FALSE	FALSE	8	19813529	0.115	473513	0.540201	Intracerebral hemorrhage || id:ebi-a-GCST90018870	TRUE	8	19956018	0.0582284	8.25719e-09	6613	Diacylglycerol (18:1_18:2) levels || id:ebi-PL179-GCST90277262	TRUE	reported	TRUE	0.00501141	6613	7.91442e-07	473513	TRUE	1.5725e-08	0.00500389	33.2471	92.698	33.2973
rs79624003	G	A	G	A	-0.172297	0.0363	0.122045	0.121987	FALSE	FALSE	FALSE	7	73012785	0.0384	473513	0.345	Intracerebral hemorrhage || id:ebi-a-GCST90018870	TRUE	7	73598455	0.0265336	8.97975e-11	6613	Diacylglycerol (18:1_18:2) levels || id:ebi-PL179-GCST90277262	TRUE	reported	TRUE	0.00633774	6613	1.88721e-06	473513	TRUE	2.44455e-10	0.00636177	42.3269	92.698	42.1661
rs964184	C	G	C	G	-0.291138	-0.0334	0.848991	0.829238	FALSE	TRUE	FALSE	11	116648917	0.0314	473513	0.2885	Intracerebral hemorrhage || id:ebi-a-GCST90018870	TRUE	11	116778201	0.0237376	3.25964e-34	6613	Diacylglycerol (18:1_18:2) levels || id:ebi-PL179-GCST90277262	TRUE	reported	TRUE	0.0222477	6613	2.38948e-06	473513	TRUE	3.19928e-33	0.0217337	146.874	92.698	150.426
rs964184	C	G	C	G	-0.170501	-0.0334	0.848991	0.829238	FALSE	TRUE	FALSE	11	116648917	0.0314	473513	0.2885	Intracerebral hemorrhage || id:ebi-a-GCST90018870	TRUE	11	116778201	0.0240304	1.42754e-12	6572	Diacylglycerol (18:1_18:3) levels || id:ebi-PL179-GCST90277263	TRUE	reported	TRUE	0.00760416	6572	2.38948e-06	473513	TRUE	4.7591e-12	0.00745401	49.3406	92.698	50.3422
rs1260326	C	T	C	T	-0.0990041	-0.0171	0.650878	0.574911	FALSE	FALSE	FALSE	2	27730940	0.0253	473513	0.4996	Intracerebral hemorrhage || id:ebi-a-GCST90018870	TRUE	2	27508073	0.0174883	1.56e-08	7174	Phosphatidylcholine (16:0_0:0) levels || id:ebi-PL179-GCST90277264	TRUE	reported	TRUE	0.00444871	7174	9.64763e-07	473513	TRUE	3.17225e-08	0.00445465	32.0917	92.698	32.0488
rs7529794	T	G	T	G	0.134247	0.0363	0.249805	0.200882	FALSE	FALSE	FALSE	1	40403370	0.0362	473513	0.3149	Intracerebral hemorrhage || id:ebi-a-GCST90018870	TRUE	1	39937698	0.0193492	4.31609e-12	7174	Phosphatidylcholine (16:0_0:0) levels || id:ebi-PL179-GCST90277264	TRUE	reported	TRUE	0.00666711	7174	2.12356e-06	473513	TRUE	1.42313e-11	0.00675483	48.7751	92.698	48.1375
rs7529794	T	G	T	G	0.125907	0.0363	0.249805	0.200882	FALSE	FALSE	FALSE	1	40403370	0.0362	473513	0.3149	Intracerebral hemorrhage || id:ebi-a-GCST90018870	TRUE	1	39937698	0.0193482	8.14869e-11	7174	Phosphatidylcholine (18:1_0:0) levels || id:ebi-PL179-GCST90277266	TRUE	reported	TRUE	0.00586978	7174	2.12356e-06	473513	TRUE	2.46057e-10	0.00594162	42.868	92.698	42.3466
rs149768482	T	C	T	C	0.198338	0.0066	0.0671009	0.0300881	FALSE	FALSE	FALSE	2	205552235	0.082	473513	0.9362	Intracerebral hemorrhage || id:ebi-a-GCST90018870	TRUE	2	204687512	0.0349639	1.45917e-08	7174	Phosphatidylcholine (18:2_0:0) levels || id:ebi-PL179-GCST90277267	TRUE	reported	TRUE	0.00446671	7174	1.36814e-08	473513	TRUE	1.95707e-08	0.00492498	35.4968	92.698	32.179
rs174560	C	T	C	T	0.131069	0.0671	0.382915	0.347329	FALSE	FALSE	FALSE	11	61581764	0.0256	473513	0.00886401	Intracerebral hemorrhage || id:ebi-a-GCST90018870	TRUE	11	61814292	0.0172363	3.22182e-14	7174	Phosphatidylcholine (18:2_0:0) levels || id:ebi-PL179-GCST90277267	TRUE	reported	TRUE	0.00799805	7174	1.45087e-05	473513	TRUE	5.33289e-13	0.00811853	58.7027	92.698	57.8245
rs7529794	T	G	T	G	0.116545	0.0363	0.249805	0.200882	FALSE	FALSE	FALSE	1	40403370	0.0362	473513	0.3149	Intracerebral hemorrhage || id:ebi-a-GCST90018870	TRUE	1	39937698	0.0193401	1.76026e-09	7174	Phosphatidylcholine (18:2_0:0) levels || id:ebi-PL179-GCST90277267	TRUE	reported	TRUE	0.00503775	7174	2.12356e-06	473513	TRUE	4.82693e-09	0.00509088	36.6986	92.698	36.3136
rs174545	G	C	G	C	-0.533953	0.0716	0.407641	0.369984	FALSE	TRUE	FALSE	11	61569306	0.0254	473513	0.00478101	Intracerebral hemorrhage || id:ebi-a-GCST90018870	TRUE	11	61801834	0.0170048	1e-200	6235	Phosphatidylcholine (20:4_0:0) levels || id:ebi-PL179-GCST90277268	TRUE	reported	TRUE	0.13658	6235	1.67811e-05	473513	TRUE	4.43803e-199	0.137689	995.25	92.698	985.968
rs58451960	T	C	T	C	-0.169585	-0.0145	0.137195	0.218732	FALSE	FALSE	FALSE	11	61827072	0.0296	473513	0.624001	Intracerebral hemorrhage || id:ebi-a-GCST90018870	TRUE	11	62059600	0.0263015	1.21876e-10	6235	Phosphatidylcholine (20:4_0:0) levels || id:ebi-PL179-GCST90277268	TRUE	reported	TRUE	0.00662567	6235	5.06783e-07	473513	TRUE	2.26404e-10	0.00680857	42.7287	92.698	41.5732
rs600626	G	A	G	A	-0.120776	-0.0055	0.232311	0.209464	FALSE	FALSE	FALSE	11	75455309	0.0291	473513	0.8497	Intracerebral hemorrhage || id:ebi-a-GCST90018870	TRUE	11	75744264	0.0211779	1.23015e-08	6235	Phosphatidylcholine (20:4_0:0) levels || id:ebi-PL179-GCST90277268	TRUE	reported	TRUE	0.00519085	6235	7.54413e-08	473513	TRUE	1.71187e-08	0.00520291	32.5994	92.698	32.5234
rs7936002	G	A	G	A	0.134077	0.0052	0.257197	0.199424	FALSE	FALSE	FALSE	11	62219029	0.0345	473513	0.8805	Intracerebral hemorrhage || id:ebi-a-GCST90018870	TRUE	11	62451557	0.0209445	1.64783e-10	6235	Phosphatidylcholine (20:4_0:0) levels || id:ebi-PL179-GCST90277268	TRUE	reported	TRUE	0.00653169	6235	4.79776e-08	473513	TRUE	2.37056e-10	0.00686876	43.1091	92.698	40.9797
rs1532085	G	A	G	A	-0.101106	-0.0461	0.573441	0.556124	FALSE	FALSE	FALSE	15	58683366	0.0251	473513	0.0667606	Intracerebral hemorrhage || id:ebi-a-GCST90018870	TRUE	15	58391167	0.0179737	1.93061e-08	6258	Phosphatidylethanolamine (18:0_0:0) levels || id:ebi-PL179-GCST90277269	TRUE	reported	TRUE	0.00503258	6258	7.12396e-06	473513	TRUE	7.71932e-08	0.00500094	31.4431	92.698	31.6431
rs7529794	T	G	T	G	0.150648	0.0363	0.249805	0.200882	FALSE	FALSE	FALSE	1	40403370	0.0362	473513	0.3149	Intracerebral hemorrhage || id:ebi-a-GCST90018870	TRUE	1	39937698	0.0206988	3.79261e-13	6258	Phosphatidylethanolamine (18:0_0:0) levels || id:ebi-PL179-GCST90277269	TRUE	reported	TRUE	0.00839611	6258	2.12356e-06	473513	TRUE	1.20094e-12	0.00850613	53.6709	92.698	52.9708
rs1260326	C	T	C	T	-0.114725	-0.0171	0.650878	0.574911	FALSE	FALSE	FALSE	2	27730940	0.0253	473513	0.4996	Intracerebral hemorrhage || id:ebi-a-GCST90018870	TRUE	2	27508073	0.0177626	1.12474e-10	6905	Phosphatidylethanolamine (18:2_0:0) levels || id:ebi-PL179-GCST90277271	TRUE	reported	TRUE	0.00600687	6905	9.64763e-07	473513	TRUE	2.54361e-10	0.00598168	41.54	92.698	41.716
rs174560	C	T	C	T	0.364648	0.0671	0.382915	0.347329	FALSE	FALSE	FALSE	11	61581764	0.0256	473513	0.00886401	Intracerebral hemorrhage || id:ebi-a-GCST90018870	TRUE	11	61814292	0.0170903	7.02107e-98	6905	Phosphatidylethanolamine (18:2_0:0) levels || id:ebi-PL179-GCST90277271	TRUE	reported	TRUE	0.0618691	6905	1.45087e-05	473513	TRUE	1.17952e-94	0.0628384	462.859	92.698	455.248
rs1260326	C	T	C	T	-0.105277	-0.0171	0.650878	0.574911	FALSE	FALSE	FALSE	2	27730940	0.0253	473513	0.4996	Intracerebral hemorrhage || id:ebi-a-GCST90018870	TRUE	2	27508073	0.0176154	2.39067e-09	7064	Phosphatidylcholine (14:0_18:1) levels || id:ebi-PL179-GCST90277273	TRUE	reported	TRUE	0.00503226	7064	9.64763e-07	473513	TRUE	5.06526e-09	0.00503702	35.7515	92.698	35.7176
rs571968630	C	G	C	G	0.546962	-0.3466	0.0113885	0.01334	FALSE	TRUE	FALSE	18	18512551	0.1993	473513	0.08202	Intracerebral hemorrhage || id:ebi-a-GCST90018870	TRUE	18	20932590	0.0795644	6.73834e-12	7064	Phosphatidylcholine (14:0_18:1) levels || id:ebi-PL179-GCST90277273	TRUE	reported	TRUE	0.00664741	7064	6.38719e-06	473513	TRUE	3.97801e-11	0.00673653	47.8961	92.698	47.2582
rs174548	G	C	G	C	0.184079	0.066	0.383631	0.347593	FALSE	TRUE	FALSE	11	61571348	0.0256	473513	0.00998504	Intracerebral hemorrhage || id:ebi-a-GCST90018870	TRUE	11	61803876	0.0175053	1.14527e-25	6866	Phosphatidylcholine (14:0_18:2) levels || id:ebi-PL179-GCST90277274	TRUE	reported	TRUE	0.0158545	6866	1.40369e-05	473513	TRUE	5.33143e-24	0.0160248	111.786	92.698	110.578
rs4665972	C	T	C	T	-0.114678	-0.0035	0.620291	0.569252	FALSE	FALSE	FALSE	2	27598097	0.0257	473513	0.8908	Intracerebral hemorrhage || id:ebi-a-GCST90018870	TRUE	2	27375230	0.017513	6.23793e-11	6866	Phosphatidylcholine (14:0_18:2) levels || id:ebi-PL179-GCST90277274	TRUE	reported	TRUE	0.00620808	6866	3.91688e-08	473513	TRUE	9.31197e-11	0.00619493	42.7871	92.698	42.8785
rs571968630	C	G	C	G	0.590789	-0.3466	0.0113885	0.01334	FALSE	TRUE	FALSE	18	18512551	0.1993	473513	0.08202	Intracerebral hemorrhage || id:ebi-a-GCST90018870	TRUE	18	20932590	0.0800521	1.76453e-13	6866	Phosphatidylcholine (14:0_18:2) levels || id:ebi-PL179-GCST90277274	TRUE	reported	TRUE	0.00787244	6866	6.38719e-06	473513	TRUE	1.1681e-12	0.00785936	54.374	92.698	54.4652
rs10468017	T	C	T	C	0.111867	-0.009	0.337526	0.282738	FALSE	FALSE	FALSE	15	58678512	0.028	473513	0.747799	Intracerebral hemorrhage || id:ebi-a-GCST90018870	TRUE	15	58386313	0.0181425	7.41467e-10	6639	Phosphatidylcholine (15:0_18:2) levels || id:ebi-PL179-GCST90277276	TRUE	reported	TRUE	0.00569583	6639	2.18192e-07	473513	TRUE	1.20798e-09	0.00559642	37.3525	92.698	38.0198
rs1168036	G	A	G	A	0.106914	-0.0646	0.737927	0.695917	FALSE	FALSE	FALSE	1	62962734	0.0279	473513	0.02067	Intracerebral hemorrhage || id:ebi-a-GCST90018870	TRUE	1	62497063	0.0195619	4.7809e-08	6639	Phosphatidylcholine (15:0_18:2) levels || id:ebi-PL179-GCST90277276	TRUE	reported	TRUE	0.00448049	6639	1.1322e-05	473513	TRUE	2.59315e-07	0.00442115	29.4735	92.698	29.8708
rs17231506	T	C	T	C	0.142778	-0.0239	0.27829	0.287762	FALSE	FALSE	FALSE	16	56994528	0.0282	473513	0.3973	Intracerebral hemorrhage || id:ebi-a-GCST90018870	TRUE	16	56960616	0.0192121	1.20288e-13	6639	Phosphatidylcholine (15:0_18:2) levels || id:ebi-PL179-GCST90277276	TRUE	reported	TRUE	0.00825281	6639	1.51693e-06	473513	TRUE	3.60159e-13	0.00818866	54.7969	92.698	55.2297
rs174566	G	A	G	A	0.316974	0.0742	0.408433	0.373276	FALSE	FALSE	FALSE	11	61592362	0.0254	473513	0.00342003	Intracerebral hemorrhage || id:ebi-a-GCST90018870	TRUE	11	61824890	0.0172546	1.45655e-73	6639	Phosphatidylcholine (15:0_18:2) levels || id:ebi-PL179-GCST90277276	TRUE	reported	TRUE	0.0483867	6639	1.8022e-05	473513	TRUE	1.81616e-70	0.0485514	338.679	92.698	337.472
rs55727637	T	C	T	C	0.110967	-0.0323	0.298983	0.329691	FALSE	FALSE	FALSE	16	15145252	0.0261	473513	0.2157	Intracerebral hemorrhage || id:ebi-a-GCST90018870	TRUE	16	15051395	0.0189765	5.216e-09	6639	Phosphatidylcholine (15:0_18:2) levels || id:ebi-PL179-GCST90277276	TRUE	reported	TRUE	0.00512568	6639	3.23439e-06	473513	TRUE	1.54805e-08	0.0051617	34.4359	92.698	34.1944
rs964184	C	G	C	G	-0.140695	-0.0334	0.848991	0.829238	FALSE	TRUE	FALSE	11	116648917	0.0314	473513	0.2885	Intracerebral hemorrhage || id:ebi-a-GCST90018870	TRUE	11	116778201	0.0240766	5.34056e-09	6639	Phosphatidylcholine (15:0_18:2) levels || id:ebi-PL179-GCST90277276	TRUE	reported	TRUE	0.00511878	6639	2.38948e-06	473513	TRUE	1.40591e-08	0.00507567	33.8591	92.698	34.1481
rs17231506	T	C	T	C	0.142323	-0.0239	0.27829	0.287762	FALSE	FALSE	FALSE	16	56994528	0.0282	473513	0.3973	Intracerebral hemorrhage || id:ebi-a-GCST90018870	TRUE	16	56960616	0.0184851	1.54316e-14	7174	Phosphatidylcholine (16:0_16:0) levels || id:ebi-PL179-GCST90277277	TRUE	reported	TRUE	0.00819769	7174	1.51693e-06	473513	TRUE	5.18586e-14	0.00813655	58.8341	92.698	59.2798
rs174546	T	C	T	C	-0.148938	0.0703	0.407364	0.369744	FALSE	FALSE	FALSE	11	61569830	0.0254	473513	0.00564898	Intracerebral hemorrhage || id:ebi-a-GCST90018870	TRUE	11	61802358	0.0169253	1.69211e-18	7174	Phosphatidylcholine (16:0_16:0) levels || id:ebi-PL179-GCST90277277	TRUE	reported	TRUE	0.0106815	7174	1.61773e-05	473513	TRUE	5.31342e-17	0.0107105	77.6477	92.698	77.4352
rs261290	C	T	C	T	-0.138985	-0.0264	0.612243	0.625624	FALSE	FALSE	FALSE	15	58678720	0.0253	473513	0.2979	Intracerebral hemorrhage || id:ebi-a-GCST90018870	TRUE	15	58386521	0.0169049	2.37432e-16	7174	Phosphatidylcholine (16:0_16:0) levels || id:ebi-PL179-GCST90277277	TRUE	reported	TRUE	0.00933676	7174	2.29951e-06	473513	TRUE	1.06401e-15	0.00917169	66.3882	92.698	67.5944
rs3134950	A	C	A	C	0.0966721	-0.0275	0.583482	0.587247	FALSE	FALSE	FALSE	6	32127477	0.0262	473513	0.2947	Intracerebral hemorrhage || id:ebi-a-GCST90018870	TRUE	6	32159700	0.0168476	9.95711e-09	7174	Phosphatidylcholine (16:0_16:0) levels || id:ebi-PL179-GCST90277277	TRUE	reported	TRUE	0.0045698	7174	2.32665e-06	473513	TRUE	2.66509e-08	0.00454249	32.7274	92.698	32.925
rs73015021	G	A	G	A	-0.158246	0.0547	0.0921263	0.0965646	FALSE	FALSE	FALSE	19	11192915	0.0466	473513	0.2403	Intracerebral hemorrhage || id:ebi-a-GCST90018870	TRUE	19	11082239	0.0286647	3.48866e-08	7174	Phosphatidylcholine (16:0_16:0) levels || id:ebi-PL179-GCST90277277	TRUE	reported	TRUE	0.00423145	7174	2.90986e-06	473513	TRUE	9.73362e-08	0.00418894	30.1695	92.698	30.4769
rs1260326	C	T	C	T	-0.108205	-0.0171	0.650878	0.574911	FALSE	FALSE	FALSE	2	27730940	0.0253	473513	0.4996	Intracerebral hemorrhage || id:ebi-a-GCST90018870	TRUE	2	27508073	0.017465	6.12206e-10	7172	Phosphatidylcholine (16:0_16:1) levels || id:ebi-PL179-GCST90277278	TRUE	reported	TRUE	0.005325	7172	9.64763e-07	473513	TRUE	1.35518e-09	0.0053211	38.3564	92.698	38.3846
rs174601	T	C	T	C	0.146355	0.061	0.419025	0.394353	FALSE	FALSE	FALSE	11	61623140	0.0254	473513	0.0165101	Intracerebral hemorrhage || id:ebi-a-GCST90018870	TRUE	11	61855668	0.0169097	6.00203e-18	7154	Phosphatidylcholine (16:0_18:0) levels || id:ebi-PL179-GCST90277280	TRUE	reported	TRUE	0.0103655	7154	1.21803e-05	473513	TRUE	1.21108e-16	0.010429	75.3743	92.698	74.9106
rs1260326	C	T	C	T	-0.101263	-0.0171	0.650878	0.574911	FALSE	FALSE	FALSE	2	27730940	0.0253	473513	0.4996	Intracerebral hemorrhage || id:ebi-a-GCST90018870	TRUE	2	27508073	0.0174581	6.89242e-09	7174	Phosphatidylcholine (16:0_18:1) levels || id:ebi-PL179-GCST90277281	TRUE	reported	TRUE	0.00466912	7174	9.64763e-07	473513	TRUE	1.4324e-08	0.00466024	33.5797	92.698	33.644
rs1532085	G	A	G	A	-0.0977538	-0.0461	0.573441	0.556124	FALSE	FALSE	FALSE	15	58683366	0.0251	473513	0.0667606	Intracerebral hemorrhage || id:ebi-a-GCST90018870	TRUE	15	58391167	0.0168056	6.24588e-09	7174	Phosphatidylcholine (16:0_18:1) levels || id:ebi-PL179-GCST90277281	TRUE	reported	TRUE	0.00469543	7174	7.12396e-06	473513	TRUE	2.95763e-08	0.00467482	33.6853	92.698	33.8345
rs1532085	G	A	G	A	-0.110553	-0.0461	0.573441	0.556124	FALSE	FALSE	FALSE	15	58683366	0.0251	473513	0.0667606	Intracerebral hemorrhage || id:ebi-a-GCST90018870	TRUE	15	58391167	0.0167671	4.60681e-11	7174	Phosphatidylcholine (16:0_18:2) levels || id:ebi-PL179-GCST90277282	TRUE	reported	TRUE	0.00602505	7174	7.12396e-06	473513	TRUE	2.74205e-10	0.00597914	43.1404	92.698	43.4736
rs17231506	T	C	T	C	0.143843	-0.0239	0.27829	0.287762	FALSE	FALSE	FALSE	16	56994528	0.0282	473513	0.3973	Intracerebral hemorrhage || id:ebi-a-GCST90018870	TRUE	16	56960616	0.0184928	8.35003e-15	7174	Phosphatidylcholine (16:0_18:2) levels || id:ebi-PL179-GCST90277282	TRUE	reported	TRUE	0.00836534	7174	1.51693e-06	473513	TRUE	2.84422e-14	0.00831128	60.1081	92.698	60.5023
rs174574	C	A	C	A	-0.330699	-0.073	0.590933	0.625312	FALSE	FALSE	FALSE	11	61600342	0.0253	473513	0.00397301	Intracerebral hemorrhage || id:ebi-a-GCST90018870	TRUE	11	61832870	0.0166026	5.65768e-86	7174	Phosphatidylcholine (16:0_18:2) levels || id:ebi-PL179-GCST90277282	TRUE	reported	TRUE	0.0524191	7174	1.75819e-05	473513	TRUE	1.78946e-82	0.0528723	400.369	92.698	396.747
rs1800588	T	C	T	C	0.137688	0.0324	0.258046	0.293517	FALSE	FALSE	FALSE	15	58723675	0.027	473513	0.2303	Intracerebral hemorrhage || id:ebi-a-GCST90018870	TRUE	15	58431476	0.0193079	1.091e-12	7174	Phosphatidylcholine (16:0_18:2) levels || id:ebi-PL179-GCST90277282	TRUE	reported	TRUE	0.00704066	7174	3.0411e-06	473513	TRUE	4.44112e-12	0.00725933	52.4446	92.698	50.8536
rs62039480	A	G	A	G	0.115988	-0.0321	0.332015	0.373639	FALSE	FALSE	FALSE	16	15137450	0.0259	473513	0.2142	Intracerebral hemorrhage || id:ebi-a-GCST90018870	TRUE	16	15043593	0.0177321	6.51588e-11	7174	Phosphatidylcholine (16:0_18:2) levels || id:ebi-PL179-GCST90277282	TRUE	reported	TRUE	0.00593038	7174	3.24399e-06	473513	TRUE	2.3906e-10	0.00596734	43.0547	92.698	42.7864
rs9436221	C	T	C	T	-0.126689	0.0555	0.261404	0.298272	FALSE	FALSE	FALSE	1	62903359	0.0282	473513	0.04869	Intracerebral hemorrhage || id:ebi-a-GCST90018870	TRUE	1	62437688	0.0188232	1.82282e-11	7174	Phosphatidylcholine (16:0_18:2) levels || id:ebi-PL179-GCST90277282	TRUE	reported	TRUE	0.00627648	7174	8.18002e-06	473513	TRUE	1.25755e-10	0.00619765	44.7267	92.698	45.2992
rs964184	C	G	C	G	-0.158038	-0.0334	0.848991	0.829238	FALSE	TRUE	FALSE	11	116648917	0.0314	473513	0.2885	Intracerebral hemorrhage || id:ebi-a-GCST90018870	TRUE	11	116778201	0.0231589	9.5573e-12	7174	Phosphatidylcholine (16:0_18:2) levels || id:ebi-PL179-GCST90277282	TRUE	reported	TRUE	0.00645114	7174	2.38948e-06	473513	TRUE	3.23891e-11	0.00640411	46.2263	92.698	46.568
rs1260326	C	T	C	T	-0.115375	-0.0171	0.650878	0.574911	FALSE	FALSE	FALSE	2	27730940	0.0253	473513	0.4996	Intracerebral hemorrhage || id:ebi-a-GCST90018870	TRUE	2	27508073	0.0174451	4.01929e-11	7174	Phosphatidylcholine (16:0_18:3) levels || id:ebi-PL179-GCST90277283	TRUE	reported	TRUE	0.00606172	7174	9.64763e-07	473513	TRUE	9.51751e-11	0.00604965	43.6522	92.698	43.7398
rs174598	A	G	A	G	0.111674	0.0702	0.345645	0.351494	FALSE	FALSE	FALSE	11	61621194	0.026	473513	0.00683502	Intracerebral hemorrhage || id:ebi-a-GCST90018870	TRUE	11	61853722	0.0175787	2.24192e-10	7174	Phosphatidylcholine (16:0_18:3) levels || id:ebi-PL179-GCST90277283	TRUE	reported	TRUE	0.00559569	7174	1.53954e-05	473513	TRUE	2.38537e-09	0.00564128	40.6888	92.698	40.3581
rs247617	A	C	A	C	0.10651	-0.0226	0.278171	0.287229	FALSE	FALSE	FALSE	16	56990716	0.0282	473513	0.4225	Intracerebral hemorrhage || id:ebi-a-GCST90018870	TRUE	16	56956804	0.0185396	9.57278e-09	7174	Phosphatidylcholine (16:0_18:3) levels || id:ebi-PL179-GCST90277283	TRUE	reported	TRUE	0.00458085	7174	1.3564e-06	473513	TRUE	2.15172e-08	0.00455572	32.8232	92.698	33.005
rs174594	A	C	A	C	-0.11459	-0.0586	0.5815	0.606514	FALSE	FALSE	FALSE	11	61619829	0.0254	473513	0.0208699	Intracerebral hemorrhage || id:ebi-a-GCST90018870	TRUE	11	61852357	0.0172811	3.57873e-11	6882	Phosphatidylcholine (16:0_20:1) levels || id:ebi-PL179-GCST90277284	TRUE	reported	TRUE	0.00635032	6882	1.12407e-05	473513	TRUE	2.98126e-10	0.006391	44.2529	92.698	43.9694
rs10160784	C	T	C	T	-0.10964	-0.0064	0.232378	0.209885	FALSE	FALSE	FALSE	11	75456055	0.0291	473513	0.8255	Intracerebral hemorrhage || id:ebi-a-GCST90018870	TRUE	11	75745010	0.0198798	3.60553e-08	7135	Phosphatidylcholine (16:0_20:2) levels || id:ebi-PL179-GCST90277285	TRUE	reported	TRUE	0.00424614	7135	1.02151e-07	473513	TRUE	5.23854e-08	0.00428855	30.722	92.698	30.4168
rs1260326	C	T	C	T	-0.0971522	-0.0171	0.650878	0.574911	FALSE	FALSE	FALSE	2	27730940	0.0253	473513	0.4996	Intracerebral hemorrhage || id:ebi-a-GCST90018870	TRUE	2	27508073	0.0175127	2.99807e-08	7135	Phosphatidylcholine (16:0_20:2) levels || id:ebi-PL179-GCST90277285	TRUE	reported	TRUE	0.00429593	7135	9.64763e-07	473513	TRUE	5.97504e-08	0.00428955	30.7292	92.698	30.7751
rs1532085	G	A	G	A	-0.0938326	-0.0461	0.573441	0.556124	FALSE	FALSE	FALSE	15	58683366	0.0251	473513	0.0667606	Intracerebral hemorrhage || id:ebi-a-GCST90018870	TRUE	15	58391167	0.0168564	2.68886e-08	7135	Phosphatidylcholine (16:0_20:2) levels || id:ebi-PL179-GCST90277285	TRUE	reported	TRUE	0.00432537	7135	7.12396e-06	473513	TRUE	1.17705e-07	0.0043073	30.8569	92.698	30.9869
rs174592	G	A	G	A	0.261677	0.0641	0.418474	0.389779	FALSE	FALSE	FALSE	11	61618608	0.0254	473513	0.0114599	Intracerebral hemorrhage || id:ebi-a-GCST90018870	TRUE	11	61851136	0.0167661	4.95687e-54	7135	Phosphatidylcholine (16:0_20:2) levels || id:ebi-PL179-GCST90277285	TRUE	reported	TRUE	0.0330226	7135	1.34497e-05	473513	TRUE	1.72207e-51	0.0333272	245.919	92.698	243.594
rs1800588	T	C	T	C	0.10685	0.0324	0.258046	0.293517	FALSE	FALSE	FALSE	15	58723675	0.027	473513	0.2303	Intracerebral hemorrhage || id:ebi-a-GCST90018870	TRUE	15	58431476	0.0194158	3.85363e-08	7135	Phosphatidylcholine (16:0_20:2) levels || id:ebi-PL179-GCST90277285	TRUE	reported	TRUE	0.00422791	7135	3.0411e-06	473513	TRUE	1.08517e-07	0.00437173	31.3205	92.698	30.2858
rs62081852	T	C	T	C	0.389035	0.0436	0.0176631	0.0240709	FALSE	FALSE	FALSE	18	24382696	0.111	473513	0.6948	Intracerebral hemorrhage || id:ebi-a-GCST90018870	TRUE	18	26802732	0.0676723	9.34709e-09	7135	Phosphatidylcholine (16:0_20:2) levels || id:ebi-PL179-GCST90277285	TRUE	reported	TRUE	0.00461186	7135	3.25834e-07	473513	TRUE	1.57349e-08	0.00525212	37.6612	92.698	33.0488
rs6498540	G	A	G	A	-0.192345	-0.0322	0.334003	0.342926	FALSE	FALSE	FALSE	16	15130594	0.0257	473513	0.2107	Intracerebral hemorrhage || id:ebi-a-GCST90018870	TRUE	16	15036737	0.017648	1.90425e-27	7174	Phosphatidylcholine (16:0_20:3) levels || id:ebi-PL179-GCST90277286	TRUE	reported	TRUE	0.0162928	7174	3.31523e-06	473513	TRUE	2.0717e-26	0.0164594	120.022	92.698	118.788
rs968567	T	C	T	C	0.256722	0.016	0.113005	0.168058	FALSE	FALSE	FALSE	11	61595564	0.0463	473513	0.7298	Intracerebral hemorrhage || id:ebi-a-GCST90018870	TRUE	11	61828092	0.0263823	3.04743e-22	7174	Phosphatidylcholine (16:0_20:3) levels || id:ebi-PL179-GCST90277286	TRUE	reported	TRUE	0.0130306	7174	2.52202e-07	473513	TRUE	8.47526e-22	0.0132122	96.0266	92.698	94.6893
rs174528	C	T	C	T	-0.58723	0.0736	0.41439	0.390888	FALSE	FALSE	FALSE	11	61543499	0.0253	473513	0.00364099	Intracerebral hemorrhage || id:ebi-a-GCST90018870	TRUE	11	61776027	0.0155441	1e-200	7174	Phosphatidylcholine (16:0_20:4) levels || id:ebi-PL179-GCST90277287	TRUE	reported	TRUE	0.165969	7174	1.78721e-05	473513	TRUE	1.04715e-283	0.167365	1441.62	92.698	1427.2
rs187429064	G	A	G	A	-0.226182	-0.2012	0.0535314	0.0234323	FALSE	FALSE	FALSE	19	19380513	0.0938	473513	0.0318999	Intracerebral hemorrhage || id:ebi-a-GCST90018870	TRUE	19	19269704	0.0376869	2.04418e-09	7174	Phosphatidylcholine (16:0_20:4) levels || id:ebi-PL179-GCST90277287	TRUE	reported	TRUE	0.00499711	7174	9.71664e-06	473513	TRUE	1.27567e-08	0.00518395	37.373	92.698	36.0193
rs2943813	C	T	C	T	-0.139019	0.0554	0.782953	0.828747	FALSE	FALSE	FALSE	11	61258468	0.0381	473513	0.1461	Intracerebral hemorrhage || id:ebi-a-GCST90018870	TRUE	11	61490996	0.0203918	9.96424e-12	7174	Phosphatidylcholine (16:0_20:4) levels || id:ebi-PL179-GCST90277287	TRUE	reported	TRUE	0.0064386	7174	4.46517e-06	473513	TRUE	4.67311e-11	0.00656852	47.4209	92.698	46.4769
rs3741252	T	C	T	C	0.210427	-0.0842	0.133653	0.157815	FALSE	FALSE	FALSE	11	61511498	0.032	473513	0.00855796	Intracerebral hemorrhage || id:ebi-a-GCST90018870	TRUE	11	61744026	0.0245327	1.16948e-17	7174	Phosphatidylcholine (16:0_20:4) levels || id:ebi-PL179-GCST90277287	TRUE	reported	TRUE	0.0101541	7174	1.46214e-05	473513	TRUE	2.91663e-16	0.0102542	74.3054	92.698	73.5719
rs102274	C	T	C	T	-0.372594	0.0716	0.408673	0.370924	FALSE	FALSE	FALSE	11	61557826	0.0254	473513	0.00482103	Intracerebral hemorrhage || id:ebi-a-GCST90018870	TRUE	11	61790354	0.0165009	4.34003e-109	7173	Phosphatidylcholine (16:0_20:5) levels || id:ebi-PL179-GCST90277288	TRUE	reported	TRUE	0.0663814	7173	1.67811e-05	473513	TRUE	1.95075e-105	0.0670973	515.761	92.698	509.866
rs174551	C	T	C	T	-0.289752	0.0715	0.406164	0.369419	FALSE	FALSE	FALSE	11	61573684	0.0254	473513	0.00485803	Intracerebral hemorrhage || id:ebi-a-GCST90018870	TRUE	11	61806212	0.0170948	3.66567e-63	6874	Phosphatidylcholine (16:0_22:4) levels || id:ebi-PL179-GCST90277289	TRUE	reported	TRUE	0.0401287	6874	1.67343e-05	473513	TRUE	2.88093e-60	0.0404996	290.061	92.698	287.293
rs61008604	T	G	T	G	-0.116042	0.0233	0.248766	0.237007	FALSE	FALSE	FALSE	2	102268793	0.0307	473513	0.4491	Intracerebral hemorrhage || id:ebi-a-GCST90018870	TRUE	2	101652331	0.0198473	5.23667e-09	6874	Phosphatidylcholine (16:0_22:4) levels || id:ebi-PL179-GCST90277289	TRUE	reported	TRUE	0.00494982	6874	1.21648e-06	473513	TRUE	1.13787e-08	0.005033	34.7617	92.698	34.1844
rs174533	A	G	A	G	-0.41301	0.0747	0.408601	0.371163	FALSE	FALSE	FALSE	11	61549025	0.0254	473513	0.00327303	Intracerebral hemorrhage || id:ebi-a-GCST90018870	TRUE	11	61781553	0.0163459	5.07521e-135	7172	Phosphatidylcholine (16:0_22:5) levels || id:ebi-PL179-GCST90277290	TRUE	reported	TRUE	0.0817599	7172	1.82657e-05	473513	TRUE	4.66709e-131	0.0824387	644.192	92.698	638.416
rs2236514	G	C	G	C	-0.123138	0.0071	0.647094	0.658672	FALSE	TRUE	FALSE	9	139572068	0.0349	473513	0.8397	Intracerebral hemorrhage || id:ebi-a-GCST90018870	TRUE	9	136677616	0.0177246	4.04291e-12	7172	Phosphatidylcholine (16:0_22:5) levels || id:ebi-PL179-GCST90277290	TRUE	reported	TRUE	0.00668649	7172	8.74049e-08	473513	TRUE	6.77823e-12	0.00692533	50.0009	92.698	48.2649
rs508049	T	C	T	C	-0.16692	0.0136	0.0979671	0.060993	FALSE	FALSE	FALSE	11	68675497	0.0639	473513	0.8315	Intracerebral hemorrhage || id:ebi-a-GCST90018870	TRUE	11	68908029	0.0286074	5.61621e-09	7172	Phosphatidylcholine (16:0_22:5) levels || id:ebi-PL179-GCST90277290	TRUE	reported	TRUE	0.00472589	7172	9.56634e-08	473513	TRUE	8.40093e-09	0.00492436	35.4824	92.698	34.0455
rs62229686	T	C	T	C	-0.246348	0.1306	0.0391116	0.0353974	FALSE	FALSE	FALSE	21	45391272	0.0864	473513	0.1307	Intracerebral hemorrhage || id:ebi-a-GCST90018870	TRUE	21	43971391	0.0419645	4.53838e-09	7172	Phosphatidylcholine (16:0_22:5) levels || id:ebi-PL179-GCST90277290	TRUE	reported	TRUE	0.00478335	7172	4.82533e-06	473513	TRUE	1.73252e-08	0.00456149	32.8557	92.698	34.4615
rs174544	A	C	A	C	-0.126716	0.0648	0.379757	0.343641	FALSE	FALSE	FALSE	11	61567753	0.0257	473513	0.0116501	Intracerebral hemorrhage || id:ebi-a-GCST90018870	TRUE	11	61800281	0.0172553	2.30441e-13	7170	Phosphatidylcholine (16:0_22:6) levels || id:ebi-PL179-GCST90277291	TRUE	reported	TRUE	0.00746732	7170	1.3426e-05	473513	TRUE	3.14363e-12	0.00756416	54.6331	92.698	53.9284
rs1260326	C	T	C	T	-0.107928	-0.0171	0.650878	0.574911	FALSE	FALSE	FALSE	2	27730940	0.0253	473513	0.4996	Intracerebral hemorrhage || id:ebi-a-GCST90018870	TRUE	2	27508073	0.0182839	3.74622e-09	6524	Phosphatidylcholine (16:1_18:0) levels || id:ebi-PL179-GCST90277292	TRUE	reported	TRUE	0.00531417	6524	9.64763e-07	473513	TRUE	7.5489e-09	0.00529389	34.7105	92.698	34.8442
rs1260326	C	T	C	T	-0.110177	-0.0171	0.650878	0.574911	FALSE	FALSE	FALSE	2	27730940	0.0253	473513	0.4996	Intracerebral hemorrhage || id:ebi-a-GCST90018870	TRUE	2	27508073	0.0174611	2.95414e-10	7166	Phosphatidylcholine (16:1_18:1) levels || id:ebi-PL179-GCST90277293	TRUE	reported	TRUE	0.00552683	7166	9.64763e-07	473513	TRUE	6.66123e-10	0.00551682	39.7417	92.698	39.8143
rs146934967	T	C	T	C	0.41533	0.0008	0.0130791	0.0292197	FALSE	FALSE	FALSE	18	15033500	0.0664	473513	0.9905	Intracerebral hemorrhage || id:ebi-a-GCST90018870	TRUE	18	15033501	0.0737284	1.83353e-08	7166	Phosphatidylcholine (16:1_18:1) levels || id:ebi-PL179-GCST90277293	TRUE	reported	TRUE	0.00441003	7166	3.06559e-10	473513	TRUE	2.33523e-08	0.00445325	32.0458	92.698	31.7334
rs1532085	G	A	G	A	-0.0925549	-0.0461	0.573441	0.556124	FALSE	FALSE	FALSE	15	58683366	0.0251	473513	0.0667606	Intracerebral hemorrhage || id:ebi-a-GCST90018870	TRUE	15	58391167	0.0168091	3.78957e-08	7166	Phosphatidylcholine (16:1_18:1) levels || id:ebi-PL179-GCST90277293	TRUE	reported	TRUE	0.00421425	7166	7.12396e-06	473513	TRUE	1.63543e-07	0.0041908	30.1492	92.698	30.3187
rs174560	C	T	C	T	0.175659	0.0671	0.382915	0.347329	FALSE	FALSE	FALSE	11	61581764	0.0256	473513	0.00886401	Intracerebral hemorrhage || id:ebi-a-GCST90018870	TRUE	11	61814292	0.017182	2.28142e-24	7166	Phosphatidylcholine (16:1_18:1) levels || id:ebi-PL179-GCST90277293	TRUE	reported	TRUE	0.0143796	7166	1.45087e-05	473513	TRUE	1.10612e-22	0.014582	106.012	92.698	104.519
rs603424	A	G	A	G	-0.176374	0.0656	0.121331	0.123814	FALSE	FALSE	FALSE	10	102075479	0.0432	473513	0.1287	Intracerebral hemorrhage || id:ebi-a-GCST90018870	TRUE	10	100315722	0.0259753	1.20816e-11	7166	Phosphatidylcholine (16:1_18:1) levels || id:ebi-PL179-GCST90277293	TRUE	reported	TRUE	0.0063945	7166	4.86976e-06	473513	TRUE	5.90059e-11	0.00663279	47.8346	92.698	46.105
rs1260326	C	T	C	T	-0.0984695	-0.0171	0.650878	0.574911	FALSE	FALSE	FALSE	2	27730940	0.0253	473513	0.4996	Intracerebral hemorrhage || id:ebi-a-GCST90018870	TRUE	2	27508073	0.0174281	1.65899e-08	7165	Phosphatidylcholine (16:1_18:2) levels || id:ebi-PL179-GCST90277294	TRUE	reported	TRUE	0.00443688	7165	9.64763e-07	473513	TRUE	3.37574e-08	0.00440667	31.7047	92.698	31.923
rs1532085	G	A	G	A	-0.0972163	-0.0461	0.573441	0.556124	FALSE	FALSE	FALSE	15	58683366	0.0251	473513	0.0667606	Intracerebral hemorrhage || id:ebi-a-GCST90018870	TRUE	15	58391167	0.0167684	7.02372e-09	7165	Phosphatidylcholine (16:1_18:2) levels || id:ebi-PL179-GCST90277294	TRUE	reported	TRUE	0.00467054	7165	7.12396e-06	473513	TRUE	3.29201e-08	0.00462355	33.2724	92.698	33.612
rs174574	C	A	C	A	-0.365719	-0.073	0.590933	0.625312	FALSE	FALSE	FALSE	11	61600342	0.0253	473513	0.00397301	Intracerebral hemorrhage || id:ebi-a-GCST90018870	TRUE	11	61832870	0.0164961	2.11189e-105	7165	Phosphatidylcholine (16:1_18:2) levels || id:ebi-PL179-GCST90277294	TRUE	reported	TRUE	0.0642118	7165	1.75819e-05	473513	TRUE	1.16622e-101	0.0646633	495.205	92.698	491.51
rs1800588	T	C	T	C	0.115653	0.0324	0.258046	0.293517	FALSE	FALSE	FALSE	15	58723675	0.027	473513	0.2303	Intracerebral hemorrhage || id:ebi-a-GCST90018870	TRUE	15	58431476	0.0193118	2.21423e-09	7165	Phosphatidylcholine (16:1_18:2) levels || id:ebi-PL179-GCST90277294	TRUE	reported	TRUE	0.00498201	7165	3.0411e-06	473513	TRUE	6.95131e-09	0.00512174	36.8759	92.698	35.8648
rs56156922	C	T	C	T	0.113979	-0.0228	0.278673	0.288492	FALSE	FALSE	FALSE	16	56987369	0.0283	473513	0.4199	Intracerebral hemorrhage || id:ebi-a-GCST90018870	TRUE	16	56953457	0.0185424	8.29911e-10	7165	Phosphatidylcholine (16:1_18:2) levels || id:ebi-PL179-GCST90277294	TRUE	reported	TRUE	0.00524732	7165	1.37077e-06	473513	TRUE	2.01177e-09	0.00522284	37.6076	92.698	37.7849
rs571968630	C	G	C	G	0.493926	-0.3466	0.0113885	0.01334	FALSE	TRUE	FALSE	18	18512551	0.1993	473513	0.08202	Intracerebral hemorrhage || id:ebi-a-GCST90018870	TRUE	18	20932590	0.0791772	4.66937e-10	7165	Phosphatidylcholine (16:1_18:2) levels || id:ebi-PL179-GCST90277294	TRUE	reported	TRUE	0.0054035	7165	6.38719e-06	473513	TRUE	2.32531e-09	0.00549346	39.567	92.698	38.9156
rs603424	A	G	A	G	-0.161319	0.0656	0.121331	0.123814	FALSE	FALSE	FALSE	10	102075479	0.0432	473513	0.1287	Intracerebral hemorrhage || id:ebi-a-GCST90018870	TRUE	10	100315722	0.0259236	5.15029e-10	7165	Phosphatidylcholine (16:1_18:2) levels || id:ebi-PL179-GCST90277294	TRUE	reported	TRUE	0.00537705	7165	4.86976e-06	473513	TRUE	2.16406e-09	0.00554879	39.9677	92.698	38.724
rs7936002	G	A	G	A	-0.115471	0.0052	0.257197	0.199424	FALSE	FALSE	FALSE	11	62219029	0.0345	473513	0.8805	Intracerebral hemorrhage || id:ebi-a-GCST90018870	TRUE	11	62451557	0.0196301	4.22216e-09	7165	Phosphatidylcholine (16:1_18:2) levels || id:ebi-PL179-GCST90277294	TRUE	reported	TRUE	0.00480743	7165	4.79776e-08	473513	TRUE	6.06845e-09	0.00509466	36.6799	92.698	34.602
rs174535	C	T	C	T	-0.327652	0.0722	0.409133	0.374148	FALSE	FALSE	FALSE	11	61551356	0.0254	473513	0.00441998	Intracerebral hemorrhage || id:ebi-a-GCST90018870	TRUE	11	61783884	0.019152	5.3348e-64	5564	Phosphatidylcholine (16:1_20:4) levels || id:ebi-PL179-GCST90277295	TRUE	reported	TRUE	0.0499913	5564	1.70636e-05	473513	TRUE	1.47626e-61	0.0519051	304.501	92.698	292.683
rs7350789	A	G	A	G	0.112631	0.0292	0.39282	0.380384	FALSE	FALSE	FALSE	15	58679668	0.0252	473513	0.2472	Intracerebral hemorrhage || id:ebi-a-GCST90018870	TRUE	15	58387469	0.0170708	4.4633e-11	7073	Phosphatidylcholine (17:0_18:1) levels || id:ebi-PL179-GCST90277296	TRUE	reported	TRUE	0.00611874	7073	2.83552e-06	473513	TRUE	1.53902e-10	0.00605141	43.0501	92.698	43.532
rs174566	G	A	G	A	0.258705	0.0742	0.408433	0.373276	FALSE	FALSE	FALSE	11	61592362	0.0254	473513	0.00342003	Intracerebral hemorrhage || id:ebi-a-GCST90018870	TRUE	11	61824890	0.0167835	9.03287e-53	7170	Phosphatidylcholine (17:0_18:2) levels || id:ebi-PL179-GCST90277297	TRUE	reported	TRUE	0.0320837	7170	1.8022e-05	473513	TRUE	6.188e-50	0.0323418	239.574	92.698	237.599
rs1800588	T	C	T	C	0.114618	0.0324	0.258046	0.293517	FALSE	FALSE	FALSE	15	58723675	0.027	473513	0.2303	Intracerebral hemorrhage || id:ebi-a-GCST90018870	TRUE	15	58431476	0.0193524	3.31001e-09	7170	Phosphatidylcholine (17:0_18:2) levels || id:ebi-PL179-GCST90277297	TRUE	reported	TRUE	0.00486988	7170	3.0411e-06	473513	TRUE	1.02443e-08	0.00503048	36.2408	92.698	35.0781
rs964184	C	G	C	G	-0.154483	-0.0334	0.848991	0.829238	FALSE	TRUE	FALSE	11	116648917	0.0314	473513	0.2885	Intracerebral hemorrhage || id:ebi-a-GCST90018870	TRUE	11	116778201	0.023164	2.76116e-11	7170	Phosphatidylcholine (17:0_18:2) levels || id:ebi-PL179-GCST90277297	TRUE	reported	TRUE	0.00616666	7170	2.38948e-06	473513	TRUE	9.05022e-11	0.00611924	44.1328	92.698	44.4769
rs12417747	A	G	A	G	-0.145567	-0.0296	0.114819	0.204002	FALSE	FALSE	FALSE	11	61828394	0.0304	473513	0.3306	Intracerebral hemorrhage || id:ebi-a-GCST90018870	TRUE	11	62060922	0.0266031	4.60313e-08	7106	Phosphatidylcholine (17:0_20:4) levels || id:ebi-PL179-GCST90277298	TRUE	reported	TRUE	0.00419693	7106	2.00219e-06	473513	TRUE	1.10433e-07	0.00430727	30.7312	92.698	29.9407
rs174528	C	T	C	T	-0.534586	0.0736	0.41439	0.390888	FALSE	FALSE	FALSE	11	61543499	0.0253	473513	0.00364099	Intracerebral hemorrhage || id:ebi-a-GCST90018870	TRUE	11	61776027	0.0159324	1e-200	7106	Phosphatidylcholine (17:0_20:4) levels || id:ebi-PL179-GCST90277298	TRUE	reported	TRUE	0.136799	7106	1.78721e-05	473513	TRUE	1.89339e-226	0.138702	1144.02	92.698	1125.83
rs187429064	G	A	G	A	-0.23955	-0.2012	0.0535314	0.0234323	FALSE	FALSE	FALSE	19	19380513	0.0938	473513	0.0318999	Intracerebral hemorrhage || id:ebi-a-GCST90018870	TRUE	19	19269704	0.0380352	3.18358e-10	7106	Phosphatidylcholine (17:0_20:4) levels || id:ebi-PL179-GCST90277298	TRUE	reported	TRUE	0.00555264	7106	9.71664e-06	473513	TRUE	2.17197e-09	0.00581483	41.5502	92.698	39.6662
rs3741252	T	C	T	C	0.206133	-0.0842	0.133653	0.157815	FALSE	FALSE	FALSE	11	61511498	0.032	473513	0.00855796	Intracerebral hemorrhage || id:ebi-a-GCST90018870	TRUE	11	61744026	0.024645	7.19541e-17	7106	Phosphatidylcholine (17:0_20:4) levels || id:ebi-PL179-GCST90277298	TRUE	reported	TRUE	0.00975166	7106	1.46214e-05	473513	TRUE	1.61228e-15	0.00984001	70.5981	92.698	69.958
rs58983615	T	A	T	A	-0.328615	0.0472	0.0208302	0.0594718	FALSE	TRUE	FALSE	11	61821081	0.0481	473513	0.3273	Intracerebral hemorrhage || id:ebi-a-GCST90018870	TRUE	11	62053609	0.0592036	2.94598e-08	7106	Phosphatidylcholine (17:0_20:4) levels || id:ebi-PL179-GCST90277298	TRUE	reported	TRUE	0.00431813	7106	2.03359e-06	473513	TRUE	7.21366e-08	0.0044051	31.4323	92.698	30.8091
rs600518	T	A	T	A	-0.113042	-0.0055	0.2323	0.209462	FALSE	TRUE	FALSE	11	75455373	0.0291	473513	0.8498	Intracerebral hemorrhage || id:ebi-a-GCST90018870	TRUE	11	75744328	0.0199103	1.42316e-08	7106	Phosphatidylcholine (17:0_20:4) levels || id:ebi-PL179-GCST90277298	TRUE	reported	TRUE	0.00451705	7106	7.54413e-08	473513	TRUE	2.04883e-08	0.00455775	32.5265	92.698	32.2347
rs2797620	T	C	T	C	-0.102314	-0.0425	0.332583	0.468443	FALSE	FALSE	FALSE	1	95441292	0.0277	473513	0.1253	Intracerebral hemorrhage || id:ebi-a-GCST90018870	TRUE	1	94975736	0.0175877	6.23023e-09	7173	Phosphatidylcholine (18:0_18:1) levels || id:ebi-PL179-GCST90277299	TRUE	reported	TRUE	0.00469708	7173	4.97148e-06	473513	TRUE	2.38467e-08	0.00464726	33.4811	92.698	33.8417
rs612577	C	T	C	T	-0.127516	0.0125	0.179796	0.123399	FALSE	FALSE	FALSE	1	230324364	0.0426	473513	0.7683	Intracerebral hemorrhage || id:ebi-a-GCST90018870	TRUE	1	230188618	0.0215863	3.63397e-09	7173	Phosphatidylcholine (18:0_18:1) levels || id:ebi-PL179-GCST90277299	TRUE	reported	TRUE	0.00484267	7173	1.81832e-07	473513	TRUE	5.81295e-09	0.0047958	34.5564	92.698	34.8958
rs17231506	T	C	T	C	0.107352	-0.0239	0.27829	0.287762	FALSE	FALSE	FALSE	16	56994528	0.0282	473513	0.3973	Intracerebral hemorrhage || id:ebi-a-GCST90018870	TRUE	16	56960616	0.0184986	6.776e-09	7174	Phosphatidylcholine (18:0_18:2) levels || id:ebi-PL179-GCST90277300	TRUE	reported	TRUE	0.00467377	7174	1.51693e-06	473513	TRUE	1.59161e-08	0.00462925	33.3554	92.698	33.6777
rs174594	A	C	A	C	-0.247196	-0.0586	0.5815	0.606514	FALSE	FALSE	FALSE	11	61619829	0.0254	473513	0.0208699	Intracerebral hemorrhage || id:ebi-a-GCST90018870	TRUE	11	61852357	0.0167074	8.1305e-49	7174	Phosphatidylcholine (18:0_18:2) levels || id:ebi-PL179-GCST90277300	TRUE	reported	TRUE	0.0296188	7174	1.12407e-05	473513	TRUE	1.45605e-46	0.0297412	219.842	92.698	218.91
rs1800588	T	C	T	C	0.135263	0.0324	0.258046	0.293517	FALSE	FALSE	FALSE	15	58723675	0.027	473513	0.2303	Intracerebral hemorrhage || id:ebi-a-GCST90018870	TRUE	15	58431476	0.0192838	2.51773e-12	7174	Phosphatidylcholine (18:0_18:2) levels || id:ebi-PL179-GCST90277300	TRUE	reported	TRUE	0.00681339	7174	3.0411e-06	473513	TRUE	9.97754e-12	0.00700587	50.6006	92.698	49.2009
rs6678964	G	A	G	A	0.199693	-0.0187	0.901971	0.914959	FALSE	FALSE	FALSE	1	95694268	0.0575	473513	0.744201	Intracerebral hemorrhage || id:ebi-a-GCST90018870	TRUE	1	95228712	0.0277522	6.83725e-13	7174	Phosphatidylcholine (18:0_18:2) levels || id:ebi-PL179-GCST90277300	TRUE	reported	TRUE	0.00716748	7174	2.23366e-07	473513	TRUE	1.31317e-12	0.00705185	50.935	92.698	51.7763
rs964184	C	G	C	G	-0.128344	-0.0334	0.848991	0.829238	FALSE	TRUE	FALSE	11	116648917	0.0314	473513	0.2885	Intracerebral hemorrhage || id:ebi-a-GCST90018870	TRUE	11	116778201	0.0231464	3.04319e-08	7174	Phosphatidylcholine (18:0_18:2) levels || id:ebi-PL179-GCST90277300	TRUE	reported	TRUE	0.00426861	7174	2.38948e-06	473513	TRUE	7.9115e-08	0.00422364	30.4204	92.698	30.7457
rs73215839	T	C	T	C	0.26912	0.0125	0.0334803	0.0545936	FALSE	FALSE	FALSE	12	92525192	0.0778	473513	0.8728	Intracerebral hemorrhage || id:ebi-a-GCST90018870	TRUE	12	92131416	0.0490847	4.3302e-08	6692	Phosphatidylcholine (18:0_18:3) levels || id:ebi-PL179-GCST90277301	TRUE	reported	TRUE	0.00447328	6692	5.45168e-08	473513	TRUE	5.92637e-08	0.00468729	31.5057	92.698	30.0607
rs174547	C	T	C	T	0.282264	0.0712	0.407429	0.370073	FALSE	FALSE	FALSE	11	61570783	0.0254	473513	0.00501395	Intracerebral hemorrhage || id:ebi-a-GCST90018870	TRUE	11	61803311	0.0185855	4.049e-51	5778	Phosphatidylcholine (18:0_20:2) levels || id:ebi-PL179-GCST90277302	TRUE	reported	TRUE	0.0383999	5778	1.65942e-05	473513	TRUE	7.7125e-49	0.038471	231.099	92.698	230.655
rs2797620	T	C	T	C	-0.116496	-0.0425	0.332583	0.468443	FALSE	FALSE	FALSE	1	95441292	0.0277	473513	0.1253	Intracerebral hemorrhage || id:ebi-a-GCST90018870	TRUE	1	94975736	0.017535	3.27209e-11	7169	Phosphatidylcholine (18:0_20:3) levels || id:ebi-PL179-GCST90277303	TRUE	reported	TRUE	0.00612078	7169	4.97148e-06	473513	TRUE	1.56015e-10	0.00602489	43.4421	92.698	44.1378
rs6498540	G	A	G	A	-0.199133	-0.0322	0.334003	0.342926	FALSE	FALSE	FALSE	16	15130594	0.0257	473513	0.2107	Intracerebral hemorrhage || id:ebi-a-GCST90018870	TRUE	16	15036737	0.0176083	2.08511e-29	7169	Phosphatidylcholine (18:0_20:3) levels || id:ebi-PL179-GCST90277303	TRUE	reported	TRUE	0.017532	7169	3.31523e-06	473513	TRUE	2.51811e-28	0.0176416	128.708	92.698	127.894
rs7943728	A	G	A	G	0.236081	0.0259	0.112286	0.169686	FALSE	FALSE	FALSE	11	61547068	0.0463	473513	0.5764	Intracerebral hemorrhage || id:ebi-a-GCST90018870	TRUE	11	61779596	0.0265216	6.86743e-19	7169	Phosphatidylcholine (18:0_20:3) levels || id:ebi-PL179-GCST90277303	TRUE	reported	TRUE	0.0109348	7169	6.60857e-07	473513	TRUE	2.13836e-18	0.0111109	80.5268	92.698	79.236
rs147549994	T	G	T	G	0.255782	-0.0369	0.035936	0.0196722	FALSE	FALSE	FALSE	16	1989265	0.1083	473513	0.733599	Intracerebral hemorrhage || id:ebi-a-GCST90018870	TRUE	16	1939264	0.044991	1.35423e-08	7174	Phosphatidylcholine (18:0_20:4) levels || id:ebi-PL179-GCST90277304	TRUE	reported	TRUE	0.00448638	7174	2.45169e-07	473513	TRUE	2.18878e-08	0.00453321	32.6602	92.698	32.3213
rs174528	C	T	C	T	-0.666205	0.0736	0.41439	0.390888	FALSE	FALSE	FALSE	11	61543499	0.0253	473513	0.00364099	Intracerebral hemorrhage || id:ebi-a-GCST90018870	TRUE	11	61776027	0.0151015	1e-200	7174	Phosphatidylcholine (18:0_20:4) levels || id:ebi-PL179-GCST90277304	TRUE	reported	TRUE	0.213437	7174	1.78721e-05	473513	TRUE	0	0.215409	1969.07	92.698	1946.15
rs2797620	T	C	T	C	-0.101178	-0.0425	0.332583	0.468443	FALSE	FALSE	FALSE	1	95441292	0.0277	473513	0.1253	Intracerebral hemorrhage || id:ebi-a-GCST90018870	TRUE	1	94975736	0.0173831	6.10889e-09	7174	Phosphatidylcholine (18:0_20:4) levels || id:ebi-PL179-GCST90277304	TRUE	reported	TRUE	0.00470144	7174	4.97148e-06	473513	TRUE	2.34292e-08	0.00454464	32.743	92.698	33.878
rs3019200	A	C	A	C	-0.162646	0.0739	0.803119	0.845931	FALSE	FALSE	FALSE	11	61249383	0.0394	473513	0.0604895	Intracerebral hemorrhage || id:ebi-a-GCST90018870	TRUE	11	61481911	0.0213064	2.57011e-14	7174	Phosphatidylcholine (18:0_20:4) levels || id:ebi-PL179-GCST90277304	TRUE	reported	TRUE	0.00805957	7174	7.42956e-06	473513	TRUE	2.1897e-13	0.00836567	60.5047	92.698	58.2729
rs3741252	T	C	T	C	0.242617	-0.0842	0.133653	0.157815	FALSE	FALSE	FALSE	11	61511498	0.032	473513	0.00855796	Intracerebral hemorrhage || id:ebi-a-GCST90018870	TRUE	11	61744026	0.0244942	5.54128e-23	7174	Phosphatidylcholine (18:0_20:4) levels || id:ebi-PL179-GCST90277304	TRUE	reported	TRUE	0.0134951	7174	1.46214e-05	473513	TRUE	2.38751e-21	0.0136315	99.1161	92.698	98.1106
rs4382917	A	G	A	G	0.148945	-0.0032	0.255777	0.197178	FALSE	FALSE	FALSE	11	62221476	0.0347	473513	0.9264	Intracerebral hemorrhage || id:ebi-a-GCST90018870	TRUE	11	62454004	0.0197143	4.68349e-14	7174	Phosphatidylcholine (18:0_20:4) levels || id:ebi-PL179-GCST90277304	TRUE	reported	TRUE	0.00789598	7174	1.79602e-08	473513	TRUE	7.60898e-14	0.00844591	61.09	92.698	57.0807
rs79136768	G	A	G	A	-0.249044	-0.1487	0.036937	0.0248054	FALSE	FALSE	FALSE	11	61362439	0.0994	473513	0.1349	Intracerebral hemorrhage || id:ebi-a-GCST90018870	TRUE	11	61594967	0.0447471	2.70555e-08	7174	Phosphatidylcholine (18:0_20:4) levels || id:ebi-PL179-GCST90277304	TRUE	reported	TRUE	0.00430042	7174	4.72625e-06	473513	TRUE	9.45774e-08	0.00441264	31.7877	92.698	30.9758
rs102275	C	T	C	T	-0.419506	0.0716	0.410377	0.374008	FALSE	FALSE	FALSE	11	61557803	0.0253	473513	0.00472498	Intracerebral hemorrhage || id:ebi-a-GCST90018870	TRUE	11	61790331	0.0164553	3.30087e-137	7121	Phosphatidylcholine (18:0_20:5) levels || id:ebi-PL179-GCST90277305	TRUE	reported	TRUE	0.0836573	7121	1.6914e-05	473513	TRUE	1.69679e-133	0.0851655	662.736	92.698	649.927
rs7936002	G	A	G	A	0.110547	0.0052	0.257197	0.199424	FALSE	FALSE	FALSE	11	62219029	0.0345	473513	0.8805	Intracerebral hemorrhage || id:ebi-a-GCST90018870	TRUE	11	62451557	0.019742	2.22148e-08	7121	Phosphatidylcholine (18:0_20:5) levels || id:ebi-PL179-GCST90277305	TRUE	reported	TRUE	0.00438515	7121	4.79776e-08	473513	TRUE	3.10942e-08	0.00466943	33.3976	92.698	31.3553
rs102275	C	T	C	T	-0.285172	0.0716	0.410377	0.374008	FALSE	FALSE	FALSE	11	61557803	0.0253	473513	0.00472498	Intracerebral hemorrhage || id:ebi-a-GCST90018870	TRUE	11	61790331	0.0171351	5.38047e-61	6805	Phosphatidylcholine (18:0_22:5) levels || id:ebi-PL179-GCST90277306	TRUE	reported	TRUE	0.0391209	6805	1.6914e-05	473513	TRUE	3.74715e-58	0.0393551	278.701	92.698	276.975
rs1260326	C	T	C	T	-0.101199	-0.0171	0.650878	0.574911	FALSE	FALSE	FALSE	2	27730940	0.0253	473513	0.4996	Intracerebral hemorrhage || id:ebi-a-GCST90018870	TRUE	2	27508073	0.0179027	1.6421e-08	6805	Phosphatidylcholine (18:0_22:5) levels || id:ebi-PL179-GCST90277306	TRUE	reported	TRUE	0.00467498	6805	9.64763e-07	473513	TRUE	3.2515e-08	0.00465435	31.8116	92.698	31.9533
rs174530	G	A	G	A	-0.167131	0.0779	0.414119	0.388165	FALSE	FALSE	FALSE	11	61546592	0.0253	473513	0.002066	Intracerebral hemorrhage || id:ebi-a-GCST90018870	TRUE	11	61779120	0.017116	2.20818e-22	7004	Phosphatidylcholine (18:0_22:6) levels || id:ebi-PL179-GCST90277307	TRUE	reported	TRUE	0.0134342	7004	2.00214e-05	473513	TRUE	1.41777e-20	0.0135543	96.2116	92.698	95.3475
rs4987173	A	G	A	G	0.102216	0.0769	0.393394	0.362766	FALSE	FALSE	FALSE	6	42931224	0.0284	473513	0.00672404	Intracerebral hemorrhage || id:ebi-a-GCST90018870	TRUE	6	42963486	0.0172817	3.47552e-09	7004	Phosphatidylcholine (18:0_22:6) levels || id:ebi-PL179-GCST90277307	TRUE	reported	TRUE	0.0049714	7004	1.54839e-05	473513	TRUE	3.03661e-08	0.00498657	35.091	92.698	34.9836
rs10889352	C	T	C	T	-0.112327	0.0446	0.262366	0.283599	FALSE	FALSE	FALSE	1	63099023	0.0297	473513	0.133	Intracerebral hemorrhage || id:ebi-a-GCST90018870	TRUE	1	62633352	0.0188425	2.6115e-09	7174	Phosphatidylcholine (18:1_18:1) levels || id:ebi-PL179-GCST90277308	TRUE	reported	TRUE	0.00493065	7174	4.76239e-06	473513	TRUE	1.01606e-08	0.00488368	35.1976	92.698	35.5379
rs1532085	G	A	G	A	-0.109594	-0.0461	0.573441	0.556124	FALSE	FALSE	FALSE	15	58683366	0.0251	473513	0.0667606	Intracerebral hemorrhage || id:ebi-a-GCST90018870	TRUE	15	58391167	0.0168054	7.42457e-11	7174	Phosphatidylcholine (18:1_18:1) levels || id:ebi-PL179-GCST90277308	TRUE	reported	TRUE	0.00589478	7174	7.12396e-06	473513	TRUE	4.33759e-10	0.00587586	42.3907	92.698	42.5281
rs17231506	T	C	T	C	0.10933	-0.0239	0.27829	0.287762	FALSE	FALSE	FALSE	16	56994528	0.0282	473513	0.3973	Intracerebral hemorrhage || id:ebi-a-GCST90018870	TRUE	16	56960616	0.0185618	4.03599e-09	7174	Phosphatidylcholine (18:1_18:1) levels || id:ebi-PL179-GCST90277308	TRUE	reported	TRUE	0.00481396	7174	1.51693e-06	473513	TRUE	9.61825e-09	0.00480141	34.6019	92.698	34.6927
rs174574	C	A	C	A	-0.201919	-0.073	0.590933	0.625312	FALSE	FALSE	FALSE	11	61600342	0.0253	473513	0.00397301	Intracerebral hemorrhage || id:ebi-a-GCST90018870	TRUE	11	61832870	0.0168937	1.27747e-32	7174	Phosphatidylcholine (18:1_18:1) levels || id:ebi-PL179-GCST90277308	TRUE	reported	TRUE	0.0195299	7174	1.75819e-05	473513	TRUE	1.85463e-30	0.0197114	144.213	92.698	142.858
rs1077835	G	A	G	A	0.12469	0.0236	0.266329	0.298863	FALSE	FALSE	FALSE	15	58723426	0.027	473513	0.3811	Intracerebral hemorrhage || id:ebi-a-GCST90018870	TRUE	15	58431227	0.0191496	7.938e-11	7174	Phosphatidylcholine (18:1_18:2) levels || id:ebi-PL179-GCST90277309	TRUE	reported	TRUE	0.00587684	7174	1.61349e-06	473513	TRUE	2.16648e-10	0.00607593	43.843	92.698	42.3979
rs10889352	C	T	C	T	-0.126365	0.0446	0.262366	0.283599	FALSE	FALSE	FALSE	1	63099023	0.0297	473513	0.133	Intracerebral hemorrhage || id:ebi-a-GCST90018870	TRUE	1	62633352	0.0187579	1.74986e-11	7174	Phosphatidylcholine (18:1_18:2) levels || id:ebi-PL179-GCST90277309	TRUE	reported	TRUE	0.0062879	7174	4.76239e-06	473513	TRUE	8.28814e-11	0.00618062	44.6031	92.698	45.3822
rs1601935	T	G	T	G	-0.105723	-0.0047	0.611241	0.654503	FALSE	FALSE	FALSE	15	58671765	0.0263	473513	0.8596	Intracerebral hemorrhage || id:ebi-a-GCST90018870	TRUE	15	58379566	0.0170015	5.31167e-10	7174	Phosphatidylcholine (18:1_18:2) levels || id:ebi-PL179-GCST90277309	TRUE	reported	TRUE	0.00536277	7174	6.74457e-08	473513	TRUE	8.04171e-10	0.00531205	38.3015	92.698	38.6691
rs17231506	T	C	T	C	0.119523	-0.0239	0.27829	0.287762	FALSE	FALSE	FALSE	16	56994528	0.0282	473513	0.3973	Intracerebral hemorrhage || id:ebi-a-GCST90018870	TRUE	16	56960616	0.0184798	1.05741e-10	7174	Phosphatidylcholine (18:1_18:2) levels || id:ebi-PL179-GCST90277309	TRUE	reported	TRUE	0.00579886	7174	1.51693e-06	473513	TRUE	2.80569e-10	0.00573843	41.3936	92.698	41.832
rs174574	C	A	C	A	-0.380135	-0.073	0.590933	0.625312	FALSE	FALSE	FALSE	11	61600342	0.0253	473513	0.00397301	Intracerebral hemorrhage || id:ebi-a-GCST90018870	TRUE	11	61832870	0.0164306	2.79245e-114	7174	Phosphatidylcholine (18:1_18:2) levels || id:ebi-PL179-GCST90277309	TRUE	reported	TRUE	0.0694494	7174	1.75819e-05	473513	TRUE	1.80133e-110	0.0698616	538.68	92.698	535.265
rs12417747	A	G	A	G	0.18995	-0.0296	0.114819	0.204002	FALSE	FALSE	FALSE	11	61828394	0.0304	473513	0.3306	Intracerebral hemorrhage || id:ebi-a-GCST90018870	TRUE	11	62060922	0.0289599	5.83153e-11	5852	Phosphatidylcholine (18:1_20:2) levels || id:ebi-PL179-GCST90277311	TRUE	reported	TRUE	0.0073004	5852	2.00219e-06	473513	TRUE	1.52497e-10	0.00733423	43.2222	92.698	43.0214
rs174580	G	A	G	A	0.431366	0.0729	0.409729	0.37563	FALSE	FALSE	FALSE	11	61606642	0.0253	473513	0.00400802	Intracerebral hemorrhage || id:ebi-a-GCST90018870	TRUE	11	61839170	0.0178977	1.49061e-122	5852	Phosphatidylcholine (18:1_20:2) levels || id:ebi-PL179-GCST90277311	TRUE	reported	TRUE	0.0903287	5852	1.75338e-05	473513	TRUE	1.28811e-119	0.0900057	578.612	92.698	580.895
rs656095	G	A	G	A	-0.130437	0.0005	0.226939	0.236125	FALSE	FALSE	FALSE	11	75445338	0.0281	473513	0.9853	Intracerebral hemorrhage || id:ebi-a-GCST90018870	TRUE	11	75734293	0.022171	4.24246e-09	5852	Phosphatidylcholine (18:1_20:2) levels || id:ebi-PL179-GCST90277311	TRUE	reported	TRUE	0.00588184	5852	6.68648e-10	473513	TRUE	5.25127e-09	0.00596973	35.1326	92.698	34.6123
rs150057262	G	C	G	C	-0.246729	-0.2228	0.0521856	0.0222966	FALSE	TRUE	FALSE	19	19320825	0.0959	473513	0.0201902	Intracerebral hemorrhage || id:ebi-a-GCST90018870	TRUE	19	19210016	0.0386414	1.81806e-10	7171	Phosphatidylcholine (18:1_20:3) levels || id:ebi-PL179-GCST90277312	TRUE	reported	TRUE	0.00565475	7171	1.13988e-05	473513	TRUE	1.47412e-09	0.00602205	43.4336	92.698	40.7694
rs61896141	C	A	C	A	0.223567	0.0153	0.113173	0.168532	FALSE	FALSE	FALSE	11	61556039	0.0463	473513	0.7408	Intracerebral hemorrhage || id:ebi-a-GCST90018870	TRUE	11	61788567	0.0264076	3.03518e-17	7171	Phosphatidylcholine (18:1_20:3) levels || id:ebi-PL179-GCST90277312	TRUE	reported	TRUE	0.00989871	7171	2.30617e-07	473513	TRUE	6.95628e-17	0.0100329	72.6549	92.698	71.6733
rs6498540	G	A	G	A	-0.154636	-0.0322	0.334003	0.342926	FALSE	FALSE	FALSE	16	15130594	0.0257	473513	0.2107	Intracerebral hemorrhage || id:ebi-a-GCST90018870	TRUE	16	15036737	0.0177082	3.05661e-18	7171	Phosphatidylcholine (18:1_20:3) levels || id:ebi-PL179-GCST90277312	TRUE	reported	TRUE	0.0105249	7171	3.31523e-06	473513	TRUE	1.92553e-17	0.0106383	77.0863	92.698	76.2557
rs147797702	C	T	C	T	-0.489187	0.1097	0.00935496	0.0119698	FALSE	FALSE	FALSE	18	50269379	0.1588	473513	0.4897	Intracerebral hemorrhage || id:ebi-a-GCST90018870	TRUE	18	52743009	0.0890169	4.02686e-08	7173	Phosphatidylcholine (18:1_20:4) levels || id:ebi-PL179-GCST90277313	TRUE	reported	TRUE	0.00419373	7173	1.00782e-06	473513	TRUE	8.06231e-08	0.00443547	31.9485	92.698	30.1999
rs174528	C	T	C	T	-0.499162	0.0736	0.41439	0.390888	FALSE	FALSE	FALSE	11	61543499	0.0253	473513	0.00364099	Intracerebral hemorrhage || id:ebi-a-GCST90018870	TRUE	11	61776027	0.0159787	1e-200	7173	Phosphatidylcholine (18:1_20:4) levels || id:ebi-PL179-GCST90277313	TRUE	reported	TRUE	0.119787	7173	1.78721e-05	473513	TRUE	1.55974e-197	0.120929	986.476	92.698	975.888
rs187429064	G	A	G	A	-0.276291	-0.2012	0.0535314	0.0234323	FALSE	FALSE	FALSE	19	19380513	0.0938	473513	0.0318999	Intracerebral hemorrhage || id:ebi-a-GCST90018870	TRUE	19	19269704	0.0377293	2.67948e-13	7173	Phosphatidylcholine (18:1_20:4) levels || id:ebi-PL179-GCST90277313	TRUE	reported	TRUE	0.00742268	7173	9.71664e-06	473513	TRUE	2.62147e-12	0.00773532	55.9024	92.698	53.6261
rs2943813	C	T	C	T	-0.129638	0.0554	0.782953	0.828747	FALSE	FALSE	FALSE	11	61258468	0.0381	473513	0.1461	Intracerebral hemorrhage || id:ebi-a-GCST90018870	TRUE	11	61490996	0.0204126	2.26383e-10	7173	Phosphatidylcholine (18:1_20:4) levels || id:ebi-PL179-GCST90277313	TRUE	reported	TRUE	0.0055931	7173	4.46517e-06	473513	TRUE	9.39193e-10	0.00571195	41.1957	92.698	40.3337
rs3741252	T	C	T	C	0.186126	-0.0842	0.133653	0.157815	FALSE	FALSE	FALSE	11	61511498	0.032	473513	0.00855796	Intracerebral hemorrhage || id:ebi-a-GCST90018870	TRUE	11	61744026	0.024573	4.05063e-14	7173	Phosphatidylcholine (18:1_20:4) levels || id:ebi-PL179-GCST90277313	TRUE	reported	TRUE	0.00793702	7173	1.46214e-05	473513	TRUE	6.67975e-13	0.00802259	57.9953	92.698	57.3717
rs531117	T	C	T	C	-0.113887	-0.0067	0.232379	0.209865	FALSE	FALSE	FALSE	11	75456134	0.0291	473513	0.8183	Intracerebral hemorrhage || id:ebi-a-GCST90018870	TRUE	11	75745089	0.0198453	9.95537e-09	7173	Phosphatidylcholine (18:1_20:4) levels || id:ebi-PL179-GCST90277313	TRUE	reported	TRUE	0.00457155	7173	1.11952e-07	473513	TRUE	1.48827e-08	0.00462724	33.3362	92.698	32.9331
rs8107974	T	A	T	A	-0.190759	0.0279	0.0624678	0.0779444	FALSE	TRUE	FALSE	19	19388500	0.046	473513	0.544999	Intracerebral hemorrhage || id:ebi-a-GCST90018870	TRUE	19	19277691	0.0343838	2.99632e-08	7173	Phosphatidylcholine (18:1_20:4) levels || id:ebi-PL179-GCST90277313	TRUE	reported	TRUE	0.00427388	7173	7.76895e-07	473513	TRUE	5.69864e-08	0.00426228	30.6957	92.698	30.7796
rs1077835	G	A	G	A	0.114534	0.0236	0.266329	0.298863	FALSE	FALSE	FALSE	15	58723426	0.027	473513	0.3811	Intracerebral hemorrhage || id:ebi-a-GCST90018870	TRUE	15	58431227	0.019222	2.6626e-09	7174	Phosphatidylcholine (18:2_18:2) levels || id:ebi-PL179-GCST90277314	TRUE	reported	TRUE	0.00492591	7174	1.61349e-06	473513	TRUE	6.55943e-09	0.00512647	36.9565	92.698	35.5035
rs1601935	T	G	T	G	-0.0940479	-0.0047	0.611241	0.654503	FALSE	FALSE	FALSE	15	58671765	0.0263	473513	0.8596	Intracerebral hemorrhage || id:ebi-a-GCST90018870	TRUE	15	58379566	0.0170735	3.74541e-08	7174	Phosphatidylcholine (18:2_18:2) levels || id:ebi-PL179-GCST90277314	TRUE	reported	TRUE	0.00421288	7174	6.74457e-08	473513	TRUE	5.29482e-08	0.0042036	30.2755	92.698	30.3426
rs174574	C	A	C	A	-0.22178	-0.073	0.590933	0.625312	FALSE	FALSE	FALSE	11	61600342	0.0253	473513	0.00397301	Intracerebral hemorrhage || id:ebi-a-GCST90018870	TRUE	11	61832870	0.0168521	4.16328e-39	7174	Phosphatidylcholine (18:2_18:2) levels || id:ebi-PL179-GCST90277314	TRUE	reported	TRUE	0.0235794	7174	1.75819e-05	473513	TRUE	1.02981e-36	0.0237798	174.703	92.698	173.196
rs174599	C	G	C	G	0.323477	0.0609	0.419198	0.394959	FALSE	TRUE	FALSE	11	61621556	0.0254	473513	0.0165501	Intracerebral hemorrhage || id:ebi-a-GCST90018870	TRUE	11	61854084	0.0187296	3.92202e-65	5521	Phosphatidylcholine (18:2_20:1) levels || id:ebi-PL179-GCST90277315	TRUE	reported	TRUE	0.0512755	5521	1.21404e-05	473513	TRUE	4.68793e-63	0.0509523	296.303	92.698	298.284
rs174548	G	C	G	C	0.209516	0.066	0.383631	0.347593	FALSE	TRUE	FALSE	11	61571348	0.0256	473513	0.00998504	Intracerebral hemorrhage || id:ebi-a-GCST90018870	TRUE	11	61803876	0.0178269	1.3987e-31	6615	Phosphatidylcholine (18:2_20:3) levels || id:ebi-PL179-GCST90277316	TRUE	reported	TRUE	0.02046	6615	1.40369e-05	473513	TRUE	9.54529e-30	0.0207596	140.194	92.698	138.128
rs102274	C	T	C	T	-0.174355	0.0716	0.408673	0.370924	FALSE	FALSE	FALSE	11	61557826	0.0254	473513	0.00482103	Intracerebral hemorrhage || id:ebi-a-GCST90018870	TRUE	11	61790354	0.0170799	2.66156e-24	7049	Phosphatidylcholine (18:2_20:4) levels || id:ebi-PL179-GCST90277317	TRUE	reported	TRUE	0.014572	7049	1.67811e-05	473513	TRUE	1.57199e-22	0.0146927	105.084	92.698	104.207
rs1033155	G	A	G	A	-0.0968274	-0.0366	0.398271	0.362265	FALSE	FALSE	FALSE	15	89653764	0.0282	473513	0.1945	Intracerebral hemorrhage || id:ebi-a-GCST90018870	TRUE	15	89110533	0.0173549	2.5017e-08	7049	Phosphatidylcholine (18:2_20:4) levels || id:ebi-PL179-GCST90277317	TRUE	reported	TRUE	0.00439778	7049	3.5574e-06	473513	TRUE	7.59125e-08	0.00449372	31.8102	92.698	31.1281
rs1077834	C	T	C	T	0.122699	0.0244	0.266328	0.298462	FALSE	FALSE	FALSE	15	58723479	0.027	473513	0.3665	Intracerebral hemorrhage || id:ebi-a-GCST90018870	TRUE	15	58431280	0.0193968	2.67047e-10	7049	Phosphatidylcholine (18:2_20:4) levels || id:ebi-PL179-GCST90277317	TRUE	reported	TRUE	0.00564623	7049	1.72473e-06	473513	TRUE	7.12044e-10	0.00588343	41.7059	92.698	40.0149
rs8100204	A	G	A	G	-0.14136	0.0058	0.170713	0.167587	FALSE	FALSE	FALSE	19	19393714	0.0327	473513	0.8586	Intracerebral hemorrhage || id:ebi-a-GCST90018870	TRUE	19	19282905	0.0226785	4.82433e-10	7049	Phosphatidylcholine (18:2_20:4) levels || id:ebi-PL179-GCST90277317	TRUE	reported	TRUE	0.00548318	7049	6.64401e-08	473513	TRUE	7.28534e-10	0.00565789	40.098	92.698	38.853
rs17231506	T	C	T	C	0.132635	-0.0239	0.27829	0.287762	FALSE	FALSE	FALSE	16	56994528	0.0282	473513	0.3973	Intracerebral hemorrhage || id:ebi-a-GCST90018870	TRUE	16	56960616	0.0207858	1.898e-10	5658	Phosphatidylcholine (O-16:0_16:1) levels || id:ebi-PL179-GCST90277319	TRUE	reported	TRUE	0.00714756	5658	1.51693e-06	473513	TRUE	4.29103e-10	0.00706654	40.2528	92.698	40.7177
rs62311841	A	G	A	G	-0.161837	-0.0413	0.123593	0.139416	FALSE	FALSE	FALSE	4	134123228	0.0407	473513	0.3102	Intracerebral hemorrhage || id:ebi-a-GCST90018870	TRUE	4	133202073	0.0291284	2.88396e-08	5658	Phosphatidylcholine (O-16:0_16:1) levels || id:ebi-PL179-GCST90277319	TRUE	reported	TRUE	0.00542812	5658	2.1746e-06	473513	TRUE	6.39579e-08	0.00567395	32.275	92.698	30.869
rs1532085	G	A	G	A	-0.0983176	-0.0461	0.573441	0.556124	FALSE	FALSE	FALSE	15	58683366	0.0251	473513	0.0667606	Intracerebral hemorrhage || id:ebi-a-GCST90018870	TRUE	15	58391167	0.0171088	9.47436e-09	6956	Phosphatidylcholine (O-16:0_18:1) levels || id:ebi-PL179-GCST90277320	TRUE	reported	TRUE	0.00472641	6956	7.12396e-06	473513	TRUE	4.27693e-08	0.0047289	33.041	92.698	33.0235
rs17231506	T	C	T	C	0.129371	-0.0239	0.27829	0.287762	FALSE	FALSE	FALSE	16	56994528	0.0282	473513	0.3973	Intracerebral hemorrhage || id:ebi-a-GCST90018870	TRUE	16	56960616	0.0187832	6.16204e-12	6956	Phosphatidylcholine (O-16:0_18:1) levels || id:ebi-PL179-GCST90277320	TRUE	reported	TRUE	0.00677559	6956	1.51693e-06	473513	TRUE	1.72748e-11	0.00672302	47.0683	92.698	47.4389
rs1800588	T	C	T	C	0.119301	0.0324	0.258046	0.293517	FALSE	FALSE	FALSE	15	58723675	0.027	473513	0.2303	Intracerebral hemorrhage || id:ebi-a-GCST90018870	TRUE	15	58431476	0.0196319	1.28838e-09	6956	Phosphatidylcholine (O-16:0_18:1) levels || id:ebi-PL179-GCST90277320	TRUE	reported	TRUE	0.00528237	6956	3.0411e-06	473513	TRUE	4.03755e-09	0.00544995	38.1066	92.698	36.9287
rs17231506	T	C	T	C	0.121663	-0.0239	0.27829	0.287762	FALSE	FALSE	FALSE	16	56994528	0.0282	473513	0.3973	Intracerebral hemorrhage || id:ebi-a-GCST90018870	TRUE	16	56960616	0.0185687	6.06208e-11	7158	Phosphatidylcholine (O-16:0_18:2) levels || id:ebi-PL179-GCST90277321	TRUE	reported	TRUE	0.00596329	7158	1.51693e-06	473513	TRUE	1.6292e-10	0.00594576	42.8023	92.698	42.9293
rs174574	C	A	C	A	-0.181467	-0.073	0.590933	0.625312	FALSE	FALSE	FALSE	11	61600342	0.0253	473513	0.00397301	Intracerebral hemorrhage || id:ebi-a-GCST90018870	TRUE	11	61832870	0.0169538	1.54699e-26	7158	Phosphatidylcholine (O-16:0_18:2) levels || id:ebi-PL179-GCST90277321	TRUE	reported	TRUE	0.0157577	7158	1.75819e-05	473513	TRUE	1.27578e-24	0.0159205	115.771	92.698	114.567
rs6498540	G	A	G	A	-0.153834	-0.0322	0.334003	0.342926	FALSE	FALSE	FALSE	16	15130594	0.0257	473513	0.2107	Intracerebral hemorrhage || id:ebi-a-GCST90018870	TRUE	16	15036737	0.0183297	5.7293e-17	6709	Phosphatidylcholine (O-16:0_20:3) levels || id:ebi-PL179-GCST90277322	TRUE	reported	TRUE	0.0103927	6709	3.31523e-06	473513	TRUE	3.06845e-16	0.0105283	71.3645	92.698	70.4359
rs7412	T	C	T	C	0.22452	-0.0676	0.053066	0.0653287	FALSE	FALSE	FALSE	19	45412079	0.0545	473513	0.2148	Intracerebral hemorrhage || id:ebi-a-GCST90018870	TRUE	19	44908822	0.0382406	4.52273e-09	6709	Phosphatidylcholine (O-16:0_20:3) levels || id:ebi-PL179-GCST90277322	TRUE	reported	TRUE	0.00511336	6709	3.24914e-06	473513	TRUE	1.36187e-08	0.00506613	34.1515	92.698	34.4715
rs968567	T	C	T	C	0.270612	0.016	0.113005	0.168058	FALSE	FALSE	FALSE	11	61595564	0.0463	473513	0.7298	Intracerebral hemorrhage || id:ebi-a-GCST90018870	TRUE	11	61828092	0.0270549	2.16744e-23	6709	Phosphatidylcholine (O-16:0_20:3) levels || id:ebi-PL179-GCST90277322	TRUE	reported	TRUE	0.0146975	6709	2.52202e-07	473513	TRUE	5.83675e-23	0.0146806	99.9296	92.698	100.047
rs174568	T	C	T	C	-0.381503	0.072	0.40512	0.369678	FALSE	FALSE	FALSE	11	61593816	0.0254	473513	0.00454004	Intracerebral hemorrhage || id:ebi-a-GCST90018870	TRUE	11	61826344	0.0164608	1.15769e-114	7174	Phosphatidylcholine (O-16:0_20:4) levels || id:ebi-PL179-GCST90277323	TRUE	reported	TRUE	0.0696767	7174	1.69692e-05	473513	TRUE	6.55646e-111	0.0701518	541.087	92.698	537.148
rs3017103	G	A	G	A	0.115568	-0.0398	0.803552	0.774731	FALSE	FALSE	FALSE	11	62174193	0.0289	473513	0.1686	Intracerebral hemorrhage || id:ebi-a-GCST90018870	TRUE	11	62406721	0.0211593	4.86556e-08	7174	Phosphatidylcholine (O-16:0_20:4) levels || id:ebi-PL179-GCST90277323	TRUE	reported	TRUE	0.00414219	7174	4.00533e-06	473513	TRUE	1.53279e-07	0.00421664	30.3698	92.698	29.8313
rs6709442	A	G	A	G	0.0946652	-0.0169	0.41602	0.466036	FALSE	FALSE	FALSE	2	124342266	0.025	473513	0.4983	Intracerebral hemorrhage || id:ebi-a-GCST90018870	TRUE	2	123584690	0.0170657	3.00419e-08	7174	Phosphatidylcholine (O-16:0_20:4) levels || id:ebi-PL179-GCST90277323	TRUE	reported	TRUE	0.00427202	7174	9.65079e-07	473513	TRUE	6.0037e-08	0.00435435	31.3659	92.698	30.7704
rs174548	G	C	G	C	-0.168015	0.066	0.383631	0.347593	FALSE	TRUE	FALSE	11	61571348	0.0256	473513	0.00998504	Intracerebral hemorrhage || id:ebi-a-GCST90018870	TRUE	11	61803876	0.0188857	7.57357e-19	5988	Phosphatidylcholine (O-16:0_22:5) levels || id:ebi-PL179-GCST90277324	TRUE	reported	TRUE	0.0130493	5988	1.40369e-05	473513	TRUE	1.43119e-17	0.01335	80.9942	92.698	79.1462
rs1077989	C	A	C	A	-0.182775	-0.0175	0.467505	0.477042	FALSE	FALSE	FALSE	14	67975822	0.0247	473513	0.4807	Intracerebral hemorrhage || id:ebi-a-GCST90018870	TRUE	14	67509105	0.0183165	2.91461e-23	5868	Phosphatidylcholine (O-16:1_16:0) levels || id:ebi-PL179-GCST90277325	TRUE	reported	TRUE	0.0166915	5868	1.06011e-06	473513	TRUE	1.01545e-22	0.0166328	99.2183	92.698	99.5746
rs1532085	G	A	G	A	-0.0951275	-0.0461	0.573441	0.556124	FALSE	FALSE	FALSE	15	58683366	0.0251	473513	0.0667606	Intracerebral hemorrhage || id:ebi-a-GCST90018870	TRUE	15	58391167	0.0168164	1.60014e-08	7154	Phosphatidylcholine (O-16:1_18:1) levels || id:ebi-PL179-GCST90277327	TRUE	reported	TRUE	0.0044543	7154	7.12396e-06	473513	TRUE	7.20432e-08	0.00442701	31.8027	92.698	31.9997
rs6672758	T	C	T	C	0.118791	0.0431	0.74194	0.668073	FALSE	FALSE	FALSE	1	230303512	0.0283	473513	0.1286	Intracerebral hemorrhage || id:ebi-a-GCST90018870	TRUE	1	230167766	0.0189419	3.78183e-10	7154	Phosphatidylcholine (O-16:1_18:1) levels || id:ebi-PL179-GCST90277327	TRUE	reported	TRUE	0.00546904	7154	4.89835e-06	473513	TRUE	1.61319e-09	0.00540364	38.8568	92.698	39.3296
rs964184	C	G	C	G	0.15339	-0.0334	0.848991	0.829238	FALSE	TRUE	FALSE	11	116648917	0.0314	473513	0.2885	Intracerebral hemorrhage || id:ebi-a-GCST90018870	TRUE	11	116778201	0.0231926	4.01162e-11	7154	Phosphatidylcholine (O-16:1_18:1) levels || id:ebi-PL179-GCST90277327	TRUE	reported	TRUE	0.00607883	7154	2.38948e-06	473513	TRUE	1.29726e-10	0.00603295	43.4096	92.698	43.7417
rs1532085	G	A	G	A	-0.115334	-0.0461	0.573441	0.556124	FALSE	FALSE	FALSE	15	58683366	0.0251	473513	0.0667606	Intracerebral hemorrhage || id:ebi-a-GCST90018870	TRUE	15	58391167	0.016874	8.87894e-12	7096	Phosphatidylcholine (O-16:1_18:2) levels || id:ebi-PL179-GCST90277328	TRUE	reported	TRUE	0.0065424	7096	7.12396e-06	473513	TRUE	5.62565e-11	0.00650748	46.4664	92.698	46.7174
rs17231506	T	C	T	C	0.12842	-0.0239	0.27829	0.287762	FALSE	FALSE	FALSE	16	56994528	0.0282	473513	0.3973	Intracerebral hemorrhage || id:ebi-a-GCST90018870	TRUE	16	56960616	0.0185964	5.42067e-12	7096	Phosphatidylcholine (O-16:1_18:2) levels || id:ebi-PL179-GCST90277328	TRUE	reported	TRUE	0.00667739	7096	1.51693e-06	473513	TRUE	1.54733e-11	0.00662454	47.3079	92.698	47.6878
rs1077989	C	A	C	A	-0.121264	-0.0175	0.467505	0.477042	FALSE	FALSE	FALSE	14	67975822	0.0247	473513	0.4807	Intracerebral hemorrhage || id:ebi-a-GCST90018870	TRUE	14	67509105	0.0171531	1.70352e-12	6770	Phosphatidylcholine (O-16:1_20:3) levels || id:ebi-PL179-GCST90277329	TRUE	reported	TRUE	0.00733032	6770	1.06011e-06	473513	TRUE	4.31988e-12	0.00732142	49.9169	92.698	49.978
rs61896141	C	A	C	A	0.220095	0.0153	0.113173	0.168532	FALSE	FALSE	FALSE	11	61556039	0.0463	473513	0.7408	Intracerebral hemorrhage || id:ebi-a-GCST90018870	TRUE	11	61788567	0.0269345	3.60966e-16	6770	Phosphatidylcholine (O-16:1_20:3) levels || id:ebi-PL179-GCST90277329	TRUE	reported	TRUE	0.00976964	6770	2.30617e-07	473513	TRUE	7.59132e-16	0.00972371	66.4563	92.698	66.7733
rs6498540	G	A	G	A	-0.147159	-0.0322	0.334003	0.342926	FALSE	FALSE	FALSE	16	15130594	0.0257	473513	0.2107	Intracerebral hemorrhage || id:ebi-a-GCST90018870	TRUE	16	15036737	0.0182552	8.84606e-16	6770	Phosphatidylcholine (O-16:1_20:3) levels || id:ebi-PL179-GCST90277329	TRUE	reported	TRUE	0.00951021	6770	3.31523e-06	473513	TRUE	4.42889e-15	0.00963444	65.8402	92.698	64.9831
rs1077989	C	A	C	A	-0.191986	-0.0175	0.467505	0.477042	FALSE	FALSE	FALSE	14	67975822	0.0247	473513	0.4807	Intracerebral hemorrhage || id:ebi-a-GCST90018870	TRUE	14	67509105	0.0180501	3.43365e-26	6025	Phosphatidylcholine (O-16:1_20:4) levels || id:ebi-PL179-GCST90277330	TRUE	reported	TRUE	0.0184368	6025	1.06011e-06	473513	TRUE	1.37242e-25	0.0183515	112.597	92.698	113.131
rs174535	C	T	C	T	-0.403554	0.0722	0.409133	0.374148	FALSE	FALSE	FALSE	11	61551356	0.0254	473513	0.00441998	Intracerebral hemorrhage || id:ebi-a-GCST90018870	TRUE	11	61783884	0.0179417	1.17882e-107	6025	Phosphatidylcholine (O-16:1_20:4) levels || id:ebi-PL179-GCST90277330	TRUE	reported	TRUE	0.0774881	6025	1.70636e-05	473513	TRUE	1.09541e-104	0.0787386	514.775	92.698	505.913
rs2043085	C	T	C	T	-0.0999295	-0.0427	0.576127	0.552482	FALSE	FALSE	FALSE	15	58680954	0.0252	473513	0.0902693	Intracerebral hemorrhage || id:ebi-a-GCST90018870	TRUE	15	58388755	0.0182774	4.74645e-08	6025	Phosphatidylcholine (O-16:1_20:4) levels || id:ebi-PL179-GCST90277330	TRUE	reported	TRUE	0.00493851	6025	6.06348e-06	473513	TRUE	1.62217e-07	0.00487721	29.5194	92.698	29.8922
rs1532085	G	A	G	A	-0.174443	-0.0461	0.573441	0.556124	FALSE	FALSE	FALSE	15	58683366	0.0251	473513	0.0667606	Intracerebral hemorrhage || id:ebi-a-GCST90018870	TRUE	15	58391167	0.0173479	1.25711e-23	6672	Phosphatidylcholine (O-16:2_18:0) levels || id:ebi-PL179-GCST90277331	TRUE	reported	TRUE	0.0149332	6672	7.12396e-06	473513	TRUE	1.97163e-22	0.0148869	100.796	92.698	101.114
rs588136	T	C	T	C	-0.190542	-0.041	0.758419	0.716515	FALSE	FALSE	FALSE	15	58730498	0.0272	473513	0.131	Intracerebral hemorrhage || id:ebi-a-GCST90018870	TRUE	15	58438299	0.0201767	4.88622e-21	6672	Phosphatidylcholine (O-16:2_18:0) levels || id:ebi-PL179-GCST90277331	TRUE	reported	TRUE	0.0131943	6672	4.79841e-06	473513	TRUE	4.36162e-20	0.013304	89.9344	92.698	89.1828
rs247617	A	C	A	C	0.119812	-0.0226	0.278171	0.287229	FALSE	FALSE	FALSE	16	56990716	0.0282	473513	0.4225	Intracerebral hemorrhage || id:ebi-a-GCST90018870	TRUE	16	56956804	0.0189404	2.68668e-10	6880	Phosphatidylcholine (O-17:0_17:1) levels || id:ebi-PL179-GCST90277333	TRUE	reported	TRUE	0.00578417	6880	1.3564e-06	473513	TRUE	6.49686e-10	0.0057647	39.8795	92.698	40.015
rs603424	A	G	A	G	-0.181346	0.0656	0.121331	0.123814	FALSE	FALSE	FALSE	10	102075479	0.0432	473513	0.1287	Intracerebral hemorrhage || id:ebi-a-GCST90018870	TRUE	10	100315722	0.029146	5.20632e-10	5959	Phosphatidylcholine (O-18:0_16:1) levels || id:ebi-PL179-GCST90277335	TRUE	reported	TRUE	0.0064568	5959	4.86976e-06	473513	TRUE	1.89246e-09	0.00701202	42.0656	92.698	38.7131
rs174536	C	A	C	A	-0.308417	0.072	0.408477	0.372365	FALSE	FALSE	FALSE	11	61551927	0.0254	473513	0.00452002	Intracerebral hemorrhage || id:ebi-a-GCST90018870	TRUE	11	61784455	0.016945	2.28136e-72	6956	Phosphatidylcholine (O-18:0_20:4) levels || id:ebi-PL179-GCST90277336	TRUE	reported	TRUE	0.0454723	6956	1.69692e-05	473513	TRUE	3.14677e-69	0.045967	335.056	92.698	331.279
rs3741252	T	C	T	C	0.150025	-0.0842	0.133653	0.157815	FALSE	FALSE	FALSE	11	61511498	0.032	473513	0.00855796	Intracerebral hemorrhage || id:ebi-a-GCST90018870	TRUE	11	61744026	0.0249794	1.9946e-09	6956	Phosphatidylcholine (O-18:0_20:4) levels || id:ebi-PL179-GCST90277336	TRUE	reported	TRUE	0.00516038	6956	1.46214e-05	473513	TRUE	1.69822e-08	0.00521228	36.4361	92.698	36.0714
rs17231506	T	C	T	C	0.13479	-0.0239	0.27829	0.287762	FALSE	FALSE	FALSE	16	56994528	0.0282	473513	0.3973	Intracerebral hemorrhage || id:ebi-a-GCST90018870	TRUE	16	56960616	0.0187758	7.73745e-13	6956	Phosphatidylcholine (O-18:1_16:0) levels || id:ebi-PL179-GCST90277337	TRUE	reported	TRUE	0.0073566	6956	1.51693e-06	473513	TRUE	2.29049e-12	0.00729803	51.1236	92.698	51.5369
rs1800588	T	C	T	C	0.122505	0.0324	0.258046	0.293517	FALSE	FALSE	FALSE	15	58723675	0.027	473513	0.2303	Intracerebral hemorrhage || id:ebi-a-GCST90018870	TRUE	15	58431476	0.0196276	4.58373e-10	6956	Phosphatidylcholine (O-18:1_16:0) levels || id:ebi-PL179-GCST90277337	TRUE	reported	TRUE	0.00557073	6956	3.0411e-06	473513	TRUE	1.48885e-09	0.00574661	40.1929	92.698	38.9559
rs2043082	A	G	A	G	0.0966459	0.037	0.410983	0.384689	FALSE	FALSE	FALSE	15	58674308	0.0252	473513	0.1424	Intracerebral hemorrhage || id:ebi-a-GCST90018870	TRUE	15	58382109	0.0170892	1.61459e-08	6956	Phosphatidylcholine (O-18:1_16:0) levels || id:ebi-PL179-GCST90277337	TRUE	reported	TRUE	0.00457821	6956	4.55271e-06	473513	TRUE	5.54194e-08	0.00452219	31.5901	92.698	31.9833
rs174551	C	T	C	T	0.229198	0.0715	0.406164	0.369419	FALSE	FALSE	FALSE	11	61573684	0.0254	473513	0.00485803	Intracerebral hemorrhage || id:ebi-a-GCST90018870	TRUE	11	61806212	0.0173934	3.595e-39	6718	Phosphatidylcholine (O-18:1_18:2) levels || id:ebi-PL179-GCST90277338	TRUE	reported	TRUE	0.0252032	6718	1.67343e-05	473513	TRUE	6.28148e-37	0.0253408	174.613	92.698	173.641
rs174548	G	C	G	C	0.258993	0.066	0.383631	0.347593	FALSE	TRUE	FALSE	11	61571348	0.0256	473513	0.00998504	Intracerebral hemorrhage || id:ebi-a-GCST90018870	TRUE	11	61803876	0.0174089	2.67686e-49	6836	Phosphatidylcholine (O-18:1_20:3) levels || id:ebi-PL179-GCST90277339	TRUE	reported	TRUE	0.0313701	6836	1.40369e-05	473513	TRUE	6.54997e-47	0.031722	223.89	92.698	221.326
rs6498540	G	A	G	A	-0.109283	-0.0322	0.334003	0.342926	FALSE	FALSE	FALSE	16	15130594	0.0257	473513	0.2107	Intracerebral hemorrhage || id:ebi-a-GCST90018870	TRUE	16	15036737	0.0181787	1.9285e-09	6836	Phosphatidylcholine (O-18:1_20:3) levels || id:ebi-PL179-GCST90277339	TRUE	reported	TRUE	0.00526034	6836	3.31523e-06	473513	TRUE	6.11561e-09	0.00531322	36.5045	92.698	36.1393
rs11057853	C	T	C	T	-0.0940054	0.0121	0.453524	0.45429	FALSE	FALSE	FALSE	12	125329313	0.0248	473513	0.624499	Intracerebral hemorrhage || id:ebi-a-GCST90018870	TRUE	12	124844767	0.0168394	2.45262e-08	7173	Phosphatidylcholine (O-18:1_20:4) levels || id:ebi-PL179-GCST90277340	TRUE	reported	TRUE	0.00432702	7173	5.02733e-07	473513	TRUE	4.33342e-08	0.00438033	31.5496	92.698	31.1639
rs173539	T	C	T	C	0.120675	-0.0069	0.282691	0.317654	FALSE	FALSE	FALSE	16	56988044	0.0267	473513	0.7965	Intracerebral hemorrhage || id:ebi-a-GCST90018870	TRUE	16	56954132	0.0184592	6.67941e-11	7173	Phosphatidylcholine (O-18:1_20:4) levels || id:ebi-PL179-GCST90277340	TRUE	reported	TRUE	0.00592446	7173	1.41041e-07	473513	TRUE	1.11844e-10	0.00590586	42.6025	92.698	42.7375
rs174536	C	A	C	A	-0.283584	0.072	0.408477	0.372365	FALSE	FALSE	FALSE	11	61551927	0.0254	473513	0.00452002	Intracerebral hemorrhage || id:ebi-a-GCST90018870	TRUE	11	61784455	0.0167406	3.73782e-63	7173	Phosphatidylcholine (O-18:1_20:4) levels || id:ebi-PL179-GCST90277340	TRUE	reported	TRUE	0.038477	7173	1.69692e-05	473513	TRUE	3.97097e-60	0.0388627	289.953	92.698	286.96
rs1800588	T	C	T	C	0.107292	0.0324	0.258046	0.293517	FALSE	FALSE	FALSE	15	58723675	0.027	473513	0.2303	Intracerebral hemorrhage || id:ebi-a-GCST90018870	TRUE	15	58431476	0.0193596	3.09297e-08	7173	Phosphatidylcholine (O-18:1_20:4) levels || id:ebi-PL179-GCST90277340	TRUE	reported	TRUE	0.00426487	7173	3.0411e-06	473513	TRUE	8.8097e-08	0.00440797	31.7495	92.698	30.7144
rs173539	T	C	T	C	0.109399	-0.0069	0.282691	0.317654	FALSE	FALSE	FALSE	16	56988044	0.0267	473513	0.7965	Intracerebral hemorrhage || id:ebi-a-GCST90018870	TRUE	16	56954132	0.0185038	3.5323e-09	7158	Phosphatidylcholine (O-18:2_16:0) levels || id:ebi-PL179-GCST90277341	TRUE	reported	TRUE	0.00486092	7158	1.41041e-07	473513	TRUE	5.49741e-09	0.00485372	34.9026	92.698	34.9546
rs174566	G	A	G	A	0.14782	0.0742	0.408433	0.373276	FALSE	FALSE	FALSE	11	61592362	0.0254	473513	0.00342003	Intracerebral hemorrhage || id:ebi-a-GCST90018870	TRUE	11	61824890	0.0170059	4.32918e-18	7158	Phosphatidylcholine (O-18:2_16:0) levels || id:ebi-PL179-GCST90277341	TRUE	reported	TRUE	0.0104481	7158	1.8022e-05	473513	TRUE	1.51627e-16	0.010559	76.3663	92.698	75.5557
rs174564	G	A	G	A	0.146557	0.0737	0.409161	0.372559	FALSE	FALSE	FALSE	11	61588305	0.0254	473513	0.00367799	Intracerebral hemorrhage || id:ebi-a-GCST90018870	TRUE	11	61820833	0.0175288	7.47417e-17	6677	Phosphatidylcholine (O-18:2_18:1) levels || id:ebi-PL179-GCST90277342	TRUE	reported	TRUE	0.0103641	6677	1.77799e-05	473513	TRUE	1.9341e-15	0.010385	70.0473	92.698	69.9051
rs17231506	T	C	T	C	0.117104	-0.0239	0.27829	0.287762	FALSE	FALSE	FALSE	16	56994528	0.0282	473513	0.3973	Intracerebral hemorrhage || id:ebi-a-GCST90018870	TRUE	16	56960616	0.0185591	2.95697e-10	7153	Phosphatidylcholine (O-18:2_18:2) levels || id:ebi-PL179-GCST90277343	TRUE	reported	TRUE	0.00553671	7153	1.51693e-06	473513	TRUE	7.59918e-10	0.00550851	39.6095	92.698	39.8134
rs174574	C	A	C	A	-0.155504	-0.073	0.590933	0.625312	FALSE	FALSE	FALSE	11	61600342	0.0253	473513	0.00397301	Intracerebral hemorrhage || id:ebi-a-GCST90018870	TRUE	11	61832870	0.0169734	6.5468e-20	7153	Phosphatidylcholine (O-18:2_18:2) levels || id:ebi-PL179-GCST90277343	TRUE	reported	TRUE	0.0116014	7153	1.75819e-05	473513	TRUE	2.7095e-18	0.0116908	84.5901	92.698	83.9355
rs174537	T	G	T	G	-0.175871	0.0714	0.407753	0.370068	FALSE	FALSE	FALSE	11	61552680	0.0254	473513	0.00494094	Intracerebral hemorrhage || id:ebi-a-GCST90018870	TRUE	11	61785208	0.0184319	1.97128e-21	6127	Phosphatidylcholine (O-18:2_20:4) levels || id:ebi-PL179-GCST90277344	TRUE	reported	TRUE	0.0146465	6127	1.66875e-05	473513	TRUE	6.31385e-20	0.0149389	92.8884	92.698	91.0434
rs1980615	C	A	C	A	-0.103279	-0.0348	0.455123	0.446473	FALSE	FALSE	FALSE	14	67958372	0.0253	473513	0.1685	Intracerebral hemorrhage || id:ebi-a-GCST90018870	TRUE	14	67491655	0.0180563	1.11502e-08	6127	Phosphatidylcholine (O-18:2_20:4) levels || id:ebi-PL179-GCST90277344	TRUE	reported	TRUE	0.00531309	6127	3.99563e-06	473513	TRUE	3.34661e-08	0.00529031	32.5755	92.698	32.7165
rs1077834	C	T	C	T	0.316338	0.0244	0.266328	0.298462	FALSE	FALSE	FALSE	15	58723479	0.027	473513	0.3665	Intracerebral hemorrhage || id:ebi-a-GCST90018870	TRUE	15	58431280	0.0211585	1.42225e-49	5462	Phosphatidylethanolamine (16:0_18:2) levels || id:ebi-PL179-GCST90277345	TRUE	reported	TRUE	0.0393292	5462	1.72473e-06	473513	TRUE	1.03361e-48	0.0391067	222.213	92.698	223.529
rs1260326	C	T	C	T	-0.116253	-0.0171	0.650878	0.574911	FALSE	FALSE	FALSE	2	27730940	0.0253	473513	0.4996	Intracerebral hemorrhage || id:ebi-a-GCST90018870	TRUE	2	27508073	0.0199252	5.6968e-09	5462	Phosphatidylethanolamine (16:0_18:2) levels || id:ebi-PL179-GCST90277345	TRUE	reported	TRUE	0.006196	5462	9.64763e-07	473513	TRUE	1.05012e-08	0.00614208	33.743	92.698	34.0411
rs174564	G	A	G	A	0.307764	0.0737	0.409161	0.372559	FALSE	FALSE	FALSE	11	61588305	0.0254	473513	0.00367799	Intracerebral hemorrhage || id:ebi-a-GCST90018870	TRUE	11	61820833	0.0189481	5.5786e-58	5462	Phosphatidylethanolamine (16:0_18:2) levels || id:ebi-PL179-GCST90277345	TRUE	reported	TRUE	0.0460913	5462	1.77799e-05	473513	TRUE	1.26942e-55	0.0457962	262.048	92.698	263.818
rs2043085	C	T	C	T	-0.26274	-0.0427	0.576127	0.552482	FALSE	FALSE	FALSE	15	58680954	0.0252	473513	0.0902693	Intracerebral hemorrhage || id:ebi-a-GCST90018870	TRUE	15	58388755	0.0187979	1.18331e-43	5462	Phosphatidylethanolamine (16:0_18:2) levels || id:ebi-PL179-GCST90277345	TRUE	reported	TRUE	0.0345441	5462	6.06348e-06	473513	TRUE	2.53194e-42	0.033716	190.513	92.698	195.359
rs34278620	G	A	G	A	0.225455	-0.0231	0.124967	0.0851809	FALSE	FALSE	FALSE	15	59324390	0.0415	473513	0.577801	Intracerebral hemorrhage || id:ebi-a-GCST90018870	TRUE	15	59032191	0.0284816	2.94757e-15	5462	Phosphatidylethanolamine (16:0_18:2) levels || id:ebi-PL179-GCST90277345	TRUE	reported	TRUE	0.011346	5462	6.54331e-07	473513	TRUE	6.41781e-15	0.0111165	61.3786	92.698	62.6601
rs510988	T	C	T	C	-0.146248	-0.031	0.828651	0.783051	FALSE	FALSE	FALSE	11	116813804	0.0298	473513	0.2979	Intracerebral hemorrhage || id:ebi-a-GCST90018870	TRUE	11	116943088	0.0252561	7.4007e-09	5462	Phosphatidylethanolamine (16:0_18:2) levels || id:ebi-PL179-GCST90277345	TRUE	reported	TRUE	0.00610374	5462	2.28539e-06	473513	TRUE	1.70004e-08	0.00607384	33.3658	92.698	33.5311
rs1690333	C	T	C	T	0.0995935	-0.0298	0.439219	0.42461	FALSE	FALSE	FALSE	15	57909186	0.0249	473513	0.2324	Intracerebral hemorrhage || id:ebi-a-GCST90018870	TRUE	15	57616988	0.0174549	1.20293e-08	6666	Phosphatidylethanolamine (16:0_20:4) levels || id:ebi-PL179-GCST90277346	TRUE	reported	TRUE	0.00486156	6666	3.02484e-06	473513	TRUE	3.38942e-08	0.00488615	32.7212	92.698	32.5557
rs1800588	T	C	T	C	0.393098	0.0324	0.258046	0.293517	FALSE	FALSE	FALSE	15	58723675	0.027	473513	0.2303	Intracerebral hemorrhage || id:ebi-a-GCST90018870	TRUE	15	58431476	0.0194047	1.26098e-88	6666	Phosphatidylethanolamine (16:0_20:4) levels || id:ebi-PL179-GCST90277346	TRUE	reported	TRUE	0.0580095	6666	3.0411e-06	473513	TRUE	5.08293e-87	0.0591706	419.112	92.698	410.382
rs2043085	C	T	C	T	-0.371658	-0.0427	0.576127	0.552482	FALSE	FALSE	FALSE	15	58680954	0.0252	473513	0.0902693	Intracerebral hemorrhage || id:ebi-a-GCST90018870	TRUE	15	58388755	0.0168512	3.61517e-104	6666	Phosphatidylethanolamine (16:0_20:4) levels || id:ebi-PL179-GCST90277346	TRUE	reported	TRUE	0.0680288	6666	6.06348e-06	473513	TRUE	5.37207e-102	0.0674638	482.103	92.698	486.436
rs34278620	G	A	G	A	0.213468	-0.0231	0.124967	0.0851809	FALSE	FALSE	FALSE	15	59324390	0.0415	473513	0.577801	Intracerebral hemorrhage || id:ebi-a-GCST90018870	TRUE	15	59032191	0.0261977	4.391e-16	6666	Phosphatidylethanolamine (16:0_20:4) levels || id:ebi-PL179-GCST90277346	TRUE	reported	TRUE	0.00986504	6666	6.54331e-07	473513	TRUE	1.12798e-15	0.00996587	67.0811	92.698	66.3956
rs61999891	A	G	A	G	0.160988	0.0184	0.103938	0.153077	FALSE	FALSE	FALSE	15	58299599	0.0337	473513	0.5863	Intracerebral hemorrhage || id:ebi-a-GCST90018870	TRUE	15	58007401	0.0290463	3.10374e-08	6666	Phosphatidylethanolamine (16:0_20:4) levels || id:ebi-PL179-GCST90277346	TRUE	reported	TRUE	0.00458852	6666	6.29572e-07	473513	TRUE	5.48198e-08	0.00482758	32.3271	92.698	30.7189
rs10468017	T	C	T	C	0.297746	-0.009	0.337526	0.282738	FALSE	FALSE	FALSE	15	58678512	0.028	473513	0.747799	Intracerebral hemorrhage || id:ebi-a-GCST90018870	TRUE	15	58386313	0.0172007	9.03016e-66	7128	Phosphatidylethanolamine (18:0_18:2) levels || id:ebi-PL179-GCST90277347	TRUE	reported	TRUE	0.0403521	7128	2.18192e-07	473513	TRUE	5.56373e-65	0.0396459	294.179	92.698	299.64
rs117376818	A	G	A	G	0.630354	-0.0327	0.0158097	0.0110868	FALSE	FALSE	FALSE	15	58798961	0.1491	473513	0.8262	Intracerebral hemorrhage || id:ebi-a-GCST90018870	TRUE	15	58506762	0.0703718	4.16202e-19	7128	Phosphatidylethanolamine (18:0_18:2) levels || id:ebi-PL179-GCST90277347	TRUE	reported	TRUE	0.0111343	7128	1.0158e-07	473513	TRUE	8.99737e-19	0.0123652	89.2177	92.698	80.2365
rs117900629	A	G	A	G	-0.213456	-0.0866	0.0617708	0.0291782	FALSE	FALSE	FALSE	11	61972800	0.0871	473513	0.3204	Intracerebral hemorrhage || id:ebi-a-GCST90018870	TRUE	11	62205328	0.0344698	6.25223e-10	7128	Phosphatidylethanolamine (18:0_18:2) levels || id:ebi-PL179-GCST90277347	TRUE	reported	TRUE	0.00535257	7128	2.0877e-06	473513	TRUE	1.74963e-09	0.00528128	37.8342	92.698	38.3477
rs1260326	C	T	C	T	-0.121988	-0.0171	0.650878	0.574911	FALSE	FALSE	FALSE	2	27730940	0.0253	473513	0.4996	Intracerebral hemorrhage || id:ebi-a-GCST90018870	TRUE	2	27508073	0.0173997	2.57284e-12	7128	Phosphatidylethanolamine (18:0_18:2) levels || id:ebi-PL179-GCST90277347	TRUE	reported	TRUE	0.00685046	7128	9.64763e-07	473513	TRUE	6.51034e-12	0.00676303	48.5215	92.698	49.1531
rs12928099	A	C	A	C	-0.112552	0.057	0.274439	0.292089	FALSE	FALSE	FALSE	16	15150505	0.0361	473513	0.1147	Intracerebral hemorrhage || id:ebi-a-GCST90018870	TRUE	16	15056648	0.0185966	1.49519e-09	7128	Phosphatidylethanolamine (18:0_18:2) levels || id:ebi-PL179-GCST90277347	TRUE	reported	TRUE	0.00511407	7128	5.26506e-06	473513	TRUE	6.26738e-09	0.00504494	36.1325	92.698	36.6302
rs138283783	C	T	C	T	0.351669	0.1947	0.0266297	0.0107643	FALSE	FALSE	FALSE	15	58536527	0.1254	473513	0.1206	Intracerebral hemorrhage || id:ebi-a-GCST90018870	TRUE	15	58244328	0.0535669	5.55693e-11	7128	Phosphatidylethanolamine (18:0_18:2) levels || id:ebi-PL179-GCST90277347	TRUE	reported	TRUE	0.00601188	7128	5.09102e-06	473513	TRUE	2.61303e-10	0.00641125	45.9813	92.698	43.0998
rs174567	G	A	G	A	0.343079	0.0231	0.409153	0.367961	FALSE	FALSE	FALSE	11	61593005	0.0336	473513	0.491501	Intracerebral hemorrhage || id:ebi-a-GCST90018870	TRUE	11	61825533	0.0165611	1.25122e-92	7128	Phosphatidylethanolamine (18:0_18:2) levels || id:ebi-PL179-GCST90277347	TRUE	reported	TRUE	0.0568024	7128	9.98194e-07	473513	TRUE	2.10704e-91	0.0569087	430.003	92.698	429.151
rs633695	G	A	G	A	0.254709	0.0544	0.313941	0.390694	FALSE	FALSE	FALSE	15	58725839	0.0268	473513	0.0425598	Intracerebral hemorrhage || id:ebi-a-GCST90018870	TRUE	15	58433640	0.0179728	5.55897e-45	7128	Phosphatidylethanolamine (18:0_18:2) levels || id:ebi-PL179-GCST90277347	TRUE	reported	TRUE	0.027412	7128	8.7015e-06	473513	TRUE	4.87913e-43	0.0279465	204.873	92.698	200.843
rs73424597	C	T	C	T	0.354711	-0.0347	0.0350264	0.0321643	FALSE	FALSE	FALSE	15	58899609	0.0903	473513	0.7008	Intracerebral hemorrhage || id:ebi-a-GCST90018870	TRUE	15	58607410	0.0453423	5.88352e-15	7128	Phosphatidylethanolamine (18:0_18:2) levels || id:ebi-PL179-GCST90277347	TRUE	reported	TRUE	0.00851496	7128	3.11855e-07	473513	TRUE	1.2946e-14	0.00850531	61.1288	92.698	61.1987
rs964184	C	G	C	G	-0.154485	-0.0334	0.848991	0.829238	FALSE	TRUE	FALSE	11	116648917	0.0314	473513	0.2885	Intracerebral hemorrhage || id:ebi-a-GCST90018870	TRUE	11	116778201	0.0231622	2.74918e-11	7128	Phosphatidylethanolamine (18:0_18:2) levels || id:ebi-PL179-GCST90277347	TRUE	reported	TRUE	0.0062039	7128	2.38948e-06	473513	TRUE	8.97732e-11	0.0061194	43.8753	92.698	44.4849
rs10468017	T	C	T	C	0.354025	-0.009	0.337526	0.282738	FALSE	FALSE	FALSE	15	58678512	0.028	473513	0.747799	Intracerebral hemorrhage || id:ebi-a-GCST90018870	TRUE	15	58386313	0.0170678	7.59268e-93	7164	Phosphatidylethanolamine (18:0_20:4) levels || id:ebi-PL179-GCST90277348	TRUE	reported	TRUE	0.0566686	7164	2.18192e-07	473513	TRUE	5.05909e-92	0.0560498	425.265	92.698	430.242
rs10750098	T	G	T	G	-0.149466	-0.0211	0.863134	0.841852	FALSE	FALSE	FALSE	11	116705568	0.0319	473513	0.5087	Intracerebral hemorrhage || id:ebi-a-GCST90018870	TRUE	11	116834852	0.024488	1.08946e-09	7164	Phosphatidylethanolamine (18:0_20:4) levels || id:ebi-PL179-GCST90277348	TRUE	reported	TRUE	0.00517477	7164	9.2396e-07	473513	TRUE	2.34923e-09	0.00527823	38.0033	92.698	37.2545
rs117376818	A	G	A	G	0.66443	-0.0327	0.0158097	0.0110868	FALSE	FALSE	FALSE	15	58798961	0.1491	473513	0.8262	Intracerebral hemorrhage || id:ebi-a-GCST90018870	TRUE	15	58506762	0.0700951	3.43257e-21	7164	Phosphatidylethanolamine (18:0_20:4) levels || id:ebi-PL179-GCST90277348	TRUE	reported	TRUE	0.0123901	7164	1.0158e-07	473513	TRUE	7.8896e-21	0.0137382	99.7639	92.698	89.851
rs174537	T	G	T	G	-0.188337	0.0714	0.407753	0.370068	FALSE	FALSE	FALSE	11	61552680	0.0254	473513	0.00494094	Intracerebral hemorrhage || id:ebi-a-GCST90018870	TRUE	11	61785208	0.0169014	1.32847e-28	7164	Phosphatidylethanolamine (18:0_20:4) levels || id:ebi-PL179-GCST90277348	TRUE	reported	TRUE	0.0170422	7164	1.66875e-05	473513	TRUE	1.20458e-26	0.0171317	124.836	92.698	124.173
rs28395406	G	A	G	A	-0.195767	0.0439	0.13063	0.111026	FALSE	FALSE	FALSE	15	58629349	0.0378	473513	0.245	Intracerebral hemorrhage || id:ebi-a-GCST90018870	TRUE	15	58337150	0.0246575	2.34132e-15	7164	Phosphatidylethanolamine (18:0_20:4) levels || id:ebi-PL179-GCST90277348	TRUE	reported	TRUE	0.00872451	7164	2.84849e-06	473513	TRUE	1.10743e-14	0.00870475	62.8909	92.698	63.0349
rs4272979	T	C	T	C	0.133225	0.031	0.149673	0.192115	FALSE	FALSE	FALSE	15	59706270	0.0308	473513	0.3132	Intracerebral hemorrhage || id:ebi-a-GCST90018870	TRUE	15	59414071	0.0236629	1.86757e-08	7164	Phosphatidylethanolamine (18:0_20:4) levels || id:ebi-PL179-GCST90277348	TRUE	reported	TRUE	0.00440639	7164	2.13939e-06	473513	TRUE	4.74335e-08	0.00451784	32.5036	92.698	31.6983
rs633695	G	A	G	A	0.28811	0.0544	0.313941	0.390694	FALSE	FALSE	FALSE	15	58725839	0.0268	473513	0.0425598	Intracerebral hemorrhage || id:ebi-a-GCST90018870	TRUE	15	58433640	0.0179007	2.75443e-57	7164	Phosphatidylethanolamine (18:0_20:4) levels || id:ebi-PL179-GCST90277348	TRUE	reported	TRUE	0.0349069	7164	8.7015e-06	473513	TRUE	4.48204e-55	0.0357566	265.585	92.698	259.046
rs6494025	T	C	T	C	0.34207	-0.006	0.0345123	0.0317808	FALSE	FALSE	FALSE	15	58876786	0.0906	473513	0.9475	Intracerebral hemorrhage || id:ebi-a-GCST90018870	TRUE	15	58584587	0.0454759	6.04276e-14	7164	Phosphatidylethanolamine (18:0_20:4) levels || id:ebi-PL179-GCST90277348	TRUE	reported	TRUE	0.00783819	7164	9.26224e-09	473513	TRUE	9.52224e-14	0.00779795	56.2879	92.698	56.5806
rs11633043	A	G	A	G	0.135483	-0.0279	0.190884	0.166	FALSE	FALSE	FALSE	15	58837722	0.0329	473513	0.397	Intracerebral hemorrhage || id:ebi-a-GCST90018870	TRUE	15	58545523	0.0216788	4.33839e-10	7045	Phosphatidylethanolamine (18:1_18:1) levels || id:ebi-PL179-GCST90277349	TRUE	reported	TRUE	0.00551493	7045	1.51875e-06	473513	TRUE	1.09584e-09	0.00566996	40.1612	92.698	39.057
rs12909585	A	C	A	C	0.0962074	-0.025	0.438771	0.424182	FALSE	FALSE	FALSE	15	57902964	0.0249	473513	0.3153	Intracerebral hemorrhage || id:ebi-a-GCST90018870	TRUE	15	57610766	0.0170855	1.86253e-08	7045	Phosphatidylethanolamine (18:1_18:1) levels || id:ebi-PL179-GCST90277349	TRUE	reported	TRUE	0.00448181	7045	2.12888e-06	473513	TRUE	4.67083e-08	0.00455853	32.2528	92.698	31.7075
rs1532085	G	A	G	A	-0.2065	-0.0461	0.573441	0.556124	FALSE	FALSE	FALSE	15	58683366	0.0251	473513	0.0667606	Intracerebral hemorrhage || id:ebi-a-GCST90018870	TRUE	15	58391167	0.0168461	3.28583e-34	7045	Phosphatidylethanolamine (18:1_18:1) levels || id:ebi-PL179-GCST90277349	TRUE	reported	TRUE	0.0208889	7045	7.12396e-06	473513	TRUE	1.15774e-32	0.0208611	150.055	92.698	150.259
rs17174502	A	G	A	G	0.135821	0.0433	0.174444	0.214288	FALSE	FALSE	FALSE	11	116759655	0.0299	473513	0.148	Intracerebral hemorrhage || id:ebi-a-GCST90018870	TRUE	11	116888939	0.0222793	1.13998e-09	7045	Phosphatidylethanolamine (18:1_18:1) levels || id:ebi-PL179-GCST90277349	TRUE	reported	TRUE	0.00524913	7045	4.42896e-06	473513	TRUE	4.34716e-09	0.00531333	37.6216	92.698	37.1647
rs174548	G	C	G	C	0.189661	0.066	0.383631	0.347593	FALSE	TRUE	FALSE	11	61571348	0.0256	473513	0.00998504	Intracerebral hemorrhage || id:ebi-a-GCST90018870	TRUE	11	61803876	0.0173235	1.12186e-27	7045	Phosphatidylethanolamine (18:1_18:1) levels || id:ebi-PL179-GCST90277349	TRUE	reported	TRUE	0.0167339	7045	1.40369e-05	473513	TRUE	6.68077e-26	0.0170114	121.885	92.698	119.863
rs2070895	A	G	A	G	0.259359	0.029	0.266647	0.298753	FALSE	FALSE	FALSE	15	58723939	0.0269	473513	0.282	Intracerebral hemorrhage || id:ebi-a-GCST90018870	TRUE	15	58431740	0.0191611	3.10938e-41	7045	Phosphatidylethanolamine (18:1_18:1) levels || id:ebi-PL179-GCST90277349	TRUE	reported	TRUE	0.0253543	7045	2.45448e-06	473513	TRUE	4.6881e-40	0.0263077	190.291	92.698	183.215
rs76569455	A	G	A	G	0.195003	-0.0158	0.0647371	0.051803	FALSE	FALSE	FALSE	15	59430158	0.0572	473513	0.782	Intracerebral hemorrhage || id:ebi-a-GCST90018870	TRUE	15	59137959	0.0340134	1.02601e-08	7045	Phosphatidylethanolamine (18:1_18:1) levels || id:ebi-PL179-GCST90277349	TRUE	reported	TRUE	0.00464518	7045	1.61136e-07	473513	TRUE	1.57945e-08	0.00460468	32.5808	92.698	32.8687
rs174530	G	A	G	A	0.148929	0.0779	0.414119	0.388165	FALSE	FALSE	FALSE	11	61546592	0.0253	473513	0.002066	Intracerebral hemorrhage || id:ebi-a-GCST90018870	TRUE	11	61779120	0.0192838	1.33171e-14	5430	Phosphatidylethanolamine (O-16:1_18:2) levels || id:ebi-PL179-GCST90277350	TRUE	reported	TRUE	0.0108689	5430	2.00214e-05	473513	TRUE	2.18974e-13	0.0107627	59.0558	92.698	59.6449
rs3826884	A	G	A	G	-0.179098	0.0451	0.149208	0.159895	FALSE	FALSE	FALSE	19	55738181	0.0345	473513	0.1914	Intracerebral hemorrhage || id:ebi-a-GCST90018870	TRUE	19	55226813	0.0235917	3.55551e-14	7169	Phosphatidylethanolamine (O-16:1_20:4) levels || id:ebi-PL179-GCST90277351	TRUE	reported	TRUE	0.00797714	7169	3.60897e-06	473513	TRUE	1.77722e-13	0.0081438	58.8458	92.698	57.6319
rs97384	C	T	C	T	0.209931	-0.055	0.580289	0.604343	FALSE	FALSE	FALSE	11	61624181	0.0257	473513	0.0321803	Intracerebral hemorrhage || id:ebi-a-GCST90018870	TRUE	11	61856709	0.0168953	4.33573e-35	7169	Phosphatidylethanolamine (O-16:1_20:4) levels || id:ebi-PL179-GCST90277351	TRUE	reported	TRUE	0.0210876	7169	9.67219e-06	473513	TRUE	2.58085e-33	0.0214673	157.232	92.698	154.391
rs174547	C	T	C	T	0.194339	0.0712	0.407429	0.370073	FALSE	FALSE	FALSE	11	61570783	0.0254	473513	0.00501395	Intracerebral hemorrhage || id:ebi-a-GCST90018870	TRUE	11	61803311	0.0172562	3.60449e-29	6870	Phosphatidylethanolamine (O-18:1_18:2) levels || id:ebi-PL179-GCST90277353	TRUE	reported	TRUE	0.0181323	6870	1.65942e-05	473513	TRUE	3.04973e-27	0.0182365	127.575	92.698	126.832
rs174536	C	A	C	A	-0.251165	0.072	0.408477	0.372365	FALSE	FALSE	FALSE	11	61551927	0.0254	473513	0.00452002	Intracerebral hemorrhage || id:ebi-a-GCST90018870	TRUE	11	61784455	0.016818	1.08689e-49	7172	Phosphatidylethanolamine (O-18:1_20:4) levels || id:ebi-PL179-GCST90277354	TRUE	reported	TRUE	0.030168	7172	1.69692e-05	473513	TRUE	5.21078e-47	0.0304851	225.451	92.698	223.033
rs204468	C	T	C	T	-0.0952732	-0.0098	0.594995	0.576938	FALSE	FALSE	FALSE	19	45490636	0.0253	473513	0.6977	Intracerebral hemorrhage || id:ebi-a-GCST90018870	TRUE	19	44987378	0.0170428	2.34901e-08	7172	Phosphatidylethanolamine (O-18:1_20:4) levels || id:ebi-PL179-GCST90277354	TRUE	reported	TRUE	0.00433962	7172	3.1687e-07	473513	TRUE	3.87022e-08	0.00437467	31.5042	92.698	31.2507
rs2727270	T	C	T	C	0.176894	0.068	0.2576	0.190532	FALSE	FALSE	FALSE	11	61603237	0.0294	473513	0.0207998	Intracerebral hemorrhage || id:ebi-a-GCST90018870	TRUE	11	61835765	0.0201904	2.42956e-18	6337	Phosphatidylethanolamine (O-18:2_18:2) levels || id:ebi-PL179-GCST90277356	TRUE	reported	TRUE	0.0119718	6337	1.12977e-05	473513	TRUE	3.78503e-17	0.0119685	76.739	92.698	76.7602
rs174556	T	C	T	C	-0.182631	0.0646	0.3796	0.343652	FALSE	FALSE	FALSE	11	61580635	0.0257	473513	0.0118299	Intracerebral hemorrhage || id:ebi-a-GCST90018870	TRUE	11	61813163	0.0172126	4.15969e-26	7154	Phosphatidylethanolamine (O-18:2_20:4) levels || id:ebi-PL179-GCST90277357	TRUE	reported	TRUE	0.0154969	7154	1.33433e-05	473513	TRUE	2.05918e-24	0.01571	114.151	92.698	112.579
rs204474	T	C	T	C	-0.0954751	-0.0014	0.598366	0.577033	FALSE	FALSE	FALSE	19	45487178	0.0254	473513	0.9552	Intracerebral hemorrhage || id:ebi-a-GCST90018870	TRUE	19	44983921	0.0171301	2.58442e-08	7154	Phosphatidylethanolamine (O-18:2_20:4) levels || id:ebi-PL179-GCST90277357	TRUE	reported	TRUE	0.00432465	7154	6.41591e-09	473513	TRUE	3.37446e-08	0.00438135	31.4733	92.698	31.0642
rs174556	T	C	T	C	0.0997193	0.0646	0.3796	0.343652	FALSE	FALSE	FALSE	11	61580635	0.0257	473513	0.0118299	Intracerebral hemorrhage || id:ebi-a-GCST90018870	TRUE	11	61813163	0.0173	8.51397e-09	7157	Phosphatidylinositol (16:0_18:1) levels || id:ebi-PL179-GCST90277358	TRUE	reported	TRUE	0.00462216	7157	1.33433e-05	473513	TRUE	6.31688e-08	0.00468367	33.6694	92.698	33.2251
rs641738	C	T	C	T	-0.116552	-0.0145	0.592842	0.623462	FALSE	FALSE	FALSE	19	54676763	0.0269	473513	0.589899	Intracerebral hemorrhage || id:ebi-a-GCST90018870	TRUE	19	54173068	0.0170871	9.73882e-12	7157	Phosphatidylinositol (16:0_18:1) levels || id:ebi-PL179-GCST90277358	TRUE	reported	TRUE	0.00646068	7157	6.13622e-07	473513	TRUE	2.13395e-11	0.006558	47.2322	92.698	46.5268
rs174549	A	G	A	G	0.164055	0.065	0.382044	0.344802	FALSE	FALSE	FALSE	11	61571382	0.0256	473513	0.0112499	Intracerebral hemorrhage || id:ebi-a-GCST90018870	TRUE	11	61803910	0.017408	5.74908e-21	6998	Phosphatidylinositol (16:0_18:2) levels || id:ebi-PL179-GCST90277359	TRUE	reported	TRUE	0.0125358	6998	1.36148e-05	473513	TRUE	1.73931e-19	0.0127081	90.0501	92.698	88.814
rs1748199	C	T	C	T	-0.113473	0.0609	0.262098	0.298505	FALSE	FALSE	FALSE	1	63057136	0.0283	473513	0.0314797	Intracerebral hemorrhage || id:ebi-a-GCST90018870	TRUE	1	62591465	0.0191401	3.1957e-09	6998	Phosphatidylinositol (16:0_18:2) levels || id:ebi-PL179-GCST90277359	TRUE	reported	TRUE	0.00499885	6998	9.77974e-06	473513	TRUE	1.90672e-08	0.00498055	35.0184	92.698	35.1477
rs641738	C	T	C	T	-0.242422	-0.0145	0.592842	0.623462	FALSE	FALSE	FALSE	19	54676763	0.0269	473513	0.589899	Intracerebral hemorrhage || id:ebi-a-GCST90018870	TRUE	19	54173068	0.0170676	3.64125e-45	6998	Phosphatidylinositol (16:0_18:2) levels || id:ebi-PL179-GCST90277359	TRUE	reported	TRUE	0.0280287	6998	6.13622e-07	473513	TRUE	2.48088e-44	0.0283711	204.28	92.698	201.743
rs1260326	C	T	C	T	-0.109504	-0.0171	0.650878	0.574911	FALSE	FALSE	FALSE	2	27730940	0.0253	473513	0.4996	Intracerebral hemorrhage || id:ebi-a-GCST90018870	TRUE	2	27508073	0.0199134	3.98532e-08	5519	Phosphatidylinositol (16:0_20:4) levels || id:ebi-PL179-GCST90277360	TRUE	reported	TRUE	0.0054512	5519	9.64763e-07	473513	TRUE	7.07512e-08	0.00544963	30.2303	92.698	30.2391
rs174537	T	G	T	G	-0.136401	0.0714	0.407753	0.370068	FALSE	FALSE	FALSE	11	61552680	0.0254	473513	0.00494094	Intracerebral hemorrhage || id:ebi-a-GCST90018870	TRUE	11	61785208	0.0194347	2.50772e-12	5519	Phosphatidylinositol (16:0_20:4) levels || id:ebi-PL179-GCST90277360	TRUE	reported	TRUE	0.00884945	5519	1.66875e-05	473513	TRUE	2.64158e-11	0.00898597	50.0251	92.698	49.2583
rs9653945	A	G	A	G	-0.110791	-0.0325	0.364111	0.282773	FALSE	FALSE	FALSE	3	142660706	0.0316	473513	0.3047	Intracerebral hemorrhage || id:ebi-a-GCST90018870	TRUE	3	142941864	0.0199029	2.71653e-08	5519	Phosphatidylinositol (16:0_20:4) levels || id:ebi-PL179-GCST90277360	TRUE	reported	TRUE	0.00558523	5519	2.23389e-06	473513	TRUE	6.01347e-08	0.005684	31.5379	92.698	30.9868
rs10889352	C	T	C	T	-0.159957	0.0446	0.262366	0.283599	FALSE	FALSE	FALSE	1	63099023	0.0297	473513	0.133	Intracerebral hemorrhage || id:ebi-a-GCST90018870	TRUE	1	62633352	0.0188116	2.22038e-17	7162	Phosphatidylinositol (18:0_18:1) levels || id:ebi-PL179-GCST90277361	TRUE	reported	TRUE	0.0099972	7162	4.76239e-06	473513	TRUE	1.69992e-16	0.00990341	71.6177	92.698	72.3028
rs12638256	G	A	G	A	0.1603	-0.0054	0.631798	0.541835	FALSE	FALSE	FALSE	3	142655290	0.0252	473513	0.8309	Intracerebral hemorrhage || id:ebi-a-GCST90018870	TRUE	3	142936448	0.0174368	4.88475e-20	7162	Phosphatidylinositol (18:0_18:1) levels || id:ebi-PL179-GCST90277361	TRUE	reported	TRUE	0.0116661	7162	9.69742e-08	473513	TRUE	1.08735e-19	0.0119553	86.6359	92.698	84.5149
rs1540037	G	A	G	A	0.146252	0.0142	0.756927	0.783901	FALSE	FALSE	FALSE	18	47182664	0.0309	473513	0.646399	Intracerebral hemorrhage || id:ebi-a-GCST90018870	TRUE	18	49656294	0.019725	1.35928e-13	7162	Phosphatidylinositol (18:0_18:1) levels || id:ebi-PL179-GCST90277361	TRUE	reported	TRUE	0.00761965	7162	4.45994e-07	473513	TRUE	3.028e-13	0.0078709	56.8027	92.698	54.9756
rs174556	T	C	T	C	0.135058	0.0646	0.3796	0.343652	FALSE	FALSE	FALSE	11	61580635	0.0257	473513	0.0118299	Intracerebral hemorrhage || id:ebi-a-GCST90018870	TRUE	11	61813163	0.0172686	5.97575e-15	7162	Phosphatidylinositol (18:0_18:1) levels || id:ebi-PL179-GCST90277361	TRUE	reported	TRUE	0.00847069	7162	1.33433e-05	473513	TRUE	9.75027e-14	0.00859149	62.0482	92.698	61.1683
rs641738	C	T	C	T	-0.22493	-0.0145	0.592842	0.623462	FALSE	FALSE	FALSE	19	54676763	0.0269	473513	0.589899	Intracerebral hemorrhage || id:ebi-a-GCST90018870	TRUE	19	54173068	0.0169221	7.56271e-40	7162	Phosphatidylinositol (18:0_18:1) levels || id:ebi-PL179-GCST90277361	TRUE	reported	TRUE	0.0240817	7162	6.13622e-07	473513	TRUE	4.73698e-39	0.0244246	179.258	92.698	176.68
rs964184	C	G	C	G	-0.195386	-0.0334	0.848991	0.829238	FALSE	TRUE	FALSE	11	116648917	0.0314	473513	0.2885	Intracerebral hemorrhage || id:ebi-a-GCST90018870	TRUE	11	116778201	0.0231395	3.67138e-17	7162	Phosphatidylinositol (18:0_18:1) levels || id:ebi-PL179-GCST90277361	TRUE	reported	TRUE	0.00985968	7162	2.38948e-06	473513	TRUE	1.77368e-16	0.00978865	70.7796	92.698	71.2983
rs149615216	T	C	T	C	0.641732	0.0484	0.0049109	0.00952846	FALSE	FALSE	FALSE	18	47106028	0.188	473513	0.7969	Intracerebral hemorrhage || id:ebi-a-GCST90018870	TRUE	18	49579658	0.115532	2.88033e-08	7170	Phosphatidylinositol (18:0_18:2) levels || id:ebi-PL179-GCST90277362	TRUE	reported	TRUE	0.00428587	7170	1.39973e-07	473513	TRUE	4.31989e-08	0.00402495	28.9674	92.698	30.8534
rs1540037	G	A	G	A	0.154677	0.0142	0.756927	0.783901	FALSE	FALSE	FALSE	18	47182664	0.0309	473513	0.646399	Intracerebral hemorrhage || id:ebi-a-GCST90018870	TRUE	18	49656294	0.0196571	4.08557e-15	7170	Phosphatidylinositol (18:0_18:2) levels || id:ebi-PL179-GCST90277362	TRUE	reported	TRUE	0.00856405	7170	4.45994e-07	473513	TRUE	9.78504e-15	0.00880384	63.6664	92.698	61.9174
rs174566	G	A	G	A	0.29178	0.0742	0.408433	0.373276	FALSE	FALSE	FALSE	11	61592362	0.0254	473513	0.00342003	Intracerebral hemorrhage || id:ebi-a-GCST90018870	TRUE	11	61824890	0.0166784	3.89961e-67	7170	Phosphatidylinositol (18:0_18:2) levels || id:ebi-PL179-GCST90277362	TRUE	reported	TRUE	0.0409492	7170	1.8022e-05	473513	TRUE	5.85958e-64	0.0411401	307.545	92.698	306.057
rs1748199	C	T	C	T	-0.187301	0.0609	0.262098	0.298505	FALSE	FALSE	FALSE	1	63057136	0.0283	473513	0.0314797	Intracerebral hemorrhage || id:ebi-a-GCST90018870	TRUE	1	62591465	0.0187142	1.99199e-23	7170	Phosphatidylinositol (18:0_18:2) levels || id:ebi-PL179-GCST90277362	TRUE	reported	TRUE	0.013782	7170	9.77974e-06	473513	TRUE	5.05405e-22	0.0135698	98.6062	92.698	100.17
rs7979473	G	A	G	A	-0.109721	-0.016	0.576548	0.586396	FALSE	FALSE	FALSE	12	121420260	0.0251	473513	0.5243	Intracerebral hemorrhage || id:ebi-a-GCST90018870	TRUE	12	120982457	0.0168223	7.38032e-11	7170	Phosphatidylinositol (18:0_18:2) levels || id:ebi-PL179-GCST90277362	TRUE	reported	TRUE	0.00589985	7170	8.58148e-07	473513	TRUE	1.67114e-10	0.00587827	42.3846	92.698	42.5411
rs8736	C	T	C	T	-0.368933	-0.0168	0.594967	0.624987	FALSE	FALSE	FALSE	19	54677189	0.0269	473513	0.5318	Intracerebral hemorrhage || id:ebi-a-GCST90018870	TRUE	19	54173495	0.0165032	4.8208e-107	7170	Phosphatidylinositol (18:0_18:2) levels || id:ebi-PL179-GCST90277362	TRUE	reported	TRUE	0.0651764	7170	8.23728e-07	473513	TRUE	6.23001e-106	0.0656007	503.238	92.698	499.757
rs964184	C	G	C	G	-0.238735	-0.0334	0.848991	0.829238	FALSE	TRUE	FALSE	11	116648917	0.0314	473513	0.2885	Intracerebral hemorrhage || id:ebi-a-GCST90018870	TRUE	11	116778201	0.0230417	5.5856e-25	7170	Phosphatidylinositol (18:0_18:2) levels || id:ebi-PL179-GCST90277362	TRUE	reported	TRUE	0.0147553	7170	2.38948e-06	473513	TRUE	4.17741e-24	0.014614	106.306	92.698	107.35
rs1168104	G	A	G	A	0.151178	-0.0652	0.737655	0.695637	FALSE	FALSE	FALSE	1	63128325	0.028	473513	0.0197401	Intracerebral hemorrhage || id:ebi-a-GCST90018870	TRUE	1	62662654	0.0193594	6.6559e-15	6784	Phosphatidylinositol (18:0_20:3) levels || id:ebi-PL179-GCST90277363	TRUE	reported	TRUE	0.00891144	6784	1.1451e-05	473513	TRUE	8.33793e-14	0.00884572	60.5271	92.698	60.9808
rs28456	G	A	G	A	0.34925	0.0667	0.383508	0.347991	FALSE	FALSE	FALSE	11	61589481	0.0256	473513	0.00929608	Intracerebral hemorrhage || id:ebi-a-GCST90018870	TRUE	11	61822009	0.0172557	1.70162e-88	6784	Phosphatidylinositol (18:0_20:3) levels || id:ebi-PL179-GCST90277363	TRUE	reported	TRUE	0.0569612	6784	1.43362e-05	473513	TRUE	1.94761e-85	0.0576773	415.11	92.698	409.645
rs6498540	G	A	G	A	-0.125793	-0.0322	0.334003	0.342926	FALSE	FALSE	FALSE	16	15130594	0.0257	473513	0.2107	Intracerebral hemorrhage || id:ebi-a-GCST90018870	TRUE	16	15036737	0.0182025	5.24491e-12	6784	Phosphatidylinositol (18:0_20:3) levels || id:ebi-PL179-GCST90277363	TRUE	reported	TRUE	0.00699271	6784	3.31523e-06	473513	TRUE	2.02251e-11	0.00703989	48.083	92.698	47.7585
rs8736	C	T	C	T	0.222428	-0.0168	0.594967	0.624987	FALSE	FALSE	FALSE	19	54677189	0.0269	473513	0.5318	Intracerebral hemorrhage || id:ebi-a-GCST90018870	TRUE	19	54173495	0.0173782	4.35001e-37	6784	Phosphatidylinositol (18:0_20:3) levels || id:ebi-PL179-GCST90277363	TRUE	reported	TRUE	0.0235855	6784	8.23728e-07	473513	TRUE	2.62478e-36	0.0238447	165.665	92.698	163.821
rs964184	C	G	C	G	-0.161961	-0.0334	0.848991	0.829238	FALSE	TRUE	FALSE	11	116648917	0.0314	473513	0.2885	Intracerebral hemorrhage || id:ebi-a-GCST90018870	TRUE	11	116778201	0.0237795	1.05131e-11	6784	Phosphatidylinositol (18:0_20:3) levels || id:ebi-PL179-GCST90277363	TRUE	reported	TRUE	0.00679356	6784	2.38948e-06	473513	TRUE	3.39975e-11	0.006726	45.9246	92.698	46.389
rs1168104	G	A	G	A	0.193608	-0.0652	0.737655	0.695637	FALSE	FALSE	FALSE	1	63128325	0.028	473513	0.0197401	Intracerebral hemorrhage || id:ebi-a-GCST90018870	TRUE	1	62662654	0.0187047	6.3009e-25	7174	Phosphatidylinositol (18:0_20:4) levels || id:ebi-PL179-GCST90277364	TRUE	reported	TRUE	0.0147186	7174	1.1451e-05	473513	TRUE	2.21876e-23	0.0145078	105.582	92.698	107.138
rs1260326	C	T	C	T	-0.096388	-0.0171	0.650878	0.574911	FALSE	FALSE	FALSE	2	27730940	0.0253	473513	0.4996	Intracerebral hemorrhage || id:ebi-a-GCST90018870	TRUE	2	27508073	0.0173855	3.056e-08	7174	Phosphatidylinositol (18:0_20:4) levels || id:ebi-PL179-GCST90277364	TRUE	reported	TRUE	0.0042675	7174	9.64763e-07	473513	TRUE	6.10187e-08	0.00422234	30.411	92.698	30.7377
rs174533	A	G	A	G	-0.249094	0.0747	0.408601	0.371163	FALSE	FALSE	FALSE	11	61549025	0.0254	473513	0.00327303	Intracerebral hemorrhage || id:ebi-a-GCST90018870	TRUE	11	61781553	0.0167668	3.39942e-49	7174	Phosphatidylinositol (18:0_20:4) levels || id:ebi-PL179-GCST90277364	TRUE	reported	TRUE	0.0298554	7174	1.82657e-05	473513	TRUE	1.88647e-46	0.0299872	221.717	92.698	220.712
rs17699030	G	A	G	A	-0.23075	0.034	0.0469459	0.0524381	FALSE	FALSE	FALSE	19	11330942	0.0516	473513	0.5099	Intracerebral hemorrhage || id:ebi-a-GCST90018870	TRUE	19	11220266	0.039296	4.48452e-09	7174	Phosphatidylinositol (18:0_20:4) levels || id:ebi-PL179-GCST90277364	TRUE	reported	TRUE	0.0047848	7174	9.16913e-07	473513	TRUE	9.32411e-09	0.00476462	34.3355	92.698	34.4815
rs56339947	C	T	C	T	0.18819	0.0201	0.114435	0.125968	FALSE	FALSE	FALSE	18	47154779	0.0345	473513	0.5598	Intracerebral hemorrhage || id:ebi-a-GCST90018870	TRUE	18	49628409	0.0265038	1.35901e-12	7174	Phosphatidylinositol (18:0_20:4) levels || id:ebi-PL179-GCST90277364	TRUE	reported	TRUE	0.00698062	7174	7.16842e-07	473513	TRUE	3.22745e-12	0.00717798	51.8527	92.698	50.417
rs8736	C	T	C	T	0.275272	-0.0168	0.594967	0.624987	FALSE	FALSE	FALSE	19	54677189	0.0269	473513	0.5318	Intracerebral hemorrhage || id:ebi-a-GCST90018870	TRUE	19	54173495	0.0167478	1.2565e-59	7174	Phosphatidylinositol (18:0_20:4) levels || id:ebi-PL179-GCST90277364	TRUE	reported	TRUE	0.0363003	7174	8.23728e-07	473513	TRUE	1.4453e-58	0.0365206	271.854	92.698	270.152
rs964184	C	G	C	G	-0.267072	-0.0334	0.848991	0.829238	FALSE	TRUE	FALSE	11	116648917	0.0314	473513	0.2885	Intracerebral hemorrhage || id:ebi-a-GCST90018870	TRUE	11	116778201	0.0229789	5.9732e-31	7174	Phosphatidylinositol (18:0_20:4) levels || id:ebi-PL179-GCST90277364	TRUE	reported	TRUE	0.0184865	7174	2.38948e-06	473513	TRUE	5.97779e-30	0.0182891	133.613	92.698	135.082
rs10889352	C	T	C	T	-0.154372	0.0446	0.262366	0.283599	FALSE	FALSE	FALSE	1	63099023	0.0297	473513	0.133	Intracerebral hemorrhage || id:ebi-a-GCST90018870	TRUE	1	62633352	0.0188064	2.62625e-16	7164	Phosphatidylinositol (18:1_18:1) levels || id:ebi-PL179-GCST90277365	TRUE	reported	TRUE	0.00932019	7164	4.76239e-06	473513	TRUE	1.85717e-15	0.00922392	66.6767	92.698	67.3792
rs1540037	G	A	G	A	0.164745	0.0142	0.756927	0.783901	FALSE	FALSE	FALSE	18	47182664	0.0309	473513	0.646399	Intracerebral hemorrhage || id:ebi-a-GCST90018870	TRUE	18	49656294	0.0197139	7.65849e-17	7164	Phosphatidylinositol (18:1_18:1) levels || id:ebi-PL179-GCST90277365	TRUE	reported	TRUE	0.00965675	7164	4.45994e-07	473513	TRUE	1.96463e-16	0.00998723	72.2501	92.698	69.836
rs174568	T	C	T	C	0.156754	0.072	0.40512	0.369678	FALSE	FALSE	FALSE	11	61593816	0.0254	473513	0.00454004	Intracerebral hemorrhage || id:ebi-a-GCST90018870	TRUE	11	61826344	0.0169763	3.37219e-20	7164	Phosphatidylinositol (18:1_18:1) levels || id:ebi-PL179-GCST90277365	TRUE	reported	TRUE	0.0117646	7164	1.69692e-05	473513	TRUE	1.36884e-18	0.0118435	85.8398	92.698	85.2611
rs36634	A	G	A	G	-0.121793	0.0092	0.592939	0.626486	FALSE	FALSE	FALSE	19	54645821	0.0266	473513	0.73	Intracerebral hemorrhage || id:ebi-a-GCST90018870	TRUE	19	54142105	0.0168952	6.21097e-13	7164	Phosphatidylinositol (18:1_18:1) levels || id:ebi-PL179-GCST90277365	TRUE	reported	TRUE	0.00720351	7164	2.52628e-07	473513	TRUE	1.21639e-12	0.00716051	51.6535	92.698	51.9658
rs964184	C	G	C	G	-0.166287	-0.0334	0.848991	0.829238	FALSE	TRUE	FALSE	11	116648917	0.0314	473513	0.2885	Intracerebral hemorrhage || id:ebi-a-GCST90018870	TRUE	11	116778201	0.023159	7.64614e-13	7164	Phosphatidylinositol (18:1_18:1) levels || id:ebi-PL179-GCST90277365	TRUE	reported	TRUE	0.00714706	7164	2.38948e-06	473513	TRUE	2.79438e-12	0.0070901	51.1419	92.698	51.5557
rs10889352	C	T	C	T	-0.124248	0.0446	0.262366	0.283599	FALSE	FALSE	FALSE	1	63099023	0.0297	473513	0.133	Intracerebral hemorrhage || id:ebi-a-GCST90018870	TRUE	1	62633352	0.0198986	4.52589e-10	6489	Phosphatidylinositol (18:1_18:2) levels || id:ebi-PL179-GCST90277366	TRUE	reported	TRUE	0.00597431	6489	4.76239e-06	473513	TRUE	1.73887e-09	0.00597527	38.9946	92.698	38.9883
rs174568	T	C	T	C	0.161102	0.072	0.40512	0.369678	FALSE	FALSE	FALSE	11	61593816	0.0254	473513	0.00454004	Intracerebral hemorrhage || id:ebi-a-GCST90018870	TRUE	11	61826344	0.0177525	1.47356e-19	6489	Phosphatidylinositol (18:1_18:2) levels || id:ebi-PL179-GCST90277366	TRUE	reported	TRUE	0.012536	6489	1.69692e-05	473513	TRUE	4.54676e-18	0.0125096	82.1781	92.698	82.3536
rs8736	C	T	C	T	-0.13125	-0.0168	0.594967	0.624987	FALSE	FALSE	FALSE	19	54677189	0.0269	473513	0.5318	Intracerebral hemorrhage || id:ebi-a-GCST90018870	TRUE	19	54173495	0.017889	2.44781e-13	6489	Phosphatidylinositol (18:1_18:2) levels || id:ebi-PL179-GCST90277366	TRUE	reported	TRUE	0.00822988	6489	8.23728e-07	473513	TRUE	5.84834e-13	0.00830256	54.3096	92.698	53.8303
rs117210444	G	A	G	A	-0.28677	0.124	0.0344767	0.027068	FALSE	FALSE	FALSE	16	73892971	0.0949	473513	0.1915	Intracerebral hemorrhage || id:ebi-a-GCST90018870	TRUE	16	73859072	0.0498468	9.18718e-09	5882	Phosphatidylinositol (18:1_20:4) levels || id:ebi-PL179-GCST90277367	TRUE	reported	TRUE	0.00559729	5882	3.60561e-06	473513	TRUE	2.59002e-08	0.00547502	32.3704	92.698	33.0973
rs3741298	T	C	T	C	-0.126819	-0.0147	0.765351	0.712712	FALSE	FALSE	FALSE	11	116657561	0.0277	473513	0.5971	Intracerebral hemorrhage || id:ebi-a-GCST90018870	TRUE	11	116786845	0.0215717	4.34849e-09	5882	Phosphatidylinositol (18:1_20:4) levels || id:ebi-PL179-GCST90277367	TRUE	reported	TRUE	0.00584356	5882	5.94764e-07	473513	TRUE	7.5675e-09	0.00577668	34.1642	92.698	34.5621
rs3026120	A	G	A	G	-0.174827	-0.0643	0.0745924	0.0591992	FALSE	FALSE	FALSE	17	5287415	0.0664	473513	0.3324	Intracerebral hemorrhage || id:ebi-a-GCST90018870	TRUE	17	5384095	0.0311838	2.14118e-08	7174	Sphingomyelin (d32:1) levels || id:ebi-PL179-GCST90277368	TRUE	reported	TRUE	0.00436334	7174	1.98041e-06	473513	TRUE	5.27915e-08	0.00421963	30.3914	92.698	31.4311
rs364585	G	A	G	A	-0.10997	-0.0564	0.66136	0.613026	FALSE	FALSE	FALSE	20	12962718	0.0254	473513	0.0262398	Intracerebral hemorrhage || id:ebi-a-GCST90018870	TRUE	20	12982070	0.0175637	4.03174e-10	7174	Sphingomyelin (d32:1) levels || id:ebi-PL179-GCST90277368	TRUE	reported	TRUE	0.00543637	7174	1.04125e-05	473513	TRUE	2.90214e-09	0.00541695	39.0619	92.698	39.2027
rs7157785	T	G	T	G	0.513407	0.0723	0.125459	0.131138	FALSE	FALSE	FALSE	14	64235556	0.0397	473513	0.06897	Intracerebral hemorrhage || id:ebi-a-GCST90018870	TRUE	14	63768838	0.0244241	3.08413e-95	7174	Sphingomyelin (d32:1) levels || id:ebi-PL179-GCST90277368	TRUE	reported	TRUE	0.0580339	7174	7.00426e-06	473513	TRUE	8.91253e-93	0.057841	440.303	92.698	441.862
rs12880341	C	T	C	T	-0.327398	0.0638	0.125239	0.132014	FALSE	FALSE	FALSE	14	64236191	0.0393	473513	0.105	Intracerebral hemorrhage || id:ebi-a-GCST90018870	TRUE	14	63769473	0.0271446	3.94017e-33	6207	Sphingomyelin (d34:0) levels || id:ebi-PL179-GCST90277369	TRUE	reported	TRUE	0.0229076	6207	5.56575e-06	473513	TRUE	6.97086e-32	0.0234861	149.236	92.698	145.474
rs3026120	A	G	A	G	-0.207247	-0.0643	0.0745924	0.0591992	FALSE	FALSE	FALSE	17	5287415	0.0664	473513	0.3324	Intracerebral hemorrhage || id:ebi-a-GCST90018870	TRUE	17	5384095	0.0341995	1.43923e-09	6207	Sphingomyelin (d34:0) levels || id:ebi-PL179-GCST90277369	TRUE	reported	TRUE	0.00588346	6207	1.98041e-06	473513	TRUE	3.54585e-09	0.00592972	37.0134	92.698	36.7229
rs55985238	A	T	A	T	-0.559929	-0.0857	0.0088197	0.00593715	FALSE	TRUE	FALSE	17	3672503	0.2322	473513	0.7122	Intracerebral hemorrhage || id:ebi-a-GCST90018870	TRUE	17	3769209	0.100609	2.72226e-08	6207	Sphingomyelin (d34:0) levels || id:ebi-PL179-GCST90277369	TRUE	reported	TRUE	0.00496693	6207	2.87678e-07	473513	TRUE	4.19868e-08	0.00548154	34.2004	92.698	30.9736
rs75679663	A	C	A	C	-0.689318	0.0461	0.0257881	0.0135242	FALSE	FALSE	FALSE	17	4667972	0.1229	473513	0.7077	Intracerebral hemorrhage || id:ebi-a-GCST90018870	TRUE	17	4764677	0.0622805	3.31053e-28	6207	Sphingomyelin (d34:0) levels || id:ebi-PL179-GCST90277369	TRUE	reported	TRUE	0.0193599	6207	2.97145e-07	473513	TRUE	9.58624e-28	0.0238749	151.767	92.698	122.5
rs114483871	T	C	T	C	0.282143	0.0181	0.0380971	0.0270186	FALSE	FALSE	FALSE	4	73990168	0.0983	473513	0.854	Intracerebral hemorrhage || id:ebi-a-GCST90018870	TRUE	4	73124451	0.044815	3.23989e-10	7174	Sphingomyelin (d34:1) levels || id:ebi-PL179-GCST90277370	TRUE	reported	TRUE	0.00549614	7174	7.16012e-08	473513	TRUE	4.97399e-10	0.00583434	42.0894	92.698	39.6362
rs11591147	T	G	T	G	-0.418933	0.0267	0.0332154	0.0227776	FALSE	FALSE	FALSE	1	55505647	0.0998	473513	0.7893	Intracerebral hemorrhage || id:ebi-a-GCST90018870	TRUE	1	55039974	0.0464311	2.31711e-19	7174	Sphingomyelin (d34:1) levels || id:ebi-PL179-GCST90277370	TRUE	reported	TRUE	0.0112235	7174	1.51158e-07	473513	TRUE	5.34003e-19	0.0112717	81.762	92.698	81.4088
rs116302332	T	C	T	C	0.37653	-0.1109	0.0281155	0.0225274	FALSE	FALSE	FALSE	4	75370891	0.0903	473513	0.2195	Intracerebral hemorrhage || id:ebi-a-GCST90018870	TRUE	4	74505174	0.050726	1.27703e-13	7174	Sphingomyelin (d34:1) levels || id:ebi-PL179-GCST90277370	TRUE	reported	TRUE	0.00762384	7174	3.18534e-06	473513	TRUE	5.70612e-13	0.007748	56.0026	92.698	55.0983
rs118068660	T	C	T	C	-0.243968	0.0814	0.0946153	0.100445	FALSE	FALSE	FALSE	19	11190544	0.0552	473513	0.1403	Intracerebral hemorrhage || id:ebi-a-GCST90018870	TRUE	19	11079868	0.028047	4.09571e-18	7174	Sphingomyelin (d34:1) levels || id:ebi-PL179-GCST90277370	TRUE	reported	TRUE	0.0104399	7174	4.59239e-06	473513	TRUE	3.23946e-17	0.0101974	73.8894	92.698	75.6646
rs7350789	A	G	A	G	0.110435	0.0292	0.39282	0.380384	FALSE	FALSE	FALSE	15	58679668	0.0252	473513	0.2472	Intracerebral hemorrhage || id:ebi-a-GCST90018870	TRUE	15	58387469	0.0168937	6.71347e-11	7174	Sphingomyelin (d34:1) levels || id:ebi-PL179-GCST90277370	TRUE	reported	TRUE	0.00592303	7174	2.83552e-06	473513	TRUE	2.3021e-10	0.00581774	41.969	92.698	42.7331
rs74915447	A	G	A	G	0.288202	0.0399	0.0377859	0.0287575	FALSE	FALSE	FALSE	4	73765477	0.0954	473513	0.6762	Intracerebral hemorrhage || id:ebi-a-GCST90018870	TRUE	4	72899760	0.0442012	7.49753e-11	7174	Sphingomyelin (d34:1) levels || id:ebi-PL179-GCST90277370	TRUE	reported	TRUE	0.00589276	7174	3.69419e-07	473513	TRUE	1.42216e-10	0.00603984	43.581	92.698	42.5134
rs75679663	A	C	A	C	-0.304284	0.0461	0.0257881	0.0135242	FALSE	FALSE	FALSE	17	4667972	0.1229	473513	0.7077	Intracerebral hemorrhage || id:ebi-a-GCST90018870	TRUE	17	4764677	0.0536888	1.50287e-08	7174	Sphingomyelin (d34:1) levels || id:ebi-PL179-GCST90277370	TRUE	reported	TRUE	0.00445872	7174	2.97145e-07	473513	TRUE	2.4793e-08	0.00465223	33.5217	92.698	32.1211
rs113127305	A	G	A	G	-0.217065	-0.0389	0.0497976	0.0586182	FALSE	FALSE	FALSE	10	72596921	0.0726	473513	0.5921	Intracerebral hemorrhage || id:ebi-a-GCST90018870	TRUE	10	70837164	0.0382651	1.45911e-08	7174	Sphingomyelin (d34:2) levels || id:ebi-PL179-GCST90277371	TRUE	reported	TRUE	0.00446673	7174	6.06311e-07	473513	TRUE	2.69541e-08	0.00445897	32.1229	92.698	32.1791
rs113722226	C	T	C	T	-0.186339	0.083	0.0942878	0.114419	FALSE	FALSE	FALSE	19	11189272	0.0521	473513	0.111	Intracerebral hemorrhage || id:ebi-a-GCST90018870	TRUE	19	11078596	0.0281237	3.69773e-11	7174	Sphingomyelin (d34:2) levels || id:ebi-PL179-GCST90277371	TRUE	reported	TRUE	0.00608376	7174	5.3598e-06	473513	TRUE	1.83734e-10	0.00593039	42.7865	92.698	43.8998
rs116302332	T	C	T	C	0.29779	-0.1109	0.0281155	0.0225274	FALSE	FALSE	FALSE	4	75370891	0.0903	473513	0.2195	Intracerebral hemorrhage || id:ebi-a-GCST90018870	TRUE	4	74505174	0.0507941	4.74081e-09	7174	Sphingomyelin (d34:2) levels || id:ebi-PL179-GCST90277371	TRUE	reported	TRUE	0.00476955	7174	3.18534e-06	473513	TRUE	1.48104e-08	0.0048463	34.927	92.698	34.3711
rs1532085	G	A	G	A	-0.109151	-0.0461	0.573441	0.556124	FALSE	FALSE	FALSE	15	58683366	0.0251	473513	0.0667606	Intracerebral hemorrhage || id:ebi-a-GCST90018870	TRUE	15	58391167	0.0167444	7.5731e-11	7174	Sphingomyelin (d34:2) levels || id:ebi-PL179-GCST90277371	TRUE	reported	TRUE	0.00588993	7174	7.12396e-06	473513	TRUE	4.41229e-10	0.00582845	42.0467	92.698	42.4929
rs174561	C	T	C	T	-0.169628	0.0644	0.381331	0.344319	FALSE	FALSE	FALSE	11	61582708	0.0257	473513	0.01214	Intracerebral hemorrhage || id:ebi-a-GCST90018870	TRUE	11	61815236	0.0171712	7.2617e-23	7174	Sphingomyelin (d34:2) levels || id:ebi-PL179-GCST90277371	TRUE	reported	TRUE	0.0134241	7174	1.32608e-05	473513	TRUE	2.64663e-21	0.0135764	98.7103	92.698	97.5874
rs112585713	A	G	A	G	0.281744	0.0533	0.0316399	0.0191446	FALSE	FALSE	FALSE	4	73742418	0.1111	473513	0.631499	Intracerebral hemorrhage || id:ebi-a-GCST90018870	TRUE	4	72876701	0.0479581	4.41313e-09	7174	Sphingomyelin (d36:1) levels || id:ebi-PL179-GCST90277372	TRUE	reported	TRUE	0.00478917	7174	4.86067e-07	473513	TRUE	8.06283e-09	0.0048642	35.0566	92.698	34.5132
rs11591147	T	G	T	G	-0.258634	0.0267	0.0332154	0.0227776	FALSE	FALSE	FALSE	1	55505647	0.0998	473513	0.7893	Intracerebral hemorrhage || id:ebi-a-GCST90018870	TRUE	1	55039974	0.0466015	2.95893e-08	7174	Sphingomyelin (d36:1) levels || id:ebi-PL179-GCST90277372	TRUE	reported	TRUE	0.00427632	7174	1.51158e-07	473513	TRUE	4.46601e-08	0.00429606	30.9443	92.698	30.8015
rs12462619	C	T	C	T	-0.107941	-0.0233	0.261292	0.198346	FALSE	FALSE	FALSE	19	8671982	0.0402	473513	0.5611	Intracerebral hemorrhage || id:ebi-a-GCST90018870	TRUE	19	8607097	0.0193018	2.32436e-08	7174	Sphingomyelin (d36:1) levels || id:ebi-PL179-GCST90277372	TRUE	reported	TRUE	0.00434158	7174	7.09462e-07	473513	TRUE	4.37018e-08	0.00449782	32.4041	92.698	31.2736
rs182695896	C	A	C	A	0.339186	-0.0696	0.025305	0.0140933	FALSE	FALSE	FALSE	4	74813227	0.1245	473513	0.5762	Intracerebral hemorrhage || id:ebi-a-GCST90018870	TRUE	4	73947510	0.0529464	1.58361e-10	7174	Sphingomyelin (d36:1) levels || id:ebi-PL179-GCST90277372	TRUE	reported	TRUE	0.00568964	7174	6.60008e-07	473513	TRUE	3.31082e-10	0.0056752	40.9348	92.698	41.0396
rs364585	G	A	G	A	-0.109248	-0.0564	0.66136	0.613026	FALSE	FALSE	FALSE	20	12962718	0.0254	473513	0.0262398	Intracerebral hemorrhage || id:ebi-a-GCST90018870	TRUE	20	12982070	0.0175897	5.55191e-10	7174	Sphingomyelin (d36:1) levels || id:ebi-PL179-GCST90277372	TRUE	reported	TRUE	0.00534983	7174	1.04125e-05	473513	TRUE	3.92667e-09	0.00534605	38.548	92.698	38.5754
rs7248003	T	C	T	C	0.145275	0.0043	0.720882	0.705466	FALSE	FALSE	FALSE	19	8301048	0.0368	473513	0.9076	Intracerebral hemorrhage || id:ebi-a-GCST90018870	TRUE	19	8236164	0.019045	2.68847e-14	7174	Sphingomyelin (d36:1) levels || id:ebi-PL179-GCST90277372	TRUE	reported	TRUE	0.00804767	7174	2.88344e-08	473513	TRUE	4.49261e-14	0.00849305	61.4339	92.698	58.1862
rs75679663	A	C	A	C	-0.325472	0.0461	0.0257881	0.0135242	FALSE	FALSE	FALSE	17	4667972	0.1229	473513	0.7077	Intracerebral hemorrhage || id:ebi-a-GCST90018870	TRUE	17	4764677	0.0537008	1.42114e-09	7174	Sphingomyelin (d36:1) levels || id:ebi-PL179-GCST90277372	TRUE	reported	TRUE	0.00509573	7174	2.97145e-07	473513	TRUE	2.4598e-09	0.00532268	38.3785	92.698	36.7338
rs79146711	T	C	T	C	0.234351	-0.0735	0.0451481	0.0289545	FALSE	FALSE	FALSE	4	74290628	0.0926	473513	0.4274	Intracerebral hemorrhage || id:ebi-a-GCST90018870	TRUE	4	73424911	0.0408695	1.01855e-08	7174	Sphingomyelin (d36:1) levels || id:ebi-PL179-GCST90277372	TRUE	reported	TRUE	0.00456361	7174	1.33052e-06	473513	TRUE	2.27708e-08	0.00473521	34.1225	92.698	32.8802
rs174544	A	C	A	C	-0.178175	0.0648	0.379757	0.343641	FALSE	FALSE	FALSE	11	61567753	0.0257	473513	0.0116501	Intracerebral hemorrhage || id:ebi-a-GCST90018870	TRUE	11	61800281	0.0171876	5.30012e-25	7173	Sphingomyelin (d36:2) levels || id:ebi-PL179-GCST90277373	TRUE	reported	TRUE	0.0147647	7173	1.3426e-05	473513	TRUE	2.40563e-23	0.0149552	108.872	92.698	107.464
rs182695896	C	A	C	A	0.30329	-0.0696	0.025305	0.0140933	FALSE	FALSE	FALSE	4	74813227	0.1245	473513	0.5762	Intracerebral hemorrhage || id:ebi-a-GCST90018870	TRUE	4	73947510	0.0530431	1.12191e-08	7173	Sphingomyelin (d36:2) levels || id:ebi-PL179-GCST90277373	TRUE	reported	TRUE	0.0045384	7173	6.60008e-07	473513	TRUE	2.11864e-08	0.00453755	32.6871	92.698	32.6933
rs7253584	C	T	C	T	0.180906	-0.0591	0.675239	0.771622	FALSE	FALSE	FALSE	19	8286918	0.0378	473513	0.1178	Intracerebral hemorrhage || id:ebi-a-GCST90018870	TRUE	19	8222034	0.0177097	2.47575e-24	7173	Sphingomyelin (d36:2) levels || id:ebi-PL179-GCST90277373	TRUE	reported	TRUE	0.0143427	7173	5.16249e-06	473513	TRUE	3.32257e-23	0.0143535	104.428	92.698	104.348
rs9738226	G	A	G	A	0.100806	-0.0193	0.57866	0.59182	FALSE	FALSE	FALSE	12	121423659	0.0251	473513	0.4402	Intracerebral hemorrhage || id:ebi-a-GCST90018870	TRUE	12	120985856	0.0168639	2.37014e-09	7173	Sphingomyelin (d36:2) levels || id:ebi-PL179-GCST90277373	TRUE	reported	TRUE	0.00495814	7173	1.24864e-06	473513	TRUE	5.4234e-09	0.00495517	35.7105	92.698	35.732
rs114483871	T	C	T	C	0.268435	0.0181	0.0380971	0.0270186	FALSE	FALSE	FALSE	4	73990168	0.0983	473513	0.854	Intracerebral hemorrhage || id:ebi-a-GCST90018870	TRUE	4	73124451	0.0448087	2.1851e-09	7174	Sphingomyelin (d38:1) levels || id:ebi-PL179-GCST90277374	TRUE	reported	TRUE	0.00497904	7174	7.16012e-08	473513	TRUE	3.25912e-09	0.00528119	38.0778	92.698	35.8884
rs11591147	T	G	T	G	-0.300649	0.0267	0.0332154	0.0227776	FALSE	FALSE	FALSE	1	55505647	0.0998	473513	0.7893	Intracerebral hemorrhage || id:ebi-a-GCST90018870	TRUE	1	55039974	0.0464953	1.07123e-10	7174	Sphingomyelin (d38:1) levels || id:ebi-PL179-GCST90277374	TRUE	reported	TRUE	0.00579611	7174	1.51158e-07	473513	TRUE	1.78871e-10	0.00580522	41.8782	92.698	41.812
rs117643293	T	C	T	C	-0.243402	0.0316	0.0619915	0.0371909	FALSE	FALSE	FALSE	17	4968964	0.0789	473513	0.6888	Intracerebral hemorrhage || id:ebi-a-GCST90018870	TRUE	17	5065669	0.0339483	8.24772e-13	7174	Sphingomyelin (d38:1) levels || id:ebi-PL179-GCST90277374	TRUE	reported	TRUE	0.00711656	7174	3.38758e-07	473513	TRUE	1.68654e-12	0.00688997	49.7577	92.698	51.4058
rs182695896	C	A	C	A	0.370559	-0.0696	0.025305	0.0140933	FALSE	FALSE	FALSE	4	74813227	0.1245	473513	0.5762	Intracerebral hemorrhage || id:ebi-a-GCST90018870	TRUE	4	73947510	0.0528311	2.5258e-12	7174	Sphingomyelin (d38:1) levels || id:ebi-PL179-GCST90277374	TRUE	reported	TRUE	0.00681281	7174	6.60008e-07	473513	TRUE	5.78625e-12	0.0067736	48.9116	92.698	49.1966
rs364585	G	A	G	A	-0.164463	-0.0564	0.66136	0.613026	FALSE	FALSE	FALSE	20	12962718	0.0254	473513	0.0262398	Intracerebral hemorrhage || id:ebi-a-GCST90018870	TRUE	20	12982070	0.0175023	7.38561e-21	7174	Sphingomyelin (d38:1) levels || id:ebi-PL179-GCST90277374	TRUE	reported	TRUE	0.0121616	7174	1.04125e-05	473513	TRUE	1.63395e-19	0.0121155	87.9583	92.698	88.297
rs7157785	T	G	T	G	0.369888	0.0723	0.125459	0.131138	FALSE	FALSE	FALSE	14	64235556	0.0397	473513	0.06897	Intracerebral hemorrhage || id:ebi-a-GCST90018870	TRUE	14	63768838	0.0247661	1.10556e-49	7174	Sphingomyelin (d38:1) levels || id:ebi-PL179-GCST90277374	TRUE	reported	TRUE	0.0301636	7174	7.00426e-06	473513	TRUE	8.51534e-48	0.0300229	221.989	92.698	223.062
rs7248003	T	C	T	C	0.109401	0.0043	0.720882	0.705466	FALSE	FALSE	FALSE	19	8301048	0.0368	473513	0.9076	Intracerebral hemorrhage || id:ebi-a-GCST90018870	TRUE	19	8236164	0.0190585	9.83536e-09	7174	Sphingomyelin (d38:1) levels || id:ebi-PL179-GCST90277374	TRUE	reported	TRUE	0.00457335	7174	2.88344e-08	473513	TRUE	1.36062e-08	0.00481642	34.7106	92.698	32.9507
rs7258249	A	G	A	G	0.216755	-0.0502	0.39865	0.482081	FALSE	FALSE	FALSE	19	8271721	0.0334	473513	0.1325	Intracerebral hemorrhage || id:ebi-a-GCST90018870	TRUE	19	8206837	0.0168928	2.80788e-37	7174	Sphingomyelin (d38:1) levels || id:ebi-PL179-GCST90277374	TRUE	reported	TRUE	0.0224408	7174	4.7707e-06	473513	TRUE	7.23885e-36	0.0225262	165.281	92.698	164.64
rs75679663	A	C	A	C	-0.474424	0.0461	0.0257881	0.0135242	FALSE	FALSE	FALSE	17	4667972	0.1229	473513	0.7077	Intracerebral hemorrhage || id:ebi-a-GCST90018870	TRUE	17	4764677	0.0534846	9.05784e-19	7174	Sphingomyelin (d38:1) levels || id:ebi-PL179-GCST90277374	TRUE	reported	TRUE	0.0108517	7174	2.97145e-07	473513	TRUE	2.30176e-18	0.0113093	82.0382	92.698	78.6821
rs77645768	A	G	A	G	0.303813	-0.0703	0.0255539	0.0253764	FALSE	FALSE	FALSE	4	73668828	0.1064	473513	0.5091	Intracerebral hemorrhage || id:ebi-a-GCST90018870	TRUE	4	72803111	0.0536336	1.52525e-08	7174	Sphingomyelin (d38:1) levels || id:ebi-PL179-GCST90277374	TRUE	reported	TRUE	0.0044541	7174	9.21928e-07	473513	TRUE	3.07848e-08	0.00459682	33.1207	92.698	32.0877
rs1169306	T	C	T	C	-0.120665	0.03	0.359634	0.399212	FALSE	FALSE	FALSE	12	121438311	0.0254	473513	0.2367	Intracerebral hemorrhage || id:ebi-a-GCST90018870	TRUE	12	121000508	0.0173769	4.14139e-12	7150	Sphingomyelin (d38:2) levels || id:ebi-PL179-GCST90277375	TRUE	reported	TRUE	0.0067006	7150	2.94607e-06	473513	TRUE	1.58452e-11	0.00670628	48.2601	92.698	48.219
rs12462619	C	T	C	T	-0.130653	-0.0233	0.261292	0.198346	FALSE	FALSE	FALSE	19	8671982	0.0402	473513	0.5611	Intracerebral hemorrhage || id:ebi-a-GCST90018870	TRUE	19	8607097	0.0193125	1.43586e-11	7150	Sphingomyelin (d38:2) levels || id:ebi-PL179-GCST90277375	TRUE	reported	TRUE	0.00636217	7150	7.09462e-07	473513	TRUE	3.21375e-11	0.00658973	47.4159	92.698	45.768
rs174556	T	C	T	C	-0.144338	0.0646	0.3796	0.343652	FALSE	FALSE	FALSE	11	61580635	0.0257	473513	0.0118299	Intracerebral hemorrhage || id:ebi-a-GCST90018870	TRUE	11	61813163	0.0172281	6.46442e-17	7150	Sphingomyelin (d38:2) levels || id:ebi-PL179-GCST90277375	TRUE	reported	TRUE	0.0097243	7150	1.33433e-05	473513	TRUE	1.29682e-15	0.00981272	70.8364	92.698	70.1918
rs182695896	C	A	C	A	0.325778	-0.0696	0.025305	0.0140933	FALSE	FALSE	FALSE	4	74813227	0.1245	473513	0.5762	Intracerebral hemorrhage || id:ebi-a-GCST90018870	TRUE	4	73947510	0.0530383	8.5666e-10	7150	Sphingomyelin (d38:2) levels || id:ebi-PL179-GCST90277375	TRUE	reported	TRUE	0.00525041	7150	6.60008e-07	473513	TRUE	1.71707e-09	0.00523538	37.6195	92.698	37.728
rs7248003	T	C	T	C	0.151735	0.0043	0.720882	0.705466	FALSE	FALSE	FALSE	19	8301048	0.0368	473513	0.9076	Intracerebral hemorrhage || id:ebi-a-GCST90018870	TRUE	19	8236164	0.0190774	2.08763e-15	7150	Sphingomyelin (d38:2) levels || id:ebi-PL179-GCST90277375	TRUE	reported	TRUE	0.00877247	7150	2.88344e-08	473513	TRUE	3.60643e-15	0.00926517	66.8468	92.698	63.2606
rs11591147	T	G	T	G	-0.331697	0.0267	0.0332154	0.0227776	FALSE	FALSE	FALSE	1	55505647	0.0998	473513	0.7893	Intracerebral hemorrhage || id:ebi-a-GCST90018870	TRUE	1	55039974	0.0464806	1.05208e-12	7174	Sphingomyelin (d40:1) levels || id:ebi-PL179-GCST90277376	TRUE	reported	TRUE	0.00705061	7174	1.51158e-07	473513	TRUE	1.90469e-12	0.00706614	51.039	92.698	50.926
rs117643293	T	C	T	C	-0.325047	0.0316	0.0619915	0.0371909	FALSE	FALSE	FALSE	17	4968964	0.0789	473513	0.6888	Intracerebral hemorrhage || id:ebi-a-GCST90018870	TRUE	17	5065669	0.0338607	1.0811e-21	7174	Sphingomyelin (d40:1) levels || id:ebi-PL179-GCST90277376	TRUE	reported	TRUE	0.0126857	7174	3.38758e-07	473513	TRUE	3.14506e-21	0.0122874	89.2218	92.698	92.1511
rs182695896	C	A	C	A	0.376534	-0.0696	0.025305	0.0140933	FALSE	FALSE	FALSE	4	74813227	0.1245	473513	0.5762	Intracerebral hemorrhage || id:ebi-a-GCST90018870	TRUE	4	73947510	0.05282	1.11157e-12	7174	Sphingomyelin (d40:1) levels || id:ebi-PL179-GCST90277376	TRUE	reported	TRUE	0.00703566	7174	6.60008e-07	473513	TRUE	2.59366e-12	0.0069938	50.5128	92.698	50.8173
rs192913735	T	C	T	C	-0.56209	-0.1534	0.00906118	0.00576086	FALSE	FALSE	FALSE	17	4682640	0.2208	473513	0.4871	Intracerebral hemorrhage || id:ebi-a-GCST90018870	TRUE	17	4779345	0.0874219	1.3583e-10	7174	Sphingomyelin (d40:1) levels || id:ebi-PL179-GCST90277376	TRUE	reported	TRUE	0.00573106	7174	1.01935e-06	473513	TRUE	3.17326e-10	0.00567379	40.9246	92.698	41.3401
rs75679663	A	C	A	C	-0.774235	0.0461	0.0257881	0.0135242	FALSE	FALSE	FALSE	17	4667972	0.1229	473513	0.7077	Intracerebral hemorrhage || id:ebi-a-GCST90018870	TRUE	17	4764677	0.0530154	1.26118e-47	7174	Sphingomyelin (d40:1) levels || id:ebi-PL179-GCST90277376	TRUE	reported	TRUE	0.0288785	7174	2.97145e-07	473513	TRUE	7.2253e-47	0.0301195	222.726	92.698	213.276
rs76790474	A	G	A	G	-0.137269	-0.0665	0.252665	0.215379	FALSE	FALSE	FALSE	17	4401974	0.0337	473513	0.0484105	Intracerebral hemorrhage || id:ebi-a-GCST90018870	TRUE	17	4498679	0.0194035	1.6378e-12	7174	Sphingomyelin (d40:1) levels || id:ebi-PL179-GCST90277376	TRUE	reported	TRUE	0.00692986	7174	8.22337e-06	473513	TRUE	1.27165e-11	0.00711599	51.4017	92.698	50.0478
rs77645768	A	G	A	G	0.319735	-0.0703	0.0255539	0.0253764	FALSE	FALSE	FALSE	4	73668828	0.1064	473513	0.5091	Intracerebral hemorrhage || id:ebi-a-GCST90018870	TRUE	4	72803111	0.053608	2.56441e-09	7174	Sphingomyelin (d40:1) levels || id:ebi-PL179-GCST90277376	TRUE	reported	TRUE	0.00493551	7174	9.21928e-07	473513	TRUE	5.42234e-09	0.00509126	36.7014	92.698	35.5731
rs80101718	A	G	A	G	0.334368	-0.0867	0.0296183	0.0308633	FALSE	FALSE	FALSE	4	73240747	0.0959	473513	0.3663	Intracerebral hemorrhage || id:ebi-a-GCST90018870	TRUE	4	72375030	0.0508023	4.96605e-11	7174	Sphingomyelin (d40:1) levels || id:ebi-PL179-GCST90277376	TRUE	reported	TRUE	0.00600381	7174	1.72612e-06	473513	TRUE	1.40792e-10	0.00642661	46.3898	92.698	43.3194
rs11591147	T	G	T	G	-0.259172	0.0267	0.0332154	0.0227776	FALSE	FALSE	FALSE	1	55505647	0.0998	473513	0.7893	Intracerebral hemorrhage || id:ebi-a-GCST90018870	TRUE	1	55039974	0.0465815	2.73412e-08	7174	Sphingomyelin (d40:2) levels || id:ebi-PL179-GCST90277377	TRUE	reported	TRUE	0.00429772	7174	1.51158e-07	473513	TRUE	4.13106e-08	0.00431395	31.0737	92.698	30.9563
rs174561	C	T	C	T	-0.121148	0.0644	0.381331	0.344319	FALSE	FALSE	FALSE	11	61582708	0.0257	473513	0.01214	Intracerebral hemorrhage || id:ebi-a-GCST90018870	TRUE	11	61815236	0.0172128	2.13187e-12	7174	Sphingomyelin (d40:2) levels || id:ebi-PL179-GCST90277377	TRUE	reported	TRUE	0.00685962	7174	1.32608e-05	473513	TRUE	2.5409e-11	0.00692505	50.0128	92.698	49.537
rs182695896	C	A	C	A	0.352797	-0.0696	0.025305	0.0140933	FALSE	FALSE	FALSE	4	74813227	0.1245	473513	0.5762	Intracerebral hemorrhage || id:ebi-a-GCST90018870	TRUE	4	73947510	0.0529004	2.76678e-11	7174	Sphingomyelin (d40:2) levels || id:ebi-PL179-GCST90277377	TRUE	reported	TRUE	0.00616321	7174	6.60008e-07	473513	TRUE	6.00623e-11	0.00613981	44.3067	92.698	44.4766
rs3026120	A	G	A	G	-0.188487	-0.0643	0.0745924	0.0591992	FALSE	FALSE	FALSE	17	5287415	0.0664	473513	0.3324	Intracerebral hemorrhage || id:ebi-a-GCST90018870	TRUE	17	5384095	0.0312036	1.60931e-09	7174	Sphingomyelin (d40:2) levels || id:ebi-PL179-GCST90277377	TRUE	reported	TRUE	0.00506185	7174	1.98041e-06	473513	TRUE	4.31718e-09	0.00490479	35.3505	92.698	36.4883
rs364585	G	A	G	A	-0.121828	-0.0564	0.66136	0.613026	FALSE	FALSE	FALSE	20	12962718	0.0254	473513	0.0262398	Intracerebral hemorrhage || id:ebi-a-GCST90018870	TRUE	20	12982070	0.0175611	4.33067e-12	7174	Sphingomyelin (d40:2) levels || id:ebi-PL179-GCST90277377	TRUE	reported	TRUE	0.0066657	7174	1.04125e-05	473513	TRUE	3.94657e-11	0.00664814	47.9996	92.698	48.1272
rs7157785	T	G	T	G	0.33712	0.0723	0.125459	0.131138	FALSE	FALSE	FALSE	14	64235556	0.0397	473513	0.06897	Intracerebral hemorrhage || id:ebi-a-GCST90018870	TRUE	14	63768838	0.0248505	2.09811e-41	7174	Sphingomyelin (d40:2) levels || id:ebi-PL179-GCST90277377	TRUE	reported	TRUE	0.0250181	7174	7.00426e-06	473513	TRUE	1.08407e-39	0.0249391	183.438	92.698	184.034
rs77645768	A	G	A	G	0.303984	-0.0703	0.0255539	0.0253764	FALSE	FALSE	FALSE	4	73668828	0.1064	473513	0.5091	Intracerebral hemorrhage || id:ebi-a-GCST90018870	TRUE	4	72803111	0.0536861	1.54642e-08	7174	Sphingomyelin (d40:2) levels || id:ebi-PL179-GCST90277377	TRUE	reported	TRUE	0.00445041	7174	9.21928e-07	473513	TRUE	3.1197e-08	0.004602	33.1581	92.698	32.061
rs112585713	A	G	A	G	0.28818	0.0533	0.0316399	0.0191446	FALSE	FALSE	FALSE	4	73742418	0.1111	473513	0.631499	Intracerebral hemorrhage || id:ebi-a-GCST90018870	TRUE	4	72876701	0.0478951	1.86238e-09	7174	Sphingomyelin (d42:2) levels || id:ebi-PL179-GCST90277378	TRUE	reported	TRUE	0.00502248	7174	4.86067e-07	473513	TRUE	3.46656e-09	0.00508897	36.6848	92.698	36.2031
rs114483871	T	C	T	C	0.279372	0.0181	0.0380971	0.0270186	FALSE	FALSE	FALSE	4	73990168	0.0983	473513	0.854	Intracerebral hemorrhage || id:ebi-a-GCST90018870	TRUE	4	73124451	0.0448086	4.77544e-10	7174	Sphingomyelin (d42:2) levels || id:ebi-PL179-GCST90277378	TRUE	reported	TRUE	0.00539082	7174	7.16012e-08	473513	TRUE	7.29258e-10	0.0057203	41.262	92.698	38.8725
rs11591147	T	G	T	G	-0.361828	0.0267	0.0332154	0.0227776	FALSE	FALSE	FALSE	1	55505647	0.0998	473513	0.7893	Intracerebral hemorrhage || id:ebi-a-GCST90018870	TRUE	1	55039974	0.0465102	8.28824e-15	7174	Sphingomyelin (d42:2) levels || id:ebi-PL179-GCST90277378	TRUE	reported	TRUE	0.00836793	7174	1.51158e-07	473513	TRUE	1.62527e-14	0.00840821	60.815	92.698	60.5213
rs118068660	T	C	T	C	-0.21909	0.0814	0.0946153	0.100445	FALSE	FALSE	FALSE	19	11190544	0.0552	473513	0.1403	Intracerebral hemorrhage || id:ebi-a-GCST90018870	TRUE	19	11079868	0.0280703	6.76993e-15	7174	Sphingomyelin (d42:2) levels || id:ebi-PL179-GCST90277378	TRUE	reported	TRUE	0.00842243	7174	4.59239e-06	473513	TRUE	4.18761e-14	0.00822374	59.4698	92.698	60.9188
rs146331166	C	T	C	T	-0.218616	-0.002	0.0595841	0.0317957	FALSE	FALSE	FALSE	17	5367550	0.0827	473513	0.9807	Intracerebral hemorrhage || id:ebi-a-GCST90018870	TRUE	17	5464230	0.0345225	2.55526e-10	7174	Sphingomyelin (d42:2) levels || id:ebi-PL179-GCST90277378	TRUE	reported	TRUE	0.00556029	7174	1.23515e-09	473513	TRUE	3.47577e-10	0.00535605	38.6204	92.698	40.1014
rs17145750	T	C	T	C	0.132228	0.0284	0.140658	0.144336	FALSE	FALSE	FALSE	7	73026378	0.0365	473513	0.4357	Intracerebral hemorrhage || id:ebi-a-GCST90018870	TRUE	7	73612048	0.0238536	3.06991e-08	7174	Sphingomyelin (d42:2) levels || id:ebi-PL179-GCST90277378	TRUE	reported	TRUE	0.00426621	7174	1.27856e-06	473513	TRUE	6.57294e-08	0.00422676	30.443	92.698	30.7283
rs182695896	C	A	C	A	0.38203	-0.0696	0.025305	0.0140933	FALSE	FALSE	FALSE	4	74813227	0.1245	473513	0.5762	Intracerebral hemorrhage || id:ebi-a-GCST90018870	TRUE	4	73947510	0.0528466	5.36035e-13	7174	Sphingomyelin (d42:2) levels || id:ebi-PL179-GCST90277378	TRUE	reported	TRUE	0.00723382	7174	6.60008e-07	473513	TRUE	1.27084e-12	0.00719946	52.009	92.698	52.259
rs7412	T	C	T	C	-0.210972	-0.0676	0.053066	0.0653287	FALSE	FALSE	FALSE	19	45412079	0.0545	473513	0.2148	Intracerebral hemorrhage || id:ebi-a-GCST90018870	TRUE	19	44908822	0.0371845	1.45065e-08	7174	Sphingomyelin (d42:2) levels || id:ebi-PL179-GCST90277378	TRUE	reported	TRUE	0.00446828	7174	3.24914e-06	473513	TRUE	4.37317e-08	0.00447317	32.2257	92.698	32.1904
rs75679663	A	C	A	C	-0.537754	0.0461	0.0257881	0.0135242	FALSE	FALSE	FALSE	17	4667972	0.1229	473513	0.7077	Intracerebral hemorrhage || id:ebi-a-GCST90018870	TRUE	17	4764677	0.0534103	1.09146e-23	7174	Sphingomyelin (d42:2) levels || id:ebi-PL179-GCST90277378	TRUE	reported	TRUE	0.0139374	7174	2.97145e-07	473513	TRUE	3.3043e-23	0.0145301	105.747	92.698	101.372
rs1260326	C	T	C	T	-0.113769	-0.0171	0.650878	0.574911	FALSE	FALSE	FALSE	2	27730940	0.0253	473513	0.4996	Intracerebral hemorrhage || id:ebi-a-GCST90018870	TRUE	2	27508073	0.0200026	1.35183e-08	5448	Triacylglycerol (46:2) levels || id:ebi-PL179-GCST90277380	TRUE	reported	TRUE	0.00590507	5448	9.64763e-07	473513	TRUE	2.44534e-08	0.0058824	32.2251	92.698	32.3501
rs1260326	C	T	C	T	-0.118511	-0.0171	0.650878	0.574911	FALSE	FALSE	FALSE	2	27730940	0.0253	473513	0.4996	Intracerebral hemorrhage || id:ebi-a-GCST90018870	TRUE	2	27508073	0.0176221	1.88871e-11	7019	Triacylglycerol (48:1) levels || id:ebi-PL179-GCST90277382	TRUE	reported	TRUE	0.00640413	7019	9.64763e-07	473513	TRUE	4.50125e-11	0.00638299	45.0772	92.698	45.2274
rs964184	C	G	C	G	-0.129412	-0.0334	0.848991	0.829238	FALSE	TRUE	FALSE	11	116648917	0.0314	473513	0.2885	Intracerebral hemorrhage || id:ebi-a-GCST90018870	TRUE	11	116778201	0.0234392	3.48401e-08	7019	Triacylglycerol (48:1) levels || id:ebi-PL179-GCST90277382	TRUE	reported	TRUE	0.00432543	7019	2.38948e-06	473513	TRUE	8.90084e-08	0.00429423	30.2625	92.698	30.4834
rs1260326	C	T	C	T	-0.137885	-0.0171	0.650878	0.574911	FALSE	FALSE	FALSE	2	27730940	0.0253	473513	0.4996	Intracerebral hemorrhage || id:ebi-a-GCST90018870	TRUE	2	27508073	0.0175462	4.45849e-15	7071	Triacylglycerol (48:2) levels || id:ebi-PL179-GCST90277383	TRUE	reported	TRUE	0.00866029	7071	9.64763e-07	473513	TRUE	1.29251e-14	0.00864054	61.6123	92.698	61.7544
rs964184	C	G	C	G	-0.142859	-0.0334	0.848991	0.829238	FALSE	TRUE	FALSE	11	116648917	0.0314	473513	0.2885	Intracerebral hemorrhage || id:ebi-a-GCST90018870	TRUE	11	116778201	0.0233275	9.60007e-10	7071	Triacylglycerol (48:2) levels || id:ebi-PL179-GCST90277383	TRUE	reported	TRUE	0.00527743	7071	2.38948e-06	473513	TRUE	2.78033e-09	0.005233	37.1867	92.698	37.5041
rs1260326	C	T	C	T	-0.14156	-0.0171	0.650878	0.574911	FALSE	FALSE	FALSE	2	27730940	0.0253	473513	0.4996	Intracerebral hemorrhage || id:ebi-a-GCST90018870	TRUE	2	27508073	0.0177822	1.98235e-15	6855	Triacylglycerol (48:3) levels || id:ebi-PL179-GCST90277384	TRUE	reported	TRUE	0.00916287	6855	9.64763e-07	473513	TRUE	5.70258e-15	0.00910726	62.9857	92.698	63.3739
rs964184	C	G	C	G	-0.162636	-0.0334	0.848991	0.829238	FALSE	TRUE	FALSE	11	116648917	0.0314	473513	0.2885	Intracerebral hemorrhage || id:ebi-a-GCST90018870	TRUE	11	116778201	0.0236517	6.6749e-12	6855	Triacylglycerol (48:3) levels || id:ebi-PL179-GCST90277384	TRUE	reported	TRUE	0.00685238	6855	2.38948e-06	473513	TRUE	2.20579e-11	0.00678218	46.7957	92.698	47.2834
rs1260326	C	T	C	T	-0.120386	-0.0171	0.650878	0.574911	FALSE	FALSE	FALSE	2	27730940	0.0253	473513	0.4996	Intracerebral hemorrhage || id:ebi-a-GCST90018870	TRUE	2	27508073	0.0189435	2.23246e-10	6076	Triacylglycerol (49:2) levels || id:ebi-PL179-GCST90277386	TRUE	reported	TRUE	0.00660509	6076	9.64763e-07	473513	TRUE	4.63219e-10	0.00658656	40.272	92.698	40.3861
rs964184	C	G	C	G	-0.154662	-0.0334	0.848991	0.829238	FALSE	TRUE	FALSE	11	116648917	0.0314	473513	0.2885	Intracerebral hemorrhage || id:ebi-a-GCST90018870	TRUE	11	116778201	0.0248953	5.54957e-10	6076	Triacylglycerol (49:2) levels || id:ebi-PL179-GCST90277386	TRUE	reported	TRUE	0.00631403	6076	2.38948e-06	473513	TRUE	1.48197e-09	0.00613343	37.4843	92.698	38.5951
rs1061808	G	T	G	T	0.0997619	-0.0273	0.584134	0.588515	FALSE	FALSE	FALSE	6	32136547	0.0263	473513	0.2989	Intracerebral hemorrhage || id:ebi-a-GCST90018870	TRUE	6	32168770	0.0169227	3.91103e-09	7143	Triacylglycerol (50:1) levels || id:ebi-PL179-GCST90277387	TRUE	reported	TRUE	0.00484309	7143	2.27553e-06	473513	TRUE	1.06811e-08	0.00483532	34.6968	92.698	34.7528
rs1260326	C	T	C	T	-0.109326	-0.0171	0.650878	0.574911	FALSE	FALSE	FALSE	2	27730940	0.0253	473513	0.4996	Intracerebral hemorrhage || id:ebi-a-GCST90018870	TRUE	2	27508073	0.0174765	4.1827e-10	7143	Triacylglycerol (50:1) levels || id:ebi-PL179-GCST90277387	TRUE	reported	TRUE	0.00545011	7143	9.64763e-07	473513	TRUE	9.32854e-10	0.00543192	39.0012	92.698	39.1325
rs964184	C	G	C	G	-0.161909	-0.0334	0.848991	0.829238	FALSE	TRUE	FALSE	11	116648917	0.0314	473513	0.2885	Intracerebral hemorrhage || id:ebi-a-GCST90018870	TRUE	11	116778201	0.0231823	3.11867e-12	7143	Triacylglycerol (50:1) levels || id:ebi-PL179-GCST90277387	TRUE	reported	TRUE	0.00678443	7143	2.38948e-06	473513	TRUE	1.08991e-11	0.00672168	48.3243	92.698	48.7786
rs1260326	C	T	C	T	-0.139121	-0.0171	0.650878	0.574911	FALSE	FALSE	FALSE	2	27730940	0.0253	473513	0.4996	Intracerebral hemorrhage || id:ebi-a-GCST90018870	TRUE	2	27508073	0.0174067	1.5274e-15	7172	Triacylglycerol (50:2) levels || id:ebi-PL179-GCST90277388	TRUE	reported	TRUE	0.00883042	7172	9.64763e-07	473513	TRUE	4.58759e-15	0.00879614	63.628	92.698	63.8782
rs964184	C	G	C	G	-0.183837	-0.0334	0.848991	0.829238	FALSE	TRUE	FALSE	11	116648917	0.0314	473513	0.2885	Intracerebral hemorrhage || id:ebi-a-GCST90018870	TRUE	11	116778201	0.023117	2.10449e-15	7172	Triacylglycerol (50:2) levels || id:ebi-PL179-GCST90277388	TRUE	reported	TRUE	0.00874319	7172	2.38948e-06	473513	TRUE	9.12261e-15	0.00866566	62.6759	92.698	63.2416
rs1260326	C	T	C	T	-0.159151	-0.0171	0.650878	0.574911	FALSE	FALSE	FALSE	2	27730940	0.0253	473513	0.4996	Intracerebral hemorrhage || id:ebi-a-GCST90018870	TRUE	2	27508073	0.0173975	7.41052e-20	7161	Triacylglycerol (50:3) levels || id:ebi-PL179-GCST90277389	TRUE	reported	TRUE	0.0115543	7161	9.64763e-07	473513	TRUE	2.73626e-19	0.0115113	83.3693	92.698	83.6845
rs187429064	G	A	G	A	-0.235431	-0.2012	0.0535314	0.0234323	FALSE	FALSE	FALSE	19	19380513	0.0938	473513	0.0318999	Intracerebral hemorrhage || id:ebi-a-GCST90018870	TRUE	19	19269704	0.0378421	5.19562e-10	7161	Triacylglycerol (50:3) levels || id:ebi-PL179-GCST90277389	TRUE	reported	TRUE	0.00537753	7161	9.71664e-06	473513	TRUE	3.48037e-09	0.00561658	40.4362	92.698	38.7059
rs964184	C	G	C	G	-0.212747	-0.0334	0.848991	0.829238	FALSE	TRUE	FALSE	11	116648917	0.0314	473513	0.2885	Intracerebral hemorrhage || id:ebi-a-GCST90018870	TRUE	11	116778201	0.02309	4.04928e-20	7161	Triacylglycerol (50:3) levels || id:ebi-PL179-GCST90277389	TRUE	reported	TRUE	0.0117194	7161	2.38948e-06	473513	TRUE	2.32958e-19	0.0116055	84.0591	92.698	84.8944
rs1260326	C	T	C	T	-0.168895	-0.0171	0.650878	0.574911	FALSE	FALSE	FALSE	2	27730940	0.0253	473513	0.4996	Intracerebral hemorrhage || id:ebi-a-GCST90018870	TRUE	2	27508073	0.0173839	3.52607e-22	7166	Triacylglycerol (50:4) levels || id:ebi-PL179-GCST90277390	TRUE	reported	TRUE	0.0130047	7166	9.64763e-07	473513	TRUE	1.44627e-21	0.012964	94.0942	92.698	94.3929
rs187429064	G	A	G	A	-0.246624	-0.2012	0.0535314	0.0234323	FALSE	FALSE	FALSE	19	19380513	0.0938	473513	0.0318999	Intracerebral hemorrhage || id:ebi-a-GCST90018870	TRUE	19	19269704	0.0378364	7.58721e-11	7166	Triacylglycerol (50:4) levels || id:ebi-PL179-GCST90277390	TRUE	reported	TRUE	0.00589559	7166	9.71664e-06	473513	TRUE	5.61971e-10	0.00616333	44.4279	92.698	42.4865
rs964184	C	G	C	G	-0.202799	-0.0334	0.848991	0.829238	FALSE	TRUE	FALSE	11	116648917	0.0314	473513	0.2885	Intracerebral hemorrhage || id:ebi-a-GCST90018870	TRUE	11	116778201	0.0230975	2.01062e-18	7166	Triacylglycerol (50:4) levels || id:ebi-PL179-GCST90277390	TRUE	reported	TRUE	0.0106463	7166	2.38948e-06	473513	TRUE	1.04886e-17	0.0105455	76.3532	92.698	77.0906
rs1260326	C	T	C	T	-0.156758	-0.0171	0.650878	0.574911	FALSE	FALSE	FALSE	2	27730940	0.0253	473513	0.4996	Intracerebral hemorrhage || id:ebi-a-GCST90018870	TRUE	2	27508073	0.0197844	2.7732e-15	5491	Triacylglycerol (50:5) levels || id:ebi-PL179-GCST90277391	TRUE	reported	TRUE	0.0113079	5491	9.64763e-07	473513	TRUE	6.71204e-15	0.0111678	61.9922	92.698	62.7789
rs187429064	G	A	G	A	-0.268615	-0.2012	0.0535314	0.0234323	FALSE	FALSE	FALSE	19	19380513	0.0938	473513	0.0318999	Intracerebral hemorrhage || id:ebi-a-GCST90018870	TRUE	19	19269704	0.0444572	1.6184e-09	5491	Triacylglycerol (50:5) levels || id:ebi-PL179-GCST90277391	TRUE	reported	TRUE	0.006607	5491	9.71664e-06	473513	TRUE	7.89856e-09	0.00731148	40.4283	92.698	36.507
rs964184	C	G	C	G	-0.184094	-0.0334	0.848991	0.829238	FALSE	TRUE	FALSE	11	116648917	0.0314	473513	0.2885	Intracerebral hemorrhage || id:ebi-a-GCST90018870	TRUE	11	116778201	0.025834	1.16277e-12	5491	Triacylglycerol (50:5) levels || id:ebi-PL179-GCST90277391	TRUE	reported	TRUE	0.0091665	5491	2.38948e-06	473513	TRUE	3.4096e-12	0.00868991	48.117	92.698	50.7804
rs1260326	C	T	C	T	-0.127915	-0.0171	0.650878	0.574911	FALSE	FALSE	FALSE	2	27730940	0.0253	473513	0.4996	Intracerebral hemorrhage || id:ebi-a-GCST90018870	TRUE	2	27508073	0.017439	2.45547e-13	7149	Triacylglycerol (51:2) levels || id:ebi-PL179-GCST90277393	TRUE	reported	TRUE	0.00747169	7149	9.64763e-07	473513	TRUE	6.56305e-13	0.00743618	53.5445	92.698	53.8022
rs964184	C	G	C	G	-0.212239	-0.0334	0.848991	0.829238	FALSE	TRUE	FALSE	11	116648917	0.0314	473513	0.2885	Intracerebral hemorrhage || id:ebi-a-GCST90018870	TRUE	11	116778201	0.0231231	5.5964e-20	7149	Triacylglycerol (51:2) levels || id:ebi-PL179-GCST90277393	TRUE	reported	TRUE	0.0116505	7149	2.38948e-06	473513	TRUE	3.18744e-19	0.0115501	83.5133	92.698	84.2477
rs1042034	T	C	T	C	0.107098	-0.0197	0.727594	0.652276	FALSE	FALSE	FALSE	2	21225281	0.0285	473513	0.489199	Intracerebral hemorrhage || id:ebi-a-GCST90018870	TRUE	2	21002409	0.0186743	1.01247e-08	7119	Triacylglycerol (51:3) levels || id:ebi-PL179-GCST90277394	TRUE	reported	TRUE	0.00460018	7119	1.00905e-06	473513	TRUE	2.10004e-08	0.00454672	32.5068	92.698	32.8908
rs1260326	C	T	C	T	-0.13791	-0.0171	0.650878	0.574911	FALSE	FALSE	FALSE	2	27730940	0.0253	473513	0.4996	Intracerebral hemorrhage || id:ebi-a-GCST90018870	TRUE	2	27508073	0.0174639	3.27832e-15	7119	Triacylglycerol (51:3) levels || id:ebi-PL179-GCST90277394	TRUE	reported	TRUE	0.00868607	7119	9.64763e-07	473513	TRUE	9.63434e-15	0.00864367	62.0534	92.698	62.3604
rs15285	T	C	T	C	-0.105751	-0.0109	0.261072	0.254935	FALSE	FALSE	FALSE	8	19824667	0.0293	473513	0.710101	Intracerebral hemorrhage || id:ebi-a-GCST90018870	TRUE	8	19967156	0.0189806	2.61547e-08	7119	Triacylglycerol (51:3) levels || id:ebi-PL179-GCST90277394	TRUE	reported	TRUE	0.00434272	7119	2.92272e-07	473513	TRUE	4.24208e-08	0.00431481	30.8416	92.698	31.042
rs187429064	G	A	G	A	-0.225594	-0.2012	0.0535314	0.0234323	FALSE	FALSE	FALSE	19	19380513	0.0938	473513	0.0318999	Intracerebral hemorrhage || id:ebi-a-GCST90018870	TRUE	19	19269704	0.038043	3.16572e-09	7119	Triacylglycerol (51:3) levels || id:ebi-PL179-GCST90277394	TRUE	reported	TRUE	0.00491664	7119	9.71664e-06	473513	TRUE	1.9133e-08	0.00515703	36.8929	92.698	35.1646
rs35332062	A	G	A	G	-0.150726	0.0366	0.121986	0.121394	FALSE	FALSE	FALSE	7	73012042	0.0385	473513	0.3418	Intracerebral hemorrhage || id:ebi-a-GCST90018870	TRUE	7	73597712	0.0254703	3.41151e-09	7119	Triacylglycerol (51:3) levels || id:ebi-PL179-GCST90277394	TRUE	reported	TRUE	0.00489643	7119	1.90858e-06	473513	TRUE	8.77501e-09	0.00486651	34.8043	92.698	35.0194
rs964184	C	G	C	G	-0.249339	-0.0334	0.848991	0.829238	FALSE	TRUE	FALSE	11	116648917	0.0314	473513	0.2885	Intracerebral hemorrhage || id:ebi-a-GCST90018870	TRUE	11	116778201	0.0230918	5.67191e-27	7119	Triacylglycerol (51:3) levels || id:ebi-PL179-GCST90277394	TRUE	reported	TRUE	0.016118	7119	2.38948e-06	473513	TRUE	4.65162e-26	0.015941	115.29	92.698	116.591
rs1260326	C	T	C	T	-0.134885	-0.0171	0.650878	0.574911	FALSE	FALSE	FALSE	2	27730940	0.0253	473513	0.4996	Intracerebral hemorrhage || id:ebi-a-GCST90018870	TRUE	2	27508073	0.020271	3.13384e-11	5237	Triacylglycerol (51:4) levels || id:ebi-PL179-GCST90277395	TRUE	reported	TRUE	0.00838692	5237	9.64763e-07	473513	TRUE	6.27574e-11	0.00826864	43.6472	92.698	44.2769
rs964184	C	G	C	G	-0.240257	-0.0334	0.848991	0.829238	FALSE	TRUE	FALSE	11	116648917	0.0314	473513	0.2885	Intracerebral hemorrhage || id:ebi-a-GCST90018870	TRUE	11	116778201	0.0262015	6.65484e-20	5237	Triacylglycerol (51:4) levels || id:ebi-PL179-GCST90277395	TRUE	reported	TRUE	0.0158075	5237	2.38948e-06	473513	TRUE	2.63477e-19	0.0148009	78.6467	92.698	84.0814
rs1260326	C	T	C	T	-0.121972	-0.0171	0.650878	0.574911	FALSE	FALSE	FALSE	2	27730940	0.0253	473513	0.4996	Intracerebral hemorrhage || id:ebi-a-GCST90018870	TRUE	2	27508073	0.0174249	2.78913e-12	7168	Triacylglycerol (52:2) levels || id:ebi-PL179-GCST90277396	TRUE	reported	TRUE	0.00679115	7168	9.64763e-07	473513	TRUE	7.05164e-12	0.00676125	48.7809	92.698	48.9982
rs15285	T	C	T	C	-0.106116	-0.0109	0.261072	0.254935	FALSE	FALSE	FALSE	8	19824667	0.0293	473513	0.710101	Intracerebral hemorrhage || id:ebi-a-GCST90018870	TRUE	8	19967156	0.0189299	2.14783e-08	7168	Triacylglycerol (52:2) levels || id:ebi-PL179-GCST90277396	TRUE	reported	TRUE	0.00436604	7168	2.92272e-07	473513	TRUE	3.50903e-08	0.00434464	31.2696	92.698	31.4243
rs35332062	A	G	A	G	-0.140787	0.0366	0.121986	0.121394	FALSE	FALSE	FALSE	7	73012042	0.0385	473513	0.3418	Intracerebral hemorrhage || id:ebi-a-GCST90018870	TRUE	7	73597712	0.0253953	3.06085e-08	7168	Triacylglycerol (52:2) levels || id:ebi-PL179-GCST90277396	TRUE	reported	TRUE	0.00427054	7168	1.90858e-06	473513	TRUE	7.36738e-08	0.00424587	30.5556	92.698	30.734
[truncated: 1,261 more rows]
