# Supplementary material for: The plasma lipids with different fatty acid chains are associated with the risk of hemorrhagic stroke: a Mendelian randomization study
Source: Front Neurol. 2024 Jul 30;15:1432878. doi: 10.3389/fneur.2024.1432878 (PMC11319180; doi:10.3389/fneur.2024.1432878)
Supplement: Supplementary file 4 [file Table_4.xlsx]

## Sheet: Supplementary Table 3
Supplementary Table 4: Supplementary and sensitivity analyses for causality from Replication analysis.
(a) Intracerebral hemorrhage
Lipid		nSNPs	MR analysis			Heterogeneity		Pleiotropy		MR-PRESSO Global Test		Steiger test
			Methods	OR (95% CI)	p	Q	p	Intercept	p	RSSobs	p	p	Direction
Cholesterol ester (CE)
	CE 20:2;0	3	MR Egger	0.99(0.11-8.85)	0.994	4.5	0.11	0.072	0.81	NA	NA	4.54e-49	TRUE
			Weighted median	1.43(1.10-1.85)	0.007
			Weighted mode	1.50(1.11-2.01)	0.116
	CE 20:4;0	10	MR Egger	0.88(0.73-1.05)	0.2	20.49	0.02	0.011	0.76	22.04	0.17	0	TRUE
			Weighted median	0.89(0.83-0.96)	0.004
			Weighted mode	0.89(0.83-0.96)	0.016
	CE 20:5;0	3	MR Egger	0.78(0.60-1.01)	0.314	0.52	0.77	0.032	0.6	NA	NA	6.2e-144	TRUE
			Weighted median	0.84(0.75-0.95)	0.007
			Weighted mode	0.84(0.75-0.94)	0.09
Ceramide (Cer)
	Cer 40:1;2	6	MR Egger	1.29(0.75-2.20)	0.408	7.01	0.22	-0.01	0.86	8.41	0.39	5.96e-84	TRUE
			Weighted median	1.23(1.03-1.47)	0.024
			Weighted mode	1.23(1.01-1.49)	0.089
Sphingomyelin (SM)
	SM 32:1;2	3	MR Egger	1.04(0.83-1.31)	0.796	2.57	0.28	0.053	0.36	NA	NA	1.3e-107	TRUE
			Weighted median	1.19(1.03-1.37)	0.021
			Weighted mode	1.15(0.99-1.35)	0.213
	SM 36:2;2	4	MR Egger	0.62(0.30-1.30)	0.333	0.41	0.94	0.025	0.71	0.89	0.92	4.39e-60	TRUE
			Weighted median	0.71(0.57-0.90)	0.004
			Weighted mode	0.70(0.53-0.93)	0.092
Lysophosphatidylcholine (LPC)
	LPC 18:2;0	3	MR Egger	0.72(0.08-6.13)	0.812	1.2	0.55	0.097	0.62	NA	NA	2.18e-27	TRUE
			Weighted median	1.52(1.08-2.14)	0.018
			Weighted mode	1.58(1.11-2.26)	0.128
	LPC 20:4;0	4	MR Egger	0.82(0.70-0.95)	0.125	2.26	0.52	0.037	0.29	19.56	0.48	6.13e-229	TRUE
			Weighted median	0.90(0.82-0.98)	0.019
			Weighted mode	0.87(0.80-0.96)	0.06
Phosphatidylcholine (PC)
	PC 16:0;0_20:2;0	6	MR Egger	1.22(0.88-1.68)	0.302	1.68	0.89	0.008	0.78	1.99	0.93	3.36e-85	TRUE
			Weighted median	1.27(1.07-1.51)	0.007
			Weighted mode	1.27(1.04-1.55)	0.066
	PC 16:0;0_22:5;0	4	MR Egger	0.80(0.61-1.06)	0.255	1.25	0.74	0.014	0.79	1.46	0.91	2.52e-158	TRUE
			Weighted median	0.84(0.74-0.94)	0.003
			Weighted mode	0.84(0.74-0.94)	0.06
	PC 17:0;0_18:2;0	3	MR Egger	1.36(0.84-2.22)	0.433	0.1	0.95	-0.007	0.91	NA	NA	4.82e-67	TRUE
			Weighted median	1.33(1.12-1.58)	0.001
			Weighted mode	1.33(1.10-1.61)	0.097
	PC 18:0;0_18:2;0	5	MR Egger	1.47(0.92-2.34)	0.206	3.75	0.44	-0.038	0.42	6.17	0.5	1.32e-82	TRUE
			Weighted median	1.27(1.06-1.51)	0.008
			Weighted mode	1.27(1.07-1.51)	0.053
	PC 18:0;0_20:4;0	7	MR Egger	0.87(0.73-1.04)	0.185	12.23	0.06	0.01	0.79	15.02	0.36	0	TRUE
			Weighted median	0.89(0.83-0.96)	0.003
			Weighted mode	0.88(0.82-0.95)	0.02
	PC 18:1;0_20:4;0	7	MR Egger	0.89(0.69-1.14)	0.386	11.39	0.08	-0.012	0.77	12.69	0.37	7.12e-257	TRUE
			Weighted median	0.86(0.78-0.95)	0.002
			Weighted mode	0.86(0.78-0.95)	0.022
	PC 18:2;0_18:2;0	3	MR Egger	1.67(0.99-2.80)	0.305	0.96	0.62	-0.04	0.52	NA	NA	7.02e-51	TRUE
			Weighted median	1.33(1.09-1.63)	0.006
			Weighted mode	1.37(1.10-1.71)	0.108
Phosphatidylcholine-ether (PCO)
	PC O-16:0;0/20:4;0	3	MR Egger	0.85(0.68-1.06)	0.381	0.37	0.83	-0.009	0.8	NA	NA	1.57e-124	TRUE
			Weighted median	0.83(0.72-0.95)	0.005
			Weighted mode	0.83(0.73-0.94)	0.097
Phosphatidylethanolamine (PE)
	PE 16:0;0_18:2;0	6	MR Egger	1.16(0.88-1.54)	0.344	3.89	0.57	-0.002	0.97	6.26	0.55	1.15e-183	TRUE
			Weighted median	1.17(1.04-1.32)	0.008
			Weighted mode	1.20(1.04-1.37)	0.051
	PE 18:1;0_18:1;0	7	MR Egger	1.47(0.92-2.34)	0.165	8.51	0.2	-0.044	0.35	10.83	0.28	1.9e-129	TRUE
			Weighted median	1.20(1.03-1.39)	0.02
			Weighted mode	1.23(1.03-1.45)	0.057
Triacylglycerol (TAG)
	TAG 54:3;0	4	MR Egger	1.02(0.64-1.64)	0.934	3.29	0.35	0.032	0.51	7.3	0.44	6.12e-63	TRUE
			Weighted median	1.15(0.94-1.40)	0.165
			Weighted mode	1.12(0.91-1.38)	0.355
	TAG 56:4;0	3	MR Egger	0.79(0.38-1.62)	0.635	2.15	0.34	0.09	0.4	NA	NA	1.7e-39	TRUE
			Weighted median	1.22(0.97-1.52)	0.085
			Weighted mode	1.17(0.91-1.50)	0.344
Abbreviations: CI, confidence interval; nSNPs, number of single nucleotide polymorphisms; OR, odds ratio.
(b) Subarachnoid Hemorrhage
Lipid		nSNPs	MR analysis			Heterogeneity		Pleiotropy		MR-PRESSO Global Test		Steiger test
			Methods	OR (95% CI)	p	Q	p	Intercept	p	RSSobs	p	p	Direction
Cholesterol ester (CE)
	CE 20:3;0	6	MR Egger	1.04(0.53-2.06)	0.91	3.37	0.64	-0.048	0.5	4.22	0.75	4.91e-85	TRUE
			Weighted median	0.83(0.68-1.02)	0.07
			Weighted mode	0.82(0.66-1.03)	0.15
	CE 20:4;0	10	MR Egger	0.94(0.81-1.1)	0.47	12.43	0.19	-0.016	0.58	15.4	0.43	0	TRUE
			Weighted median	0.92(0.85-0.99)	0.04
			Weighted mode	0.91(0.84-0.99)	0.07
Phosphatidylcholine (PC)
	PC 14:0;0_18:2;0	3	MR Egger	1.32(0.64-2.74)	0.59	0.44	0.8	0.016	0.83	NA	NA	1.66e-44	TRUE
			Weighted median	1.46(1.12-1.91)	0.01
			Weighted mode	1.37(1.02-1.84)	0.17
	PC 16:0;0_20:4;0	4	MR Egger	1(0.84-1.2)	0.99	3.09	0.38	-0.055	0.29	26.77	0.49	0	TRUE
			Weighted median	0.9(0.82-0.98)	0.01
			Weighted mode	0.91(0.83-1)	0.14
	PC 16:0;0_22:5;0	4	MR Egger	0.88(0.65-1.18)	0.48	1.05	0.79	-0.003	0.96	1.65	0.89	1.21e-159	TRUE
			Weighted median	0.87(0.77-0.98)	0.03
			Weighted mode	0.87(0.76-0.99)	0.12
	PC 17:0;0_20:4;0	6	MR Egger	0.98(0.83-1.16)	0.84	4.56	0.47	-0.046	0.18	14..55	0.47	5.99e-278	TRUE
			Weighted median	0.9(0.81-0.99)	0.02
			Weighted mode	0.9(0.82-0.99)	0.07
	PC 18:1;0_20:4;0	7	MR Egger	0.98(0.81-1.19)	0.87	7.63	0.27	-0.04	0.25	11.52	0.45	1.05e-258	TRUE
			Weighted median	0.88(0.79-0.98)	0.02
			Weighted mode	0.89(0.8-0.99)	0.09
	PC 18:2;0_20:4;0	4	MR Egger	0.8(0.3-2.16)	0.7	1.57	0.67	-0.007	0.93	2.63	0.72	3.84e-46	TRUE
			Weighted median	0.77(0.61-0.99)	0.04
			Weighted mode	0.75(0.57-0.99)	0.14
Phosphatidylcholine-ether (PCO)
	PC O-16:0;0/18:1;0	3	MR Egger	1.04(0.09-12.35)	0.98	0.53	0.77	-0.038	0.84	NA	NA	6.44e-26	TRUE
			Weighted median	0.73(0.52-1.02)	0.06
			Weighted mode	0.7(0.47-1.03)	0.21
	PC O-16:0;0/20:4;0	3	MR Egger	0.91(0.72-1.16)	0.58	1	0.61	-0.024	0.57	NA	NA	4.77e-125	TRUE
			Weighted median	0.85(0.74-0.97)	0.02
			Weighted mode	0.85(0.75-0.98)	0.15
	PC O-18:1;0/16:0;0	3	MR Egger	1.12(0.15-8.42)	0.93	0.65	0.72	-0.048	0.76	NA	NA	5.82e-27	TRUE
			Weighted median	0.74(0.53-1.02)	0.07
			Weighted mode	0.72(0.48-1.06)	0.24
	PC O-18:1;0/20:4;0	4	MR Egger	0.78(0.55-1.1)	0.29	0.27	0.96	0.012	0.74	0.61	0.95	7.48e-84	TRUE
			Weighted median	0.81(0.68-0.97)	0.02
			Weighted mode	0.81(0.67-0.98)	0.12
Triacylglycerol (TAG)
	TAG 50:1;0	3	MR Egger	0.49(0.13-1.86)	0.49	2.51	0.28	0.127	0.37	NA	NA	1.16e-26	TRUE
			Weighted median	1.48(1.07-2.06)	0.02
			Weighted mode	1.66(0.98-2.81)	0.2
Abbreviations: CI, confidence interval; nSNPs, number of single nucleotide polymorphisms; OR, odds ratio.
